# Supplementary material for: A multi-agent system for distributed multi-project scheduling with two-stage decomposition
Source: PLoS One. 2018 Oct 9;13(10):e0205445. doi: 10.1371/journal.pone.0205445 (PMC6177185; doi:10.1371/journal.pone.0205445)
Supplement: S1 Appendix — (ZIP) [file pone.0205445.s001.zip]

Archive with 1,725 entries (1,284 files):
- S1 Appendix/
- S1 Appendix/j120_a10/
- S1 Appendix/j120_a10/mp_j120_a10_nr1_set/
- S1 Appendix/j120_a10/mp_j120_a10_nr1_set/KolischInstanzen/
- S1 Appendix/j120_a10/mp_j120_a10_nr1_set/KolischInstanzen/j120/
- S1 Appendix/j120_a10/mp_j120_a10_nr1_set/KolischInstanzen/j120/j1201_6.sm
- S1 Appendix/j120_a10/mp_j120_a10_nr1_set/mp.dtd
- S1 Appendix/j120_a10/mp_j120_a10_nr1_set/mp_j120_a10_nr1.xml
- S1 Appendix/j120_a10/mp_j120_a10_nr2_set/
- S1 Appendix/j120_a10/mp_j120_a10_nr2_set/KolischInstanzen/
- S1 Appendix/j120_a10/mp_j120_a10_nr2_set/KolischInstanzen/j120/
- S1 Appendix/j120_a10/mp_j120_a10_nr2_set/KolischInstanzen/j120/j1201_1.sm
- S1 Appendix/j120_a10/mp_j120_a10_nr2_set/KolischInstanzen/j120/j1201_4.sm
- S1 Appendix/j120_a10/mp_j120_a10_nr2_set/KolischInstanzen/j120/j12011_4.sm
- S1 Appendix/j120_a10/mp_j120_a10_nr2_set/KolischInstanzen/j120/j12011_6.sm
- S1 Appendix/j120_a10/mp_j120_a10_nr2_set/KolischInstanzen/j120/j12011_8.sm
- S1 Appendix/j120_a10/mp_j120_a10_nr2_set/KolischInstanzen/j120/j12013_4.sm
- S1 Appendix/j120_a10/mp_j120_a10_nr2_set/KolischInstanzen/j120/j1202_4.sm
- S1 Appendix/j120_a10/mp_j120_a10_nr2_set/KolischInstanzen/j120/j1207_6.sm
- S1 Appendix/j120_a10/mp_j120_a10_nr2_set/KolischInstanzen/j120/j1208_4.sm
- S1 Appendix/j120_a10/mp_j120_a10_nr2_set/KolischInstanzen/j120/j1209_1.sm
- S1 Appendix/j120_a10/mp_j120_a10_nr2_set/mp.dtd
- S1 Appendix/j120_a10/mp_j120_a10_nr2_set/mp_j120_a10_nr2.xml
- S1 Appendix/j120_a10/mp_j120_a10_nr3_set/
- S1 Appendix/j120_a10/mp_j120_a10_nr3_set/KolischInstanzen/
- S1 Appendix/j120_a10/mp_j120_a10_nr3_set/KolischInstanzen/j120/
- S1 Appendix/j120_a10/mp_j120_a10_nr3_set/KolischInstanzen/j120/j12044_1.sm
- S1 Appendix/j120_a10/mp_j120_a10_nr3_set/KolischInstanzen/j120/j12044_10.sm
- S1 Appendix/j120_a10/mp_j120_a10_nr3_set/KolischInstanzen/j120/j12044_2.sm
- S1 Appendix/j120_a10/mp_j120_a10_nr3_set/KolischInstanzen/j120/j12044_3.sm
- S1 Appendix/j120_a10/mp_j120_a10_nr3_set/KolischInstanzen/j120/j12044_4.sm
- S1 Appendix/j120_a10/mp_j120_a10_nr3_set/KolischInstanzen/j120/j12044_5.sm
- S1 Appendix/j120_a10/mp_j120_a10_nr3_set/KolischInstanzen/j120/j12044_6.sm
- S1 Appendix/j120_a10/mp_j120_a10_nr3_set/KolischInstanzen/j120/j12044_7.sm
- S1 Appendix/j120_a10/mp_j120_a10_nr3_set/KolischInstanzen/j120/j12044_8.sm
- S1 Appendix/j120_a10/mp_j120_a10_nr3_set/KolischInstanzen/j120/j12044_9.sm
- S1 Appendix/j120_a10/mp_j120_a10_nr3_set/mp.dtd
- S1 Appendix/j120_a10/mp_j120_a10_nr3_set/mp_j120_a10_nr3.xml
- S1 Appendix/j120_a10/mp_j120_a10_nr4_set/
- S1 Appendix/j120_a10/mp_j120_a10_nr4_set/KolischInstanzen/
- S1 Appendix/j120_a10/mp_j120_a10_nr4_set/KolischInstanzen/j120/
- S1 Appendix/j120_a10/mp_j120_a10_nr4_set/KolischInstanzen/j120/j12051_1.sm
- S1 Appendix/j120_a10/mp_j120_a10_nr4_set/KolischInstanzen/j120/j12051_10.sm
- S1 Appendix/j120_a10/mp_j120_a10_nr4_set/KolischInstanzen/j120/j12051_2.sm
- S1 Appendix/j120_a10/mp_j120_a10_nr4_set/KolischInstanzen/j120/j12051_3.sm
- S1 Appendix/j120_a10/mp_j120_a10_nr4_set/KolischInstanzen/j120/j12051_4.sm
- S1 Appendix/j120_a10/mp_j120_a10_nr4_set/KolischInstanzen/j120/j12051_5.sm
- S1 Appendix/j120_a10/mp_j120_a10_nr4_set/KolischInstanzen/j120/j12051_6.sm
- S1 Appendix/j120_a10/mp_j120_a10_nr4_set/KolischInstanzen/j120/j12051_7.sm
- S1 Appendix/j120_a10/mp_j120_a10_nr4_set/KolischInstanzen/j120/j12051_8.sm
- S1 Appendix/j120_a10/mp_j120_a10_nr4_set/KolischInstanzen/j120/j12051_9.sm
- S1 Appendix/j120_a10/mp_j120_a10_nr4_set/mp.dtd
- S1 Appendix/j120_a10/mp_j120_a10_nr4_set/mp_j120_a10_nr4.xml
- S1 Appendix/j120_a10/mp_j120_a10_nr5_set/
- S1 Appendix/j120_a10/mp_j120_a10_nr5_set/KolischInstanzen/
- S1 Appendix/j120_a10/mp_j120_a10_nr5_set/KolischInstanzen/j120/
- S1 Appendix/j120_a10/mp_j120_a10_nr5_set/KolischInstanzen/j120/j12050_1.sm
- S1 Appendix/j120_a10/mp_j120_a10_nr5_set/KolischInstanzen/j120/j12050_10.sm
- S1 Appendix/j120_a10/mp_j120_a10_nr5_set/KolischInstanzen/j120/j12050_2.sm
- S1 Appendix/j120_a10/mp_j120_a10_nr5_set/KolischInstanzen/j120/j12050_3.sm
- S1 Appendix/j120_a10/mp_j120_a10_nr5_set/KolischInstanzen/j120/j12050_4.sm
- S1 Appendix/j120_a10/mp_j120_a10_nr5_set/KolischInstanzen/j120/j12050_5.sm
- S1 Appendix/j120_a10/mp_j120_a10_nr5_set/KolischInstanzen/j120/j12050_6.sm
- S1 Appendix/j120_a10/mp_j120_a10_nr5_set/KolischInstanzen/j120/j12050_7.sm
- S1 Appendix/j120_a10/mp_j120_a10_nr5_set/KolischInstanzen/j120/j12050_8.sm
- S1 Appendix/j120_a10/mp_j120_a10_nr5_set/KolischInstanzen/j120/j12050_9.sm
- S1 Appendix/j120_a10/mp_j120_a10_nr5_set/mp.dtd
- S1 Appendix/j120_a10/mp_j120_a10_nr5_set/mp_j120_a10_nr5.xml
- S1 Appendix/j120_a2/
- S1 Appendix/j120_a2/mp_j120_a2_nr1_set/
- S1 Appendix/j120_a2/mp_j120_a2_nr1_set/KolischInstanzen/
- S1 Appendix/j120_a2/mp_j120_a2_nr1_set/KolischInstanzen/j120/
- S1 Appendix/j120_a2/mp_j120_a2_nr1_set/KolischInstanzen/j120/j12041_8.sm
- S1 Appendix/j120_a2/mp_j120_a2_nr1_set/mp.dtd
- S1 Appendix/j120_a2/mp_j120_a2_nr1_set/mp_j120_a2_nr1.xml
- S1 Appendix/j120_a2/mp_j120_a2_nr2_set/
- S1 Appendix/j120_a2/mp_j120_a2_nr2_set/KolischInstanzen/
- S1 Appendix/j120_a2/mp_j120_a2_nr2_set/KolischInstanzen/j120/
- S1 Appendix/j120_a2/mp_j120_a2_nr2_set/KolischInstanzen/j120/j12058_10.sm
- S1 Appendix/j120_a2/mp_j120_a2_nr2_set/KolischInstanzen/j120/j12059_1.sm
- S1 Appendix/j120_a2/mp_j120_a2_nr2_set/mp.dtd
- S1 Appendix/j120_a2/mp_j120_a2_nr2_set/mp_j120_a2_nr2.xml
- S1 Appendix/j120_a2/mp_j120_a2_nr3_set/
- S1 Appendix/j120_a2/mp_j120_a2_nr3_set/KolischInstanzen/
- S1 Appendix/j120_a2/mp_j120_a2_nr3_set/KolischInstanzen/j120/
- S1 Appendix/j120_a2/mp_j120_a2_nr3_set/KolischInstanzen/j120/j12058_10.sm
- S1 Appendix/j120_a2/mp_j120_a2_nr3_set/KolischInstanzen/j120/j12059_1.sm
- S1 Appendix/j120_a2/mp_j120_a2_nr3_set/mp.dtd
- S1 Appendix/j120_a2/mp_j120_a2_nr3_set/mp_j120_a2_nr3.xml
- S1 Appendix/j120_a2/mp_j120_a2_nr4_set/
- S1 Appendix/j120_a2/mp_j120_a2_nr4_set/KolischInstanzen/
- S1 Appendix/j120_a2/mp_j120_a2_nr4_set/KolischInstanzen/j120/
- S1 Appendix/j120_a2/mp_j120_a2_nr4_set/KolischInstanzen/j120/j12032_5.sm
- S1 Appendix/j120_a2/mp_j120_a2_nr4_set/KolischInstanzen/j120/j12038_5.sm
- S1 Appendix/j120_a2/mp_j120_a2_nr4_set/mp.dtd
- S1 Appendix/j120_a2/mp_j120_a2_nr4_set/mp_j120_a2_nr4.xml
- S1 Appendix/j120_a2/mp_j120_a2_nr5_set/
- S1 Appendix/j120_a2/mp_j120_a2_nr5_set/KolischInstanzen/
- S1 Appendix/j120_a2/mp_j120_a2_nr5_set/KolischInstanzen/j120/
- S1 Appendix/j120_a2/mp_j120_a2_nr5_set/KolischInstanzen/j120/j12044_10.sm
- S1 Appendix/j120_a2/mp_j120_a2_nr5_set/KolischInstanzen/j120/j12050_10.sm
- S1 Appendix/j120_a2/mp_j120_a2_nr5_set/mp.dtd
- S1 Appendix/j120_a2/mp_j120_a2_nr5_set/mp_j120_a2_nr5.xml
- S1 Appendix/j120_a20/
- S1 Appendix/j120_a20/mp_j120_a20_nr1_set/
- S1 Appendix/j120_a20/mp_j120_a20_nr1_set/KolischInstanzen/
- S1 Appendix/j120_a20/mp_j120_a20_nr1_set/KolischInstanzen/j120/
- S1 Appendix/j120_a20/mp_j120_a20_nr1_set/KolischInstanzen/j120/j1202_2.sm
- S1 Appendix/j120_a20/mp_j120_a20_nr1_set/mp.dtd
- S1 Appendix/j120_a20/mp_j120_a20_nr1_set/mp_j120_a20_nr1.xml
- S1 Appendix/j120_a20/mp_j120_a20_nr2_set/
- S1 Appendix/j120_a20/mp_j120_a20_nr2_set/KolischInstanzen/
- S1 Appendix/j120_a20/mp_j120_a20_nr2_set/KolischInstanzen/j120/
- S1 Appendix/j120_a20/mp_j120_a20_nr2_set/KolischInstanzen/j120/j12029_4.sm
- S1 Appendix/j120_a20/mp_j120_a20_nr2_set/KolischInstanzen/j120/j12029_6.sm
- S1 Appendix/j120_a20/mp_j120_a20_nr2_set/KolischInstanzen/j120/j12032_10.sm
- S1 Appendix/j120_a20/mp_j120_a20_nr2_set/KolischInstanzen/j120/j12032_4.sm
- S1 Appendix/j120_a20/mp_j120_a20_nr2_set/KolischInstanzen/j120/j12033_6.sm
- S1 Appendix/j120_a20/mp_j120_a20_nr2_set/KolischInstanzen/j120/j12039_3.sm
- S1 Appendix/j120_a20/mp_j120_a20_nr2_set/KolischInstanzen/j120/j12040_3.sm
- S1 Appendix/j120_a20/mp_j120_a20_nr2_set/KolischInstanzen/j120/j12048_7.sm
- S1 Appendix/j120_a20/mp_j120_a20_nr2_set/KolischInstanzen/j120/j12048_8.sm
- S1 Appendix/j120_a20/mp_j120_a20_nr2_set/KolischInstanzen/j120/j12049_10.sm
- S1 Appendix/j120_a20/mp_j120_a20_nr2_set/KolischInstanzen/j120/j12049_6.sm
- S1 Appendix/j120_a20/mp_j120_a20_nr2_set/KolischInstanzen/j120/j12050_6.sm
- S1 Appendix/j120_a20/mp_j120_a20_nr2_set/KolischInstanzen/j120/j12053_9.sm
- S1 Appendix/j120_a20/mp_j120_a20_nr2_set/KolischInstanzen/j120/j12054_5.sm
- S1 Appendix/j120_a20/mp_j120_a20_nr2_set/KolischInstanzen/j120/j12055_5.sm
- S1 Appendix/j120_a20/mp_j120_a20_nr2_set/KolischInstanzen/j120/j12058_9.sm
- S1 Appendix/j120_a20/mp_j120_a20_nr2_set/KolischInstanzen/j120/j12059_4.sm
- S1 Appendix/j120_a20/mp_j120_a20_nr2_set/KolischInstanzen/j120/j12059_7.sm
- S1 Appendix/j120_a20/mp_j120_a20_nr2_set/KolischInstanzen/j120/j12060_3.sm
- S1 Appendix/j120_a20/mp_j120_a20_nr2_set/KolischInstanzen/j120/j12060_8.sm
- S1 Appendix/j120_a20/mp_j120_a20_nr2_set/mp.dtd
- S1 Appendix/j120_a20/mp_j120_a20_nr2_set/mp_j120_a20_nr2.xml
- S1 Appendix/j120_a20/mp_j120_a20_nr3_set/
- S1 Appendix/j120_a20/mp_j120_a20_nr3_set/KolischInstanzen/
- S1 Appendix/j120_a20/mp_j120_a20_nr3_set/KolischInstanzen/j120/
- S1 Appendix/j120_a20/mp_j120_a20_nr3_set/KolischInstanzen/j120/j1201_1.sm
- S1 Appendix/j120_a20/mp_j120_a20_nr3_set/KolischInstanzen/j120/j1201_4.sm
- S1 Appendix/j120_a20/mp_j120_a20_nr3_set/KolischInstanzen/j120/j12011_4.sm
- S1 Appendix/j120_a20/mp_j120_a20_nr3_set/KolischInstanzen/j120/j12011_6.sm
- S1 Appendix/j120_a20/mp_j120_a20_nr3_set/KolischInstanzen/j120/j12011_8.sm
- S1 Appendix/j120_a20/mp_j120_a20_nr3_set/KolischInstanzen/j120/j12013_4.sm
- S1 Appendix/j120_a20/mp_j120_a20_nr3_set/KolischInstanzen/j120/j12013_7.sm
- S1 Appendix/j120_a20/mp_j120_a20_nr3_set/KolischInstanzen/j120/j1202_4.sm
- S1 Appendix/j120_a20/mp_j120_a20_nr3_set/KolischInstanzen/j120/j12020_1.sm
- S1 Appendix/j120_a20/mp_j120_a20_nr3_set/KolischInstanzen/j120/j12020_5.sm
- S1 Appendix/j120_a20/mp_j120_a20_nr3_set/KolischInstanzen/j120/j12021_3.sm
- S1 Appendix/j120_a20/mp_j120_a20_nr3_set/KolischInstanzen/j120/j12021_6.sm
- S1 Appendix/j120_a20/mp_j120_a20_nr3_set/KolischInstanzen/j120/j12034_1.sm
- S1 Appendix/j120_a20/mp_j120_a20_nr3_set/KolischInstanzen/j120/j12035_2.sm
- S1 Appendix/j120_a20/mp_j120_a20_nr3_set/KolischInstanzen/j120/j12045_5.sm
- S1 Appendix/j120_a20/mp_j120_a20_nr3_set/KolischInstanzen/j120/j12046_5.sm
- S1 Appendix/j120_a20/mp_j120_a20_nr3_set/KolischInstanzen/j120/j12059_7.sm
- S1 Appendix/j120_a20/mp_j120_a20_nr3_set/KolischInstanzen/j120/j1207_6.sm
- S1 Appendix/j120_a20/mp_j120_a20_nr3_set/KolischInstanzen/j120/j1208_4.sm
- S1 Appendix/j120_a20/mp_j120_a20_nr3_set/KolischInstanzen/j120/j1209_1.sm
- S1 Appendix/j120_a20/mp_j120_a20_nr3_set/mp.dtd
- S1 Appendix/j120_a20/mp_j120_a20_nr3_set/mp_j120_a20_nr3.xml
- S1 Appendix/j120_a20/mp_j120_a20_nr4_set/
- S1 Appendix/j120_a20/mp_j120_a20_nr4_set/KolischInstanzen/
- S1 Appendix/j120_a20/mp_j120_a20_nr4_set/KolischInstanzen/j120/
- S1 Appendix/j120_a20/mp_j120_a20_nr4_set/KolischInstanzen/j120/j1201_5.sm
- S1 Appendix/j120_a20/mp_j120_a20_nr4_set/KolischInstanzen/j120/j1201_8.sm
- S1 Appendix/j120_a20/mp_j120_a20_nr4_set/KolischInstanzen/j120/j12012_7.sm
- S1 Appendix/j120_a20/mp_j120_a20_nr4_set/KolischInstanzen/j120/j12013_2.sm
- S1 Appendix/j120_a20/mp_j120_a20_nr4_set/KolischInstanzen/j120/j12013_7.sm
- S1 Appendix/j120_a20/mp_j120_a20_nr4_set/KolischInstanzen/j120/j12014_6.sm
- S1 Appendix/j120_a20/mp_j120_a20_nr4_set/KolischInstanzen/j120/j1202_1.sm
- S1 Appendix/j120_a20/mp_j120_a20_nr4_set/KolischInstanzen/j120/j12020_8.sm
- S1 Appendix/j120_a20/mp_j120_a20_nr4_set/KolischInstanzen/j120/j12021_10.sm
- S1 Appendix/j120_a20/mp_j120_a20_nr4_set/KolischInstanzen/j120/j12031_9.sm
- S1 Appendix/j120_a20/mp_j120_a20_nr4_set/KolischInstanzen/j120/j12033_4.sm
- S1 Appendix/j120_a20/mp_j120_a20_nr4_set/KolischInstanzen/j120/j12041_1.sm
- S1 Appendix/j120_a20/mp_j120_a20_nr4_set/KolischInstanzen/j120/j12041_3.sm
- S1 Appendix/j120_a20/mp_j120_a20_nr4_set/KolischInstanzen/j120/j12042_8.sm
- S1 Appendix/j120_a20/mp_j120_a20_nr4_set/KolischInstanzen/j120/j12049_1.sm
- S1 Appendix/j120_a20/mp_j120_a20_nr4_set/KolischInstanzen/j120/j12049_3.sm
- S1 Appendix/j120_a20/mp_j120_a20_nr4_set/KolischInstanzen/j120/j12050_2.sm
- S1 Appendix/j120_a20/mp_j120_a20_nr4_set/KolischInstanzen/j120/j12060_6.sm
- S1 Appendix/j120_a20/mp_j120_a20_nr4_set/KolischInstanzen/j120/j12060_7.sm
- S1 Appendix/j120_a20/mp_j120_a20_nr4_set/KolischInstanzen/j120/j12060_9.sm
- S1 Appendix/j120_a20/mp_j120_a20_nr4_set/mp.dtd
- S1 Appendix/j120_a20/mp_j120_a20_nr4_set/mp_j120_a20_nr4.xml
- S1 Appendix/j120_a20/mp_j120_a20_nr5_set/
- S1 Appendix/j120_a20/mp_j120_a20_nr5_set/KolischInstanzen/
- S1 Appendix/j120_a20/mp_j120_a20_nr5_set/KolischInstanzen/j120/
- S1 Appendix/j120_a20/mp_j120_a20_nr5_set/KolischInstanzen/j120/j12040_1.sm
- S1 Appendix/j120_a20/mp_j120_a20_nr5_set/KolischInstanzen/j120/j12040_10.sm
- S1 Appendix/j120_a20/mp_j120_a20_nr5_set/KolischInstanzen/j120/j12040_2.sm
- S1 Appendix/j120_a20/mp_j120_a20_nr5_set/KolischInstanzen/j120/j12040_3.sm
- S1 Appendix/j120_a20/mp_j120_a20_nr5_set/KolischInstanzen/j120/j12040_4.sm
- S1 Appendix/j120_a20/mp_j120_a20_nr5_set/KolischInstanzen/j120/j12040_5.sm
- S1 Appendix/j120_a20/mp_j120_a20_nr5_set/KolischInstanzen/j120/j12040_6.sm
- S1 Appendix/j120_a20/mp_j120_a20_nr5_set/KolischInstanzen/j120/j12040_7.sm
- S1 Appendix/j120_a20/mp_j120_a20_nr5_set/KolischInstanzen/j120/j12040_8.sm
- S1 Appendix/j120_a20/mp_j120_a20_nr5_set/KolischInstanzen/j120/j12040_9.sm
- S1 Appendix/j120_a20/mp_j120_a20_nr5_set/KolischInstanzen/j120/j12041_1.sm
- S1 Appendix/j120_a20/mp_j120_a20_nr5_set/KolischInstanzen/j120/j12041_10.sm
- S1 Appendix/j120_a20/mp_j120_a20_nr5_set/KolischInstanzen/j120/j12041_2.sm
- S1 Appendix/j120_a20/mp_j120_a20_nr5_set/KolischInstanzen/j120/j12041_3.sm
- S1 Appendix/j120_a20/mp_j120_a20_nr5_set/KolischInstanzen/j120/j12041_4.sm
- S1 Appendix/j120_a20/mp_j120_a20_nr5_set/KolischInstanzen/j120/j12041_5.sm
- S1 Appendix/j120_a20/mp_j120_a20_nr5_set/KolischInstanzen/j120/j12041_6.sm
- S1 Appendix/j120_a20/mp_j120_a20_nr5_set/KolischInstanzen/j120/j12041_7.sm
- S1 Appendix/j120_a20/mp_j120_a20_nr5_set/KolischInstanzen/j120/j12041_8.sm
- S1 Appendix/j120_a20/mp_j120_a20_nr5_set/KolischInstanzen/j120/j12041_9.sm
- S1 Appendix/j120_a20/mp_j120_a20_nr5_set/mp.dtd
- S1 Appendix/j120_a20/mp_j120_a20_nr5_set/mp_j120_a20_nr5.xml
- S1 Appendix/j120_a5/
- S1 Appendix/j120_a5/mp_j120_a5_nr1_set/
- S1 Appendix/j120_a5/mp_j120_a5_nr1_set/KolischInstanzen/
- S1 Appendix/j120_a5/mp_j120_a5_nr1_set/KolischInstanzen/j120/
- S1 Appendix/j120_a5/mp_j120_a5_nr1_set/KolischInstanzen/j120/j1202_2.sm
- S1 Appendix/j120_a5/mp_j120_a5_nr1_set/mp.dtd
- S1 Appendix/j120_a5/mp_j120_a5_nr1_set/mp_j120_a5_nr1.xml
- S1 Appendix/j120_a5/mp_j120_a5_nr2_set/
- S1 Appendix/j120_a5/mp_j120_a5_nr2_set/KolischInstanzen/
- S1 Appendix/j120_a5/mp_j120_a5_nr2_set/KolischInstanzen/j120/
- S1 Appendix/j120_a5/mp_j120_a5_nr2_set/KolischInstanzen/j120/j1204_1.sm
- S1 Appendix/j120_a5/mp_j120_a5_nr2_set/KolischInstanzen/j120/j1205_1.sm
- S1 Appendix/j120_a5/mp_j120_a5_nr2_set/KolischInstanzen/j120/j1206_1.sm
- S1 Appendix/j120_a5/mp_j120_a5_nr2_set/KolischInstanzen/j120/j1207_1.sm
- S1 Appendix/j120_a5/mp_j120_a5_nr2_set/KolischInstanzen/j120/j1208_2.sm
- S1 Appendix/j120_a5/mp_j120_a5_nr2_set/mp.dtd
- S1 Appendix/j120_a5/mp_j120_a5_nr2_set/mp_j120_a5_nr2.xml
- S1 Appendix/j120_a5/mp_j120_a5_nr3_set/
- S1 Appendix/j120_a5/mp_j120_a5_nr3_set/KolischInstanzen/
- S1 Appendix/j120_a5/mp_j120_a5_nr3_set/KolischInstanzen/j120/
- S1 Appendix/j120_a5/mp_j120_a5_nr3_set/KolischInstanzen/j120/j12038_1.sm
- S1 Appendix/j120_a5/mp_j120_a5_nr3_set/KolischInstanzen/j120/j12038_2.sm
- S1 Appendix/j120_a5/mp_j120_a5_nr3_set/KolischInstanzen/j120/j12038_3.sm
- S1 Appendix/j120_a5/mp_j120_a5_nr3_set/KolischInstanzen/j120/j12038_4.sm
- S1 Appendix/j120_a5/mp_j120_a5_nr3_set/KolischInstanzen/j120/j12038_5.sm
- S1 Appendix/j120_a5/mp_j120_a5_nr3_set/mp.dtd
- S1 Appendix/j120_a5/mp_j120_a5_nr3_set/mp_j120_a5_nr3.xml
- S1 Appendix/j120_a5/mp_j120_a5_nr4_set/
- S1 Appendix/j120_a5/mp_j120_a5_nr4_set/KolischInstanzen/
- S1 Appendix/j120_a5/mp_j120_a5_nr4_set/KolischInstanzen/j120/
- S1 Appendix/j120_a5/mp_j120_a5_nr4_set/KolischInstanzen/j120/j12039_1.sm
- S1 Appendix/j120_a5/mp_j120_a5_nr4_set/KolischInstanzen/j120/j12039_2.sm
- S1 Appendix/j120_a5/mp_j120_a5_nr4_set/KolischInstanzen/j120/j12039_3.sm
- S1 Appendix/j120_a5/mp_j120_a5_nr4_set/KolischInstanzen/j120/j12039_4.sm
- S1 Appendix/j120_a5/mp_j120_a5_nr4_set/KolischInstanzen/j120/j12039_5.sm
- S1 Appendix/j120_a5/mp_j120_a5_nr4_set/mp.dtd
- S1 Appendix/j120_a5/mp_j120_a5_nr4_set/mp_j120_a5_nr4.xml
- S1 Appendix/j120_a5/mp_j120_a5_nr5_set/
- S1 Appendix/j120_a5/mp_j120_a5_nr5_set/KolischInstanzen/
- S1 Appendix/j120_a5/mp_j120_a5_nr5_set/KolischInstanzen/j120/
- S1 Appendix/j120_a5/mp_j120_a5_nr5_set/KolischInstanzen/j120/j12039_5.sm
- S1 Appendix/j120_a5/mp_j120_a5_nr5_set/KolischInstanzen/j120/j12055_1.sm
- S1 Appendix/j120_a5/mp_j120_a5_nr5_set/KolischInstanzen/j120/j12055_2.sm
- S1 Appendix/j120_a5/mp_j120_a5_nr5_set/KolischInstanzen/j120/j12055_3.sm
- S1 Appendix/j120_a5/mp_j120_a5_nr5_set/KolischInstanzen/j120/j12060_4.sm
- S1 Appendix/j120_a5/mp_j120_a5_nr5_set/mp.dtd
- S1 Appendix/j120_a5/mp_j120_a5_nr5_set/mp_j120_a5_nr5.xml
- S1 Appendix/j30_a10/
- S1 Appendix/j30_a10/mp_j30_a10_nr1_set/
- S1 Appendix/j30_a10/mp_j30_a10_nr1_set/KolischInstanzen/
- S1 Appendix/j30_a10/mp_j30_a10_nr1_set/KolischInstanzen/j30/
- S1 Appendix/j30_a10/mp_j30_a10_nr1_set/KolischInstanzen/j30/j3014_6.sm
- S1 Appendix/j30_a10/mp_j30_a10_nr1_set/mp.dtd
- S1 Appendix/j30_a10/mp_j30_a10_nr1_set/mp_j30_a10_nr1.xml
- S1 Appendix/j30_a10/mp_j30_a10_nr2_set/
- S1 Appendix/j30_a10/mp_j30_a10_nr2_set/KolischInstanzen/
- S1 Appendix/j30_a10/mp_j30_a10_nr2_set/KolischInstanzen/j30/
- S1 Appendix/j30_a10/mp_j30_a10_nr2_set/KolischInstanzen/j30/j3012_2.sm
- S1 Appendix/j30_a10/mp_j30_a10_nr2_set/KolischInstanzen/j30/j3015_4.sm
- S1 Appendix/j30_a10/mp_j30_a10_nr2_set/KolischInstanzen/j30/j3018_3.sm
- S1 Appendix/j30_a10/mp_j30_a10_nr2_set/KolischInstanzen/j30/j3018_6.sm
- S1 Appendix/j30_a10/mp_j30_a10_nr2_set/KolischInstanzen/j30/j3019_2.sm
- S1 Appendix/j30_a10/mp_j30_a10_nr2_set/KolischInstanzen/j30/j3019_4.sm
- S1 Appendix/j30_a10/mp_j30_a10_nr2_set/KolischInstanzen/j30/j3021_2.sm
- S1 Appendix/j30_a10/mp_j30_a10_nr2_set/KolischInstanzen/j30/j3022_3.sm
- S1 Appendix/j30_a10/mp_j30_a10_nr2_set/KolischInstanzen/j30/j3025_4.sm
- S1 Appendix/j30_a10/mp_j30_a10_nr2_set/KolischInstanzen/j30/j3025_5.sm
- S1 Appendix/j30_a10/mp_j30_a10_nr2_set/mp.dtd
- S1 Appendix/j30_a10/mp_j30_a10_nr2_set/mp_j30_a10_nr2.xml
- S1 Appendix/j30_a10/mp_j30_a10_nr3_set/
- S1 Appendix/j30_a10/mp_j30_a10_nr3_set/KolischInstanzen/
- S1 Appendix/j30_a10/mp_j30_a10_nr3_set/KolischInstanzen/j30/
- S1 Appendix/j30_a10/mp_j30_a10_nr3_set/KolischInstanzen/j30/j3012_2.sm
- S1 Appendix/j30_a10/mp_j30_a10_nr3_set/KolischInstanzen/j30/j3012_4.sm
- S1 Appendix/j30_a10/mp_j30_a10_nr3_set/KolischInstanzen/j30/j3012_5.sm
- S1 Appendix/j30_a10/mp_j30_a10_nr3_set/KolischInstanzen/j30/j3013_6.sm
- S1 Appendix/j30_a10/mp_j30_a10_nr3_set/KolischInstanzen/j30/j3013_8.sm
- S1 Appendix/j30_a10/mp_j30_a10_nr3_set/KolischInstanzen/j30/j3013_9.sm
- S1 Appendix/j30_a10/mp_j30_a10_nr3_set/KolischInstanzen/j30/j3014_2.sm
- S1 Appendix/j30_a10/mp_j30_a10_nr3_set/KolischInstanzen/j30/j3015_3.sm
- S1 Appendix/j30_a10/mp_j30_a10_nr3_set/KolischInstanzen/j30/j3015_5.sm
- S1 Appendix/j30_a10/mp_j30_a10_nr3_set/KolischInstanzen/j30/j3015_8.sm
- S1 Appendix/j30_a10/mp_j30_a10_nr3_set/mp.dtd
- S1 Appendix/j30_a10/mp_j30_a10_nr3_set/mp_j30_a10_nr3.xml
- S1 Appendix/j30_a10/mp_j30_a10_nr4_set/
- S1 Appendix/j30_a10/mp_j30_a10_nr4_set/KolischInstanzen/
- S1 Appendix/j30_a10/mp_j30_a10_nr4_set/KolischInstanzen/j30/
- S1 Appendix/j30_a10/mp_j30_a10_nr4_set/KolischInstanzen/j30/j3015_5.sm
- S1 Appendix/j30_a10/mp_j30_a10_nr4_set/KolischInstanzen/j30/j3016_2.sm
- S1 Appendix/j30_a10/mp_j30_a10_nr4_set/KolischInstanzen/j30/j3017_4.sm
[truncated: 1,425 more entries]
