# Supplementary material for: A multi-agent system for distributed multi-project scheduling with two-stage decomposition
Source: PLoS One. 2018 Oct 9;13(10):e0205445. doi: 10.1371/journal.pone.0205445 (PMC6177185; doi:10.1371/journal.pone.0205445)
Supplement: S1 Appendix — (ZIP) [file pone.0205445.s001.zip › S1 Appendix/j120_a10/mp_j120_a10_nr1_set/KolischInstanzen/j120/j1201_6.sm]

************************************************************************
file with basedata            : J1201_.BAS
initial value random generator: 739052889
************************************************************************
projects                      :  1
jobs (incl. supersource/sink ):  122
horizon                       :  589
RESOURCES
  - renewable                 :  4   R
  - nonrenewable              :  0   N
  - doubly constrained        :  0   D
************************************************************************
PROJECT INFORMATION:
pronr.  #jobs rel.date duedate tardcost  MPM-Time
    1    120      0       65       37       65
************************************************************************
PRECEDENCE RELATIONS:
jobnr.    #modes  #successors   successors
   1        1          3           2   3   4
   2        1          2          11  12
   3        1          3           5   6   7
   4        1          3           9  44  50
   5        1          3          16  36  77
   6        1          2          14  31
   7        1          3           8  23  34
   8        1          2          20  64
   9        1          2          10  13
  10        1          3          22  40  65
  11        1          3          17  33  96
  12        1          1          15
  13        1          2          54  57
  14        1          3          19  26  30
  15        1          1          32
  16        1          1          18
  17        1          2          60  99
  18        1          1          55
  19        1          3          21  25  38
  20        1          3          24  84  92
  21        1          3          35  53  61
  22        1          1         103
  23        1          3          29  43  88
  24        1          3          27  28  37
  25        1          1          39
  26        1          1          59
  27        1          3          87 104 105
  28        1          2          80  86
  29        1          3          49  67  94
  30        1          3          59  95 107
  31        1          1          48
  32        1          1          33
  33        1          1          47
  34        1          1          51
  35        1          1          76
  36        1          1          67
  37        1          3          41  79 102
  38        1          1          79
  39        1          1          50
  40        1          1          97
  41        1          2          42  52
  42        1          1          56
  43        1          3          46 100 101
  44        1          2          45  65
  45        1          1          94
  46        1          1          91
  47        1          1         107
  48        1          3          58  63  81
  49        1          1          66
  50        1          1          56
  51        1          3          68  70 117
  52        1          1          75
  53        1          1          73
  54        1          1          89
  55        1          2          71 102
  56        1          1          90
  57        1          1          62
  58        1          3          69  72  98
  59        1          3          78  79  93
  60        1          1          93
  61        1          2          98 115
  62        1          1         105
  63        1          1          75
  64        1          1         110
  65        1          2          83 106
  66        1          1         109
  67        1          1          74
  68        1          1          88
  69        1          1          80
  70        1          1         113
  71        1          1          90
  72        1          1          74
  73        1          1         106
  74        1          1         103
  75        1          1          97
  76        1          1         103
  77        1          1          82
  78        1          2          88 114
  79        1          1         114
  80        1          1          83
  81        1          2          85  92
  82        1          2          86  89
  83        1          1         121
  84        1          1          91
  85        1          1          94
  86        1          2          97  98
  87        1          1         112
  88        1          1         108
  89        1          1         108
  90        1          1          91
  91        1          1          95
  92        1          1          93
  93        1          1         113
  94        1          1         112
  95        1          1         115
  96        1          1         100
  97        1          1         116
  98        1          1         106
  99        1          1         110
 100        1          1         102
 101        1          1         111
 102        1          2         108 116
 103        1          1         104
 104        1          1         112
 105        1          2         109 111
 106        1          1         119
 107        1          1         121
 108        1          1         110
 109        1          1         118
 110        1          1         119
 111        1          1         114
 112        1          1         117
 113        1          1         116
 114        1          1         121
 115        1          1         119
 116        1          1         120
 117        1          1         118
 118        1          1         120
 119        1          1         122
 120        1          1         122
 121        1          1         122
 122        1          0        
************************************************************************
REQUESTS/DURATIONS:
jobnr. mode duration  R 1  R 2  R 3  R 4
------------------------------------------------------------------------
  1      1     0       0    0    0    0
  2      1     3       0    7    0    0
  3      1     1       0   10    0    0
  4      1     4       0    3    0    0
  5      1     2       0    3    0    0
  6      1     2       0    8    0    0
  7      1     8       6    0    0    0
  8      1     8       7    0    0    0
  9      1     2       0    7    0    0
 10      1     5       0    0    0    1
 11      1     4       0    0    0    6
 12      1     3       6    0    0    0
 13      1     6       0    0    7    0
 14      1     3       0    2    0    0
 15      1    10       0    0   10    0
 16      1     1       0    5    0    0
 17      1    10       2    0    0    0
 18      1     1       0    8    0    0
 19      1     7       0    0    0    9
 20      1     3       0    3    0    0
 21      1     8       0    0    0    5
 22      1     3       0    6    0    0
 23      1     2       0    0    0    4
 24      1     1       0    2    0    0
 25      1     6       0    0    7    0
 26      1     6       0    0    1    0
 27      1    10       0    0   10    0
 28      1     3       0   10    0    0
 29      1    10       0    0    0    5
 30      1     9       0    5    0    0
 31      1     2       1    0    0    0
 32      1     1       0    0    5    0
 33      1     1       0    3    0    0
 34      1     3       9    0    0    0
 35      1     6       1    0    0    0
 36      1     8       0    0    7    0
 37      1     9       6    0    0    0
 38      1     4       0    0    0    4
 39      1     1       5    0    0    0
 40      1     3       0    0    6    0
 41      1     8       0    0    0    4
 42      1     2       0    0    0    1
 43      1     6       5    0    0    0
 44      1     3       0    2    0    0
 45      1     5       0    7    0    0
 46      1     1       0    9    0    0
 47      1     3       0    0    0    2
 48      1     8       0    4    0    0
 49      1     1       0    0    0    3
 50      1     8       8    0    0    0
 51      1     5       0    0    2    0
 52      1     7       7    0    0    0
 53      1     1       5    0    0    0
 54      1     5       1    0    0    0
 55      1    10       0    0    4    0
 56      1     3       0    0    9    0
 57      1     7       4    0    0    0
 58      1     7       0    0    3    0
 59      1     9       0    0    0    4
 60      1     2       0    7    0    0
 61      1     8       0    8    0    0
 62      1     4       0    8    0    0
 63      1     9       0    0    0    2
 64      1     7       0    0    0    4
 65      1     7       0    0    8    0
 66      1     6       0    0    2    0
 67      1     4       0    0    0    9
 68      1    10       0    2    0    0
 69      1     4       0    0    8    0
 70      1     1       0   10    0    0
 71      1     9       4    0    0    0
 72      1    10       0    0    5    0
 73      1    10       5    0    0    0
 74      1     4       0    0    6    0
 75      1     3       0    0    0    9
 76      1     1       0    0    0    3
 77      1     2       0    4    0    0
 78      1     7       0    0    0    2
 79      1     5       0    0    5    0
 80      1     1       6    0    0    0
 81      1     4       0    0    0    1
 82      1     1       0    0    1    0
 83      1     4       0    8    0    0
 84      1     4       0    3    0    0
 85      1     5       0    0    0    7
 86      1     8       9    0    0    0
 87      1    10       0    0    0    3
 88      1     8       0    8    0    0
 89      1     8       0    0    1    0
 90      1     2       0    9    0    0
 91      1     2       7    0    0    0
 92      1     2       0    0    5    0
 93      1     8       8    0    0    0
 94      1     3       0    6    0    0
 95      1     9       0    0    1    0
 96      1     4       0    6    0    0
 97      1     2       0    3    0    0
 98      1     4       0    0    4    0
 99      1     5       0    9    0    0
100      1     2       0    6    0    0
101      1     8       0    0    0    5
102      1     3       0    0    3    0
103      1     7       9    0    0    0
104      1     1       0    0    2    0
105      1     5       0    0    0    6
106      1    10       0    0    0   10
107      1     5       3    0    0    0
108      1     3       0   10    0    0
109      1     7       0    2    0    0
110      1     2       0    0    0    7
111      1     5       0    0    4    0
112      1     4       1    0    0    0
113      1     7       0    6    0    0
114      1     5       0    0    1    0
115      1     2       0    0    0    4
116      1     7       0    0    0    2
117      1     1       0    3    0    0
118      1     1       5    0    0    0
119      1     5       3    0    0    0
120      1     8       0    0    1    0
121      1     6       0    5    0    0
122      1     0       0    0    0    0
************************************************************************
RESOURCEAVAILABILITIES:
  R 1  R 2  R 3  R 4
   13   14   13   12
************************************************************************
