# Supplementary material for: A multi-agent system for distributed multi-project scheduling with two-stage decomposition
Source: PLoS One. 2018 Oct 9;13(10):e0205445. doi: 10.1371/journal.pone.0205445 (PMC6177185; doi:10.1371/journal.pone.0205445)
Supplement: S1 Appendix — (ZIP) [file pone.0205445.s001.zip › S1 Appendix/j120_a10/mp_j120_a10_nr1_set/mp.dtd]

<!ELEMENT mp-list (mp)>
<!ELEMENT mp (name,project-list,resources)>
<!ELEMENT project-list (project)+>
<!ELEMENT project (filename,start)>
<!ELEMENT start (#PCDATA)>
<!ELEMENT filename (#PCDATA)>
<!ELEMENT name (#PCDATA)>
<!ELEMENT resources (resource,resource,resource,resource)>
<!ELEMENT resource (#PCDATA)>
<!ELEMENT resource (#PCDATA)>
<!ELEMENT resource (#PCDATA)>
<!ELEMENT resource (#PCDATA)>
