# Supplementary material for: A multi-agent system for distributed multi-project scheduling with two-stage decomposition
Source: PLoS One. 2018 Oct 9;13(10):e0205445. doi: 10.1371/journal.pone.0205445 (PMC6177185; doi:10.1371/journal.pone.0205445)
Supplement: S1 Appendix — (ZIP) [file pone.0205445.s001.zip › S1 Appendix/j120_a10/mp_j120_a10_nr2_set/KolischInstanzen/j120/j1201_1.sm]

************************************************************************
file with basedata            : J1201_.BAS
initial value random generator: 24418
************************************************************************
projects                      :  1
jobs (incl. supersource/sink ):  122
horizon                       :  667
RESOURCES
  - renewable                 :  4   R
  - nonrenewable              :  0   N
  - doubly constrained        :  0   D
************************************************************************
PROJECT INFORMATION:
pronr.  #jobs rel.date duedate tardcost  MPM-Time
    1    120      0       99       44       99
************************************************************************
PRECEDENCE RELATIONS:
jobnr.    #modes  #successors   successors
   1        1          3           2   3   4
   2        1          3          12  65  75
   3        1          3           5   6  10
   4        1          3           8   9  13
   5        1          3          25  26  99
   6        1          3           7  21  38
   7        1          1          11
   8        1          3          15  23  60
   9        1          3          16  59 110
  10        1          3          19  53  71
  11        1          1          18
  12        1          3          14  17  20
  13        1          3          33  44  78
  14        1          3          32  34  66
  15        1          3          22  30  39
  16        1          1          28
  17        1          3          19  24  51
  18        1          3          33  61  73
  19        1          1          83
  20        1          2          58  76
  21        1          3          46  69 106
  22        1          3          56  77  97
  23        1          3          27  29  35
  24        1          1          25
  25        1          2          85 101
  26        1          1          77
  27        1          1          90
  28        1          1          37
  29        1          1          31
  30        1          2          37  42
  31        1          1          96
  32        1          2          43  48
  33        1          3          36  41  45
  34        1          1          55
  35        1          2          48  64
  36        1          1          43
  37        1          1         100
  38        1          3          47  72  95
  39        1          2          40  54
  40        1          1          74
  41        1          1         116
  42        1          1          75
  43        1          2          49  77
  44        1          1          91
  45        1          1          71
  46        1          2          57  70
  47        1          1          58
  48        1          1          78
  49        1          2          50  52
  50        1          1         110
  51        1          3          67  91  98
  52        1          1          63
  53        1          1          54
  54        1          1          88
  55        1          2          62 105
  56        1          2          59 103
  57        1          1         121
  58        1          1          87
  59        1          2          80 113
  60        1          1          71
  61        1          2          68 111
  62        1          1          67
  63        1          1          74
  64        1          1         109
  65        1          1          93
  66        1          1         106
  67        1          1          79
  68        1          1          93
  69        1          1         104
  70        1          2          95  98
  71        1          1          81
  72        1          2          84  86
  73        1          3          79  94 115
  74        1          3          87  91  98
  75        1          1         112
  76        1          1         112
  77        1          1          86
  78        1          1         112
  79        1          2          82 113
  80        1          1          89
  81        1          1         103
  82        1          1         102
  83        1          1         118
  84        1          1         114
  85        1          1         108
  86        1          1          92
  87        1          1         105
  88        1          1          90
  89        1          1         107
  90        1          1         100
  91        1          1         102
  92        1          1         117
  93        1          1         100
  94        1          1         118
  95        1          1         118
  96        1          1          99
  97        1          1         107
  98        1          1         114
  99        1          1         103
 100        1          1         119
 101        1          1         111
 102        1          1         107
 103        1          1         105
 104        1          1         115
 105        1          1         115
 106        1          1         109
 107        1          1         116
 108        1          1         121
 109        1          1         119
 110        1          1         113
 111        1          1         119
 112        1          1         116
 113        1          1         117
 114        1          1         120
 115        1          1         120
 116        1          1         117
 117        1          1         121
 118        1          1         120
 119        1          1         122
 120        1          1         122
 121        1          1         122
 122        1          0        
************************************************************************
REQUESTS/DURATIONS:
jobnr. mode duration  R 1  R 2  R 3  R 4
------------------------------------------------------------------------
  1      1     0       0    0    0    0
  2      1     6       9    0    0    0
  3      1     4       0    0    4    0
  4      1     2       2    0    0    0
  5      1     2       0    0    6    0
  6      1     3       1    0    0    0
  7      1    10       6    0    0    0
  8      1     2       0    6    0    0
  9      1     7       0    7    0    0
 10      1     4      10    0    0    0
 11      1     6       3    0    0    0
 12      1     4       0    0    9    0
 13      1     7       0    1    0    0
 14      1     4       0    0    0    4
 15      1    10       0    0    0    1
 16      1     9       0    0    0    5
 17      1     1       0    0    5    0
 18      1     9       0    0   10    0
 19      1    10       0    8    0    0
 20      1     5       0    0    0    6
 21      1     9       5    0    0    0
 22      1     8       7    0    0    0
 23      1     3       9    0    0    0
 24      1     3       9    0    0    0
 25      1     7      10    0    0    0
 26      1     8       0    0    6    0
 27      1    10       0    0    9    0
 28      1     9       4    0    0    0
 29      1     5       0    5    0    0
 30      1     2       0    2    0    0
 31      1    10       0    0    0    1
 32      1     6       0    0    3    0
 33      1     9       0    0    3    0
 34      1    10       0    0    0    4
 35      1     6       0    0    9    0
 36      1     9       0    5    0    0
 37      1    10       8    0    0    0
 38      1     9       0    0    0    4
 39      1     2       0    0    0    6
 40      1     8       4    0    0    0
 41      1     2       0    0    0    1
 42      1     2       9    0    0    0
 43      1     2       0    0    0    2
 44      1     8       0    7    0    0
 45      1     2       3    0    0    0
 46      1     2       0    6    0    0
 47      1     1       0    0    6    0
 48      1     2       0    0    0    7
 49      1     7       0    0    0    3
 50      1     5       9    0    0    0
 51      1     7       0    0    0    3
 52      1     2       0    0    3    0
 53      1     9       3    0    0    0
 54      1     9       0    0    0    1
 55      1     1       0    0    7    0
 56      1    10       0    6    0    0
 57      1    10       0    0    2    0
 58      1     8       0    3    0    0
 59      1     9       4    0    0    0
 60      1     3       0    8    0    0
 61      1     4       0    0    0    4
 62      1     2       0    0    0    5
 63      1     7       0    4    0    0
 64      1    10       0    0    9    0
 65      1     2       4    0    0    0
 66      1     5       4    0    0    0
 67      1     5       2    0    0    0
 68      1     3       0    3    0    0
 69      1     2       0    0   10    0
 70      1     6       0    0    0    5
 71      1     3       0    6    0    0
 72      1     7       5    0    0    0
 73      1     6       2    0    0    0
 74      1     1       2    0    0    0
 75      1     7       5    0    0    0
 76      1     5       0    0    0    6
 77      1     4       0    6    0    0
 78      1     5       0    0    2    0
 79      1     6       0    0    0    7
 80      1    10       0    4    0    0
 81      1     1       7    0    0    0
 82      1     9       0    0    4    0
 83      1     1       0    0    0    5
 84      1     8       0   10    0    0
 85      1     6       0    0    0    5
 86      1     9       3    0    0    0
 87      1     2       3    0    0    0
 88      1     7       0    0   10    0
 89      1     3       0    0    8    0
 90      1     7       9    0    0    0
 91      1    10       0    0    0    5
 92      1     1       0    0    0    4
 93      1     5       8    0    0    0
 94      1     5       4    0    0    0
 95      1     3       0    0    0    2
 96      1     1       0    0    9    0
 97      1     3       0    9    0    0
 98      1     5       4    0    0    0
 99      1     5       0    6    0    0
100      1    10       0    0    0    6
101      1     6       0    0    0    1
102      1     5       0    0    0    7
103      1     8       9    0    0    0
104      1    10       5    0    0    0
105      1    10       0    3    0    0
106      1     6       6    0    0    0
107      1     2       0    0   10    0
108      1     2       3    0    0    0
109      1     2       3    0    0    0
110      1    10       7    0    0    0
111      1     1       8    0    0    0
112      1     3       0    0    8    0
113      1     4       0    0    0    6
114      1     5       3    0    0    0
115      1     9       5    0    0    0
116      1     3       0    4    0    0
117      1     1       0    0    4    0
118      1    10       0    9    0    0
119      1     3       0    0    0    7
120      1     8       0    7    0    0
121      1     9       6    0    0    0
122      1     0       0    0    0    0
************************************************************************
RESOURCEAVAILABILITIES:
  R 1  R 2  R 3  R 4
   14   12   13    9
************************************************************************
