# Supplementary material for: A multi-agent system for distributed multi-project scheduling with two-stage decomposition
Source: PLoS One. 2018 Oct 9;13(10):e0205445. doi: 10.1371/journal.pone.0205445 (PMC6177185; doi:10.1371/journal.pone.0205445)
Supplement: S1 Appendix — (ZIP) [file pone.0205445.s001.zip › S1 Appendix/j120_a10/mp_j120_a10_nr2_set/KolischInstanzen/j120/j1201_4.sm]

************************************************************************
file with basedata            : J1201_.BAS
initial value random generator: 1774810283
************************************************************************
projects                      :  1
jobs (incl. supersource/sink ):  122
horizon                       :  610
RESOURCES
  - renewable                 :  4   R
  - nonrenewable              :  0   N
  - doubly constrained        :  0   D
************************************************************************
PROJECT INFORMATION:
pronr.  #jobs rel.date duedate tardcost  MPM-Time
    1    120      0       79       86       79
************************************************************************
PRECEDENCE RELATIONS:
jobnr.    #modes  #successors   successors
   1        1          3           2   3   4
   2        1          3           8  19  44
   3        1          3           5  12  13
   4        1          3           6  39  40
   5        1          3           7   9  23
   6        1          2          45  87
   7        1          3          10  11  21
   8        1          1          96
   9        1          3          26  36  59
  10        1          3          16  20  76
  11        1          3          14  15  22
  12        1          3          17  64  79
  13        1          2          41  50
  14        1          3          18  25  28
  15        1          3          37  95  98
  16        1          1          61
  17        1          2          34 118
  18        1          1          75
  19        1          2          62 109
  20        1          2          32 116
  21        1          3          24  31  58
  22        1          2          84 101
  23        1          2          27  52
  24        1          3          36  46  55
  25        1          2          30  94
  26        1          3          38  67  93
  27        1          1         117
  28        1          3          29  74 110
  29        1          1          78
  30        1          2          54  96
  31        1          1          33
  32        1          3          35  51  59
  33        1          1          90
  34        1          1         105
  35        1          2          48 113
  36        1          3          63  68  91
  37        1          2          42  66
  38        1          1          83
  39        1          1          46
  40        1          2          49  85
  41        1          3          43  49  73
  42        1          1          89
  43        1          1          60
  44        1          1          47
  45        1          1          56
  46        1          3          47  57  69
  47        1          1         112
  48        1          1          81
  49        1          1          54
  50        1          2          53  99
  51        1          2          71  92
  52        1          1          56
  53        1          1          81
  54        1          2          55  82
  55        1          2          70  80
  56        1          1          82
  57        1          1          95
  58        1          1          91
  59        1          1          72
  60        1          2          69  83
  61        1          1          90
  62        1          1         106
  63        1          1         108
  64        1          1          65
  65        1          2          97 104
  66        1          1         121
  67        1          1         115
  68        1          1         110
  69        1          1          95
  70        1          1         106
  71        1          1          74
  72        1          1         111
  73        1          1          84
  74        1          1         120
  75        1          1          88
  76        1          1          77
  77        1          1          81
  78        1          1         100
  79        1          1         102
  80        1          1          86
  81        1          1         108
  82        1          1          98
  83        1          2          96 116
  84        1          1         114
  85        1          1         120
  86        1          1         104
  87        1          1         105
  88        1          1         104
  89        1          1         116
  90        1          2         111 114
  91        1          1         103
  92        1          1          99
  93        1          1          94
  94        1          1         112
  95        1          1         121
  96        1          1         109
  97        1          2          98 103
  98        1          1         100
  99        1          1         102
 100        1          1         107
 101        1          2         103 110
 102        1          1         109
 103        1          1         119
 104        1          1         106
 105        1          1         113
 106        1          1         119
 107        1          1         113
 108        1          1         115
 109        1          1         115
 110        1          1         111
 111        1          1         112
 112        1          1         117
 113        1          1         114
 114        1          1         119
 115        1          1         118
 116        1          1         117
 117        1          1         120
 118        1          1         121
 119        1          1         122
 120        1          1         122
 121        1          1         122
 122        1          0        
************************************************************************
REQUESTS/DURATIONS:
jobnr. mode duration  R 1  R 2  R 3  R 4
------------------------------------------------------------------------
  1      1     0       0    0    0    0
  2      1     3       0    0    0    4
  3      1     2       0    0    4    0
  4      1     4       4    0    0    0
  5      1     3       0    0    2    0
  6      1     1       1    0    0    0
  7      1     1       0    0    2    0
  8      1     5       0    4    0    0
  9      1    10       0    0    9    0
 10      1     6      10    0    0    0
 11      1     9       3    0    0    0
 12      1     6       0    8    0    0
 13      1     4       1    0    0    0
 14      1     6       0    0    8    0
 15      1     1       0    0    0    4
 16      1     8       0    7    0    0
 17      1     7       9    0    0    0
 18      1     6       0    0    5    0
 19      1     6       0    0    2    0
 20      1     7      10    0    0    0
 21      1     5       0    7    0    0
 22      1     3       0    0    0   10
 23      1     4       0    0    0    5
 24      1     1       0    0    0    2
 25      1     1       0    0    7    0
 26      1     5       0    5    0    0
 27      1    10       0    0    6    0
 28      1     4       8    0    0    0
 29      1     7       2    0    0    0
 30      1     6       0    0    0    8
 31      1     1       0    4    0    0
 32      1     9       6    0    0    0
 33      1     1       0    0    0    8
 34      1     5       0    0    0    6
 35      1     9       0    0    5    0
 36      1     1       2    0    0    0
 37      1     4       0    0    0    9
 38      1     6       9    0    0    0
 39      1     8       3    0    0    0
 40      1    10       0    3    0    0
 41      1     7       0    4    0    0
 42      1     3       0    0    0    9
 43      1    10       0    4    0    0
 44      1     8       0    0    0   10
 45      1     8       0    6    0    0
 46      1     2       0    0    6    0
 47      1     2       0    4    0    0
 48      1     3       0    0    7    0
 49      1     3       3    0    0    0
 50      1     7       9    0    0    0
 51      1     6       8    0    0    0
 52      1     2       0    0    3    0
 53      1     2       0    0    9    0
 54      1     6       3    0    0    0
 55      1     4       0    3    0    0
 56      1    10       0    0    0    3
 57      1     3       0    3    0    0
 58      1     6       0    0    0    3
 59      1     3       0    8    0    0
 60      1     9       0    0    0    3
 61      1     5       0    0    2    0
 62      1     4       1    0    0    0
 63      1     8       0    8    0    0
 64      1    10       0    9    0    0
 65      1     5       0    0    0    3
 66      1     4       0   10    0    0
 67      1     4       0    0    0    3
 68      1     5       7    0    0    0
 69      1     7       0    3    0    0
 70      1    10       0    0    4    0
 71      1     2       0    0    0    6
 72      1     4       0    0    0    8
 73      1     6       1    0    0    0
 74      1     8       0    0    0    7
 75      1     6       0    4    0    0
 76      1     7       0    0    1    0
 77      1     4       6    0    0    0
 78      1     1       0    0    0    2
 79      1     3       8    0    0    0
 80      1     1       0    0    4    0
 81      1    10       0    0    0   10
 82      1     3       3    0    0    0
 83      1     8       0    7    0    0
 84      1     3       0    0    2    0
 85      1    10       0    0    6    0
 86      1     2       0   10    0    0
 87      1     3       0   10    0    0
 88      1     8       0    0    0    5
 89      1     4       7    0    0    0
 90      1     1       0    8    0    0
 91      1     6       0    0   10    0
 92      1     5       0    2    0    0
 93      1     1       0    1    0    0
 94      1    10       0    0    1    0
 95      1     9       0    0    7    0
 96      1     6       0    0    9    0
 97      1     2       0    0    0   10
 98      1     6       0    6    0    0
 99      1    10       8    0    0    0
100      1     6       0    0    2    0
101      1     4       0    5    0    0
102      1     5       0    0    4    0
103      1     4       0    0    0    6
104      1     8       1    0    0    0
105      1     1       2    0    0    0
106      1     7       0    8    0    0
107      1     1       0    0    5    0
108      1     7       0    6    0    0
109      1     6       9    0    0    0
110      1     1       8    0    0    0
111      1     1       0    0    5    0
112      1     2       5    0    0    0
113      1     6       0    5    0    0
114      1     7       0    7    0    0
115      1     5       0    0   10    0
116      1     1       0    0    0   10
117      1     2       0    0    0    3
118      1     7       1    0    0    0
119      1     4       8    0    0    0
120      1     8       9    0    0    0
121      1     7       0    0    0    7
122      1     0       0    0    0    0
************************************************************************
RESOURCEAVAILABILITIES:
  R 1  R 2  R 3  R 4
   13   13   12   12
************************************************************************
