# Supplementary material for: A multi-agent system for distributed multi-project scheduling with two-stage decomposition
Source: PLoS One. 2018 Oct 9;13(10):e0205445. doi: 10.1371/journal.pone.0205445 (PMC6177185; doi:10.1371/journal.pone.0205445)
Supplement: S1 Appendix — (ZIP) [file pone.0205445.s001.zip › S1 Appendix/j120_a10/mp_j120_a10_nr2_set/KolischInstanzen/j120/j12011_4.sm]

************************************************************************
file with basedata            : J12011_.BAS
initial value random generator: 756174701
************************************************************************
projects                      :  1
jobs (incl. supersource/sink ):  122
horizon                       :  666
RESOURCES
  - renewable                 :  4   R
  - nonrenewable              :  0   N
  - doubly constrained        :  0   D
************************************************************************
PROJECT INFORMATION:
pronr.  #jobs rel.date duedate tardcost  MPM-Time
    1    120      0       96       70       96
************************************************************************
PRECEDENCE RELATIONS:
jobnr.    #modes  #successors   successors
   1        1          3           2   3   4
   2        1          3           6  10  14
   3        1          3           5   9  68
   4        1          1          69
   5        1          3           7  11  16
   6        1          1          17
   7        1          3           8  24  36
   8        1          3          19  25  32
   9        1          1          22
  10        1          2          12  67
  11        1          3          13  15  21
  12        1          2          82  87
  13        1          1          31
  14        1          3          28  40  75
  15        1          3          29  92 106
  16        1          3          20  73  78
  17        1          3          18  30  61
  18        1          1          42
  19        1          2          43  52
  20        1          1          26
  21        1          3          41  51  81
  22        1          3          23  35  46
  23        1          1          65
  24        1          2          27  84
  25        1          3          29  70  90
  26        1          1         110
  27        1          1          34
  28        1          2          48  50
  29        1          2          39  93
  30        1          2          97 107
  31        1          1          33
  32        1          3          74  79  85
  33        1          2          37  47
  34        1          3          38  45  57
  35        1          1          59
  36        1          3          55  86  91
  37        1          2          56 112
  38        1          1         108
  39        1          1         111
  40        1          2          77  95
  41        1          1          49
  42        1          2          53  71
  43        1          3          44  66  72
  44        1          1          82
  45        1          1          80
  46        1          2         101 105
  47        1          1          91
  48        1          1          51
  49        1          2          63  76
  50        1          1          69
  51        1          1          60
  52        1          2          59  95
  53        1          2          54  91
  54        1          2          62  69
  55        1          1         110
  56        1          2          58 113
  57        1          1         120
  58        1          1         116
  59        1          2          64  88
  60        1          1          95
  61        1          1          99
  62        1          2          64  87
  63        1          1          74
  64        1          2         108 119
  65        1          1          77
  66        1          1         102
  67        1          1          99
  68        1          1          97
  69        1          1          89
  70        1          2          83 117
  71        1          1          80
  72        1          1          90
  73        1          1         105
  74        1          1         101
  75        1          1          81
  76        1          1          90
  77        1          1          96
  78        1          1         112
  79        1          1         114
  80        1          1          93
  81        1          2         105 118
  82        1          1          88
  83        1          1         106
  84        1          1          88
  85        1          1         102
  86        1          1         102
  87        1          1         100
  88        1          1          89
  89        1          1         104
  90        1          1          98
  91        1          1         103
  92        1          1          94
  93        1          1         116
  94        1          1         109
  95        1          1         111
  96        1          1          98
  97        1          1         109
  98        1          1         114
  99        1          1         111
 100        1          1         113
 101        1          1         108
 102        1          1         112
 103        1          1         106
 104        1          1         119
 105        1          3         110 115 121
 106        1          1         119
 107        1          1         118
 108        1          2         109 118
 109        1          1         113
 110        1          1         114
 111        1          1         115
 112        1          1         117
 113        1          2         115 116
 114        1          1         120
 115        1          1         120
 116        1          1         117
 117        1          1         121
 118        1          1         121
 119        1          1         122
 120        1          1         122
 121        1          1         122
 122        1          0        
************************************************************************
REQUESTS/DURATIONS:
jobnr. mode duration  R 1  R 2  R 3  R 4
------------------------------------------------------------------------
  1      1     0       0    0    0    0
  2      1     3       6    1    7    9
  3      1     2       0    5    2    4
  4      1     9      10    6    0    0
  5      1     4       0   10    6    6
  6      1     4       5    8    4    7
  7      1     7       8    5    0    3
  8      1    10       4    9    3    6
  9      1     5       0    5    2    0
 10      1     3       0    3    0    8
 11      1     9       0    3    0    7
 12      1     8       4    0    0    1
 13      1     1       9   10    8    1
 14      1     8       2    6    3    0
 15      1     5       8    7    4    6
 16      1     9       5   10    2    1
 17      1     1       0    4   10    5
 18      1     1      10    0    1    3
 19      1     9       6   10    1    3
 20      1     3       0    5    5    6
 21      1     9       8    1    0    8
 22      1     5      10    1    7   10
 23      1     2       2    8    0    7
 24      1     6      10    0    9   10
 25      1     8       7    0    0    0
 26      1     5       0    7    7    6
 27      1     1       7   10    3    9
 28      1     3      10    0    3    1
 29      1     1       0    0    8    0
 30      1     9       0    7    7    3
 31      1     1       2    9   10    0
 32      1     7       7    7    2    4
 33      1     9       3    8   10    8
 34      1    10       8    4    0    9
 35      1    10       6    4    7    7
 36      1     9       1    2    0    3
 37      1     5       8    9    9    7
 38      1     9       0    2    0    1
 39      1     5       8    3    0    0
 40      1     6       9    0    4    1
 41      1     8       4    3    2    3
 42      1     1      10    3    0    2
 43      1    10       6    3    5    2
 44      1     1       5    4    9    2
 45      1     4       2    8    0    9
 46      1     3       7    0    2    3
 47      1     2       0   10    4    3
 48      1     3       4    3    0    1
 49      1     3       2    9    9    0
 50      1     3       7   10    9    8
 51      1     7       7    0    6    2
 52      1     9       3    0    9    3
 53      1    10       0    0    3    0
 54      1     6       6    0   10    3
 55      1     7       5    5    0    4
 56      1     3       7    2    2    0
 57      1     2       2    0    8    0
 58      1     8       0    9    1   10
 59      1     6       8    0    0    8
 60      1     6       7    5    9   10
 61      1     4       0    3    6    2
 62      1     1      10    1    0    6
 63      1     2       5    3    0    0
 64      1     9       0    0    7    6
 65      1     5       2    4    0    0
 66      1     9       7    5    2    0
 67      1     7       0    3    8    6
 68      1     5       3   10    2    4
 69      1     7       4    4    3    4
 70      1     3       2    9    4    0
 71      1     4       2    6    0    7
 72      1    10       9    3    7    0
 73      1     3       0    6    2    2
 74      1     7       2    7    0    5
 75      1     6       0   10    8    4
 76      1     3       4    0    9    7
 77      1     3       0    4    6    4
 78      1     6       7    6    0    6
 79      1     3       1   10    5    2
 80      1     1      10    2    8    3
 81      1     5       0   10    0    3
 82      1     5       9    0    5    2
 83      1    10       8    8   10    5
 84      1     3       1    1   10    4
 85      1     6       1    0    4    4
 86      1     9       1    9    9    0
 87      1     2       3    2   10    0
 88      1     5       0    8    0    4
 89      1     3       3    2    8   10
 90      1     1       1    5    8    0
 91      1     6       0    5    1    6
 92      1     9       0    9    6   10
 93      1     1       9    4    4    3
 94      1     7       0    8    0    4
 95      1    10       1    5    2    1
 96      1     1       0    8    0    1
 97      1     3       2    0    6    9
 98      1    10       4    0    9   10
 99      1     7       4    5    1    2
100      1     7       5    0    5    0
101      1     4      10   10   10    0
102      1     9       7    8    7    0
103      1     5       3    4    5    0
104      1     5       3    1    5    7
105      1    10       0    4    0    5
106      1     6       9    3   10    0
107      1    10       3    9    0    0
108      1     8       4    2    4    2
109      1     4       2    0    5    2
110      1     4       8    0    0    1
111      1     4       5    0    0    4
112      1     2      10    1    4    0
113      1    10       0    6    0    0
114      1    10       1   10    9    8
115      1     8       2    3    0    9
116      1     4       5    0    0    1
117      1     4       0    0    8    2
118      1     5       9    0    6    3
119      1     9       8    5    9    0
120      1    10      10   10   10    0
121      1     4       0    5    9    7
122      1     0       0    0    0    0
************************************************************************
RESOURCEAVAILABILITIES:
  R 1  R 2  R 3  R 4
   17   18   16   17
************************************************************************
