# Supplementary material for: A multi-agent system for distributed multi-project scheduling with two-stage decomposition
Source: PLoS One. 2018 Oct 9;13(10):e0205445. doi: 10.1371/journal.pone.0205445 (PMC6177185; doi:10.1371/journal.pone.0205445)
Supplement: S1 Appendix — (ZIP) [file pone.0205445.s001.zip › S1 Appendix/j120_a10/mp_j120_a10_nr2_set/KolischInstanzen/j120/j12011_6.sm]

************************************************************************
file with basedata            : J12011_.BAS
initial value random generator: 164185637
************************************************************************
projects                      :  1
jobs (incl. supersource/sink ):  122
horizon                       :  684
RESOURCES
  - renewable                 :  4   R
  - nonrenewable              :  0   N
  - doubly constrained        :  0   D
************************************************************************
PROJECT INFORMATION:
pronr.  #jobs rel.date duedate tardcost  MPM-Time
    1    120      0       91       17       91
************************************************************************
PRECEDENCE RELATIONS:
jobnr.    #modes  #successors   successors
   1        1          3           2   3   4
   2        1          3           7  13  16
   3        1          3          10  38  39
   4        1          3           5   8  14
   5        1          3           6   9  18
   6        1          3          15  40  86
   7        1          3          11  43 120
   8        1          1          20
   9        1          1          10
  10        1          3          12  30  36
  11        1          3          26  32  46
  12        1          1          44
  13        1          2          46 100
  14        1          3          17  67  88
  15        1          2          60 113
  16        1          3          23  29  37
  17        1          1          21
  18        1          3          19  22  84
  19        1          3          35  41  68
  20        1          1          25
  21        1          3          24  71  83
  22        1          1          28
  23        1          1          48
  24        1          3          49  58  91
  25        1          3          31  45  78
  26        1          3          27  34  66
  27        1          2          55  58
  28        1          1          99
  29        1          2          59  72
  30        1          2          33  53
  31        1          1          50
  32        1          2          62  80
  33        1          3          47  56 108
  34        1          1          54
  35        1          1          89
  36        1          1          42
  37        1          1          88
  38        1          1         105
  39        1          1          79
  40        1          1          82
  41        1          3          56  61 111
  42        1          1          59
  43        1          1          94
  44        1          1          83
  45        1          1          63
  46        1          1          57
  47        1          1         103
  48        1          1          62
  49        1          2          52  65
  50        1          1          51
  51        1          1          88
  52        1          1          90
  53        1          3          75  82  97
  54        1          1          74
  55        1          2          57 116
  56        1          1          73
  57        1          2          69  85
  58        1          1         105
  59        1          1          63
  60        1          1          94
  61        1          3          64  76 102
  62        1          1          95
  63        1          1         108
  64        1          1         100
  65        1          2          70  81
  66        1          1          81
  67        1          2          79  94
  68        1          1         103
  69        1          1          76
  70        1          1          87
  71        1          1          78
  72        1          1          92
  73        1          2          77  92
  74        1          3          80  97 106
  75        1          2          96 101
  76        1          2         104 110
  77        1          1         107
  78        1          2          96 100
  79        1          1         107
  80        1          1         117
  81        1          1         103
  82        1          1         110
  83        1          1          84
  84        1          1          99
  85        1          1          93
  86        1          1         118
  87        1          1         106
  88        1          1          95
  89        1          1          98
  90        1          1         105
  91        1          1         118
  92        1          1          96
  93        1          1         121
  94        1          1          95
  95        1          1         109
  96        1          1         115
  97        1          1          98
  98        1          1         112
  99        1          2         108 120
 100        1          1         109
 101        1          1         112
 102        1          1         112
 103        1          1         119
 104        1          1         117
 105        1          1         115
 106        1          1         121
 107        1          2         109 114
 108        1          1         115
 109        1          2         110 116
 110        1          1         117
 111        1          1         113
 112        1          1         121
 113        1          1         114
 114        1          1         118
 115        1          1         116
 116        1          1         119
 117        1          1         119
 118        1          1         120
 119        1          1         122
 120        1          1         122
 121        1          1         122
 122        1          0        
************************************************************************
REQUESTS/DURATIONS:
jobnr. mode duration  R 1  R 2  R 3  R 4
------------------------------------------------------------------------
  1      1     0       0    0    0    0
  2      1    10       0    6    0    1
  3      1     6       8    9    2    0
  4      1    10       7    2    2    2
  5      1    10      10    8    0    0
  6      1     7       8    6    7    6
  7      1     7       0    1    1    9
  8      1     4       3   10    0    5
  9      1     3       2    9    0    7
 10      1     6       0    9    6    7
 11      1     1       0    0    0    1
 12      1     4       8    0    6    0
 13      1     5       6    2    2    2
 14      1     7       5    2   10    0
 15      1     5       3    1    6    6
 16      1     6       8   10    0    0
 17      1     5       4    0    4    9
 18      1     4       0    4    7    9
 19      1     7      10    7    6    3
 20      1     7       1    0    2    3
 21      1    10       0    9    6    8
 22      1     5       2    0    0    1
 23      1     7       0    2    7    0
 24      1     2       0    0    6   10
 25      1     7       3    1    5    9
 26      1     8       7    6    9    8
 27      1     3       5    5    4    7
 28      1     7       4    4    4    0
 29      1     9       7   10    0    0
 30      1     7       9    0    5    5
 31      1     7       0    3    2   10
 32      1     2       3    9    2    5
 33      1     9       0    5    6    1
 34      1     3       7    6    8    3
 35      1     9       3    2    5    4
 36      1     7      10    0   10   10
 37      1     8       4    3    5    6
 38      1     2       6    9    3    0
 39      1     1       3    4    1    0
 40      1     2       0    6    5    0
 41      1     1       3    6    3    0
 42      1     1       8    1    1    1
 43      1    10       8    6    4    0
 44      1    10       4    1    9    0
 45      1     8       5   10    3    0
 46      1     4       0    6    1    8
 47      1     4       0    2    6    6
 48      1     6       0    4    5    7
 49      1     3       5    8    5    9
 50      1     7       0    0    0    9
 51      1     3       9    5    0    7
 52      1     8       5    3    9    4
 53      1     9       0    6    0    4
 54      1     6       4    6    0    9
 55      1     8       3    3    3    7
 56      1     2       3    1    0    5
 57      1    10       5    6    0    2
 58      1     1       5    8    0   10
 59      1    10       8    0    0    0
 60      1     4       0    8    0    2
 61      1     1      10    7    5    7
 62      1     4       1    0    6    9
 63      1     1       6    0    4    0
 64      1     8       8    0   10    3
 65      1     2       0    2    8    6
 66      1     5       6    9   10    5
 67      1     2       1    2    4    7
 68      1     3       9   10   10    0
 69      1     8       4    7    3    6
 70      1     7       9    9    1    0
 71      1    10       6    1    0    0
 72      1     8       4    0    1    6
 73      1     5       3    4    8    7
 74      1    10       3    0    0    4
 75      1     1       7    9    0    9
 76      1     3       2    0    0    2
 77      1     5       0    9    8    7
 78      1     4       6    4    0    4
 79      1     1       7    0    8    9
 80      1     7       4    4    9    1
 81      1     8       8    9    8    1
 82      1     7       5    0    0    0
 83      1     2       2    4   10    0
 84      1    10       6    0    8    6
 85      1     6       5    6    1    2
 86      1     2       6    4    0   10
 87      1     8       4   10   10    1
 88      1     5       1    0    4    4
 89      1     5       0   10    0    0
 90      1     9       0    6   10    2
 91      1     1       4    4    0    0
 92      1     8       7    9    2    9
 93      1     6       7    5    8    2
 94      1     7       4    0    4   10
 95      1     9       0    0    3    9
 96      1     4       2    4    0   10
 97      1     6       0    5    0    6
 98      1     8       0    9    3    0
 99      1    10       5    5    7    0
100      1     8       5   10   10    7
101      1     2       9    1    8    1
102      1     4       4    2    0    6
103      1     3       0    1    0    0
104      1    10       3    8    0    7
105      1     8       7    0    7   10
106      1     6       4    0    6    0
107      1    10       7    7    1   10
108      1     5       9    8   10    9
109      1     6       6    3    4    2
110      1     6       8    5    9    9
111      1     1       6    0    1    4
112      1     2       2    2    0    6
113      1     1       8    2    8    0
114      1     9       6    0    1   10
115      1     6      10    1    8    6
116      1     3       6    4   10    6
117      1     5       7    9   10    6
118      1     9       0    0    4    5
119      1     7       0    2    0    0
120      1     5       0    1    8    5
121      1     8       0    1    0    8
122      1     0       0    0    0    0
************************************************************************
RESOURCEAVAILABILITIES:
  R 1  R 2  R 3  R 4
   17   16   17   17
************************************************************************
