# Supplementary material for: A multi-agent system for distributed multi-project scheduling with two-stage decomposition
Source: PLoS One. 2018 Oct 9;13(10):e0205445. doi: 10.1371/journal.pone.0205445 (PMC6177185; doi:10.1371/journal.pone.0205445)
Supplement: S1 Appendix — (ZIP) [file pone.0205445.s001.zip › S1 Appendix/j120_a10/mp_j120_a10_nr2_set/KolischInstanzen/j120/j12011_8.sm]

************************************************************************
file with basedata            : J12011_.BAS
initial value random generator: 1883677063
************************************************************************
projects                      :  1
jobs (incl. supersource/sink ):  122
horizon                       :  651
RESOURCES
  - renewable                 :  4   R
  - nonrenewable              :  0   N
  - doubly constrained        :  0   D
************************************************************************
PROJECT INFORMATION:
pronr.  #jobs rel.date duedate tardcost  MPM-Time
    1    120      0       95       11       95
************************************************************************
PRECEDENCE RELATIONS:
jobnr.    #modes  #successors   successors
   1        1          3           2   3   4
   2        1          2           5  39
   3        1          2           6 113
   4        1          3          11  19  70
   5        1          3          10  15  50
   6        1          3           7   8   9
   7        1          3          12  24  36
   8        1          3          49  52  57
   9        1          3          43  61 116
  10        1          2          80 118
  11        1          3          13  14  88
  12        1          3          16  17  51
  13        1          3          32  52  74
  14        1          3          27  48  89
  15        1          3          18  34  63
  16        1          2          26  79
  17        1          2          20  41
  18        1          3          35  44  64
  19        1          2          60  97
  20        1          3          21  25  82
  21        1          3          22  31  58
  22        1          3          23  53 119
  23        1          3          28  29  33
  24        1          3          30  42  45
  25        1          2          84 102
  26        1          1          40
  27        1          3          37  47  54
  28        1          1         114
  29        1          1          81
  30        1          1          46
  31        1          1         110
  32        1          1          85
  33        1          2          86  98
  34        1          2          55  76
  35        1          1          47
  36        1          3          38  66  67
  37        1          1          44
  38        1          1          94
  39        1          1          62
  40        1          1          95
  41        1          1          85
  42        1          1          63
  43        1          1         101
  44        1          1         110
  45        1          1          84
  46        1          2          72  78
  47        1          1          62
  48        1          2          87 115
  49        1          1          88
  50        1          1          92
  51        1          3          56  75 120
  52        1          1         106
  53        1          1          72
  54        1          1         103
  55        1          1          70
  56        1          3          59  69  83
  57        1          1          69
  58        1          2          61  72
  59        1          1          70
  60        1          2          71 104
  61        1          1         105
  62        1          2          73 100
  63        1          1          76
  64        1          1          65
  65        1          1          89
  66        1          2          68  84
  67        1          1          89
  68        1          1         107
  69        1          1         105
  70        1          2          77  91
  71        1          1          96
  72        1          1          96
  73        1          2          93 109
  74        1          1          75
  75        1          1          98
  76        1          1         107
  77        1          1         111
  78        1          1         104
  79        1          1          90
  80        1          1         112
  81        1          1         108
  82        1          1          94
  83        1          1         105
  84        1          1          94
  85        1          1          87
  86        1          1          88
  87        1          1         102
  88        1          1         107
  89        1          1         108
  90        1          1         111
  91        1          1         117
  92        1          1         108
  93        1          1         106
  94        1          1         100
  95        1          1         118
  96        1          1          99
  97        1          1         102
  98        1          1          99
  99        1          1         114
 100        1          1         111
 101        1          2         104 120
 102        1          1         109
 103        1          1         117
 104        1          1         109
 105        1          1         114
 106        1          1         118
 107        1          1         112
 108        1          1         116
 109        1          1         119
 110        1          1         116
 111        1          1         117
 112        1          1         115
 113        1          1         121
 114        1          1         115
 115        1          1         121
 116        1          1         120
 117        1          1         121
 118        1          1         119
 119        1          1         122
 120        1          1         122
 121        1          1         122
 122        1          0        
************************************************************************
REQUESTS/DURATIONS:
jobnr. mode duration  R 1  R 2  R 3  R 4
------------------------------------------------------------------------
  1      1     0       0    0    0    0
  2      1     1       0    5    0    0
  3      1     1       7    9    7    9
  4      1     3       2    9    5   10
  5      1     7       0   10    0    5
  6      1     5       2    6    0    5
  7      1     8       0    0    6    3
  8      1     7       3    1    0    6
  9      1     8       3    0    9    4
 10      1     7       8    0    0    0
 11      1     2       4    7    0    1
 12      1     4       4    5    0    2
 13      1     6       9    1    4    4
 14      1     9       6    1    1    2
 15      1     8       2    0    8    0
 16      1     1       7   10    4    6
 17      1     6      10    7    0    9
 18      1     3       0    9    1    7
 19      1     4       1    9    8    9
 20      1     7       8    2    4    0
 21      1     6      10    0    9    9
 22      1     6      10    1    8    0
 23      1     9       9    4    0    7
 24      1     1       0    9    9    8
 25      1     6       0    1    6    2
 26      1     3       6    0    5    0
 27      1     5       0    2    3    7
 28      1     7       7    5    5    3
 29      1     6       6    2    1    5
 30      1     7       1    7   10    0
 31      1     2       2    2    0   10
 32      1    10       0    6    5    9
 33      1     4       2   10   10    0
 34      1     2       3   10    7    5
 35      1     3       0    3    2    5
 36      1     5       4    9    4    8
 37      1     4       9    5    9    6
 38      1     6       6    8    8    0
 39      1     6       8    0    8    0
 40      1     8      10    0    6    0
 41      1     5       6    0    4    9
 42      1     7       0    2    7    2
 43      1     7       1    8    4    2
 44      1     2       0    0    5    7
 45      1    10       5    3    9    2
 46      1     6       0    5    6    0
 47      1     9       6    0   10    1
 48      1     5       8    0    5    0
 49      1     5       0    6    6    4
 50      1     6       7    0    7    2
 51      1     2       0    0    2   10
 52      1    10       0    8    0    2
 53      1     7       1    6    3    0
 54      1    10       0    0    6    0
 55      1     9       6    3    7    4
 56      1     3       0    7    1   10
 57      1     7       0    2    2    9
 58      1     6       5   10    2    0
 59      1     8       9    1    0    1
 60      1     5       9    7    0    3
 61      1    10      10    7    7    3
 62      1     2       7    0    3    7
 63      1     6       7    2    4    7
 64      1     5       8    8    7    4
 65      1     9       7    2    7    3
 66      1     3       0    4    8    2
 67      1     4       5    2    5    4
 68      1     8      10    0    6    1
 69      1     2       9    3    7    0
 70      1     5       6    7    7    8
 71      1    10       1    6    0   10
 72      1     8       4    0    0   10
 73      1     6       7    9    8    0
 74      1     1       1    1    0    6
 75      1     7       7    9    6    3
 76      1     5       6    9    7    1
 77      1     2       0    6    0    8
 78      1     3       4    5    2    1
 79      1     6       0    2    9    4
 80      1     6       4    0   10    2
 81      1     4       9    0    0    0
 82      1     7       2    8    1    0
 83      1     8       8   10    0    6
 84      1     6       2    7    3    7
 85      1     1       0    6    4    5
 86      1     9       0    5    4    7
 87      1     1       4    2    2    6
 88      1     8       6    2    0    5
 89      1     5       8    6    2    0
 90      1     1       0    4   10    5
 91      1     1       0    2    9    6
 92      1     4      10    5    6    6
 93      1     4       8    4    0    2
 94      1    10       0   10    0    8
 95      1    10       1    0    1    2
 96      1     1       8    5    2    2
 97      1    10       0    2    4    0
 98      1     6       0    4    0    0
 99      1     8       5    0    6    6
100      1     9       0   10    3    5
101      1     8       0   10    6    0
102      1     1       5    0    0    9
103      1     2       7    6    1    0
104      1     1       6    3    4    0
105      1     3       1    0    2   10
106      1     4       4    0    0    2
107      1     1       0   10    2    0
108      1     2       0   10    6    2
109      1    10       9    0    4    6
110      1     1       0    3    0   10
111      1     4       0    5    3    1
112      1     7       6    1    4    0
113      1     3       9    0    6   10
114      1     5       5    4   10    7
115      1     9       8    1    9    0
116      1     7       8    1    5    5
117      1     5       2   10    9   10
118      1     6       5    0   10    2
119      1     5       0    7    3    0
120      1     9       1    6    1    0
121      1     5       6    4    8    3
122      1     0       0    0    0    0
************************************************************************
RESOURCEAVAILABILITIES:
  R 1  R 2  R 3  R 4
   19   19   21   18
************************************************************************
