# Supplementary material for: A multi-agent system for distributed multi-project scheduling with two-stage decomposition
Source: PLoS One. 2018 Oct 9;13(10):e0205445. doi: 10.1371/journal.pone.0205445 (PMC6177185; doi:10.1371/journal.pone.0205445)
Supplement: S1 Appendix — (ZIP) [file pone.0205445.s001.zip › S1 Appendix/j120_a10/mp_j120_a10_nr2_set/KolischInstanzen/j120/j12013_4.sm]

************************************************************************
file with basedata            : J12013_.BAS
initial value random generator: 1823857404
************************************************************************
projects                      :  1
jobs (incl. supersource/sink ):  122
horizon                       :  678
RESOURCES
  - renewable                 :  4   R
  - nonrenewable              :  0   N
  - doubly constrained        :  0   D
************************************************************************
PROJECT INFORMATION:
pronr.  #jobs rel.date duedate tardcost  MPM-Time
    1    120      0       88       46       88
************************************************************************
PRECEDENCE RELATIONS:
jobnr.    #modes  #successors   successors
   1        1          3           2   3   4
   2        1          3          14  28  44
   3        1          2          13  74
   4        1          3           5   6   8
   5        1          3           9  29  42
   6        1          3           7  11  17
   7        1          3          18  56  76
   8        1          2          27  61
   9        1          3          10  12  16
  10        1          3          38  50  69
  11        1          2          19  90
  12        1          1          23
  13        1          2          24  40
  14        1          1          15
  15        1          3          31  39  80
  16        1          3          22  26 110
  17        1          2          30  45
  18        1          3          20  25  37
  19        1          1         115
  20        1          1          21
  21        1          1          65
  22        1          1         119
  23        1          2          41  72
  24        1          1          33
  25        1          2          34  60
  26        1          1          85
  27        1          2          77 110
  28        1          2          81 100
  29        1          2          36  70
  30        1          1          42
  31        1          3          32  35 104
  32        1          2          53  68
  33        1          2          78 108
  34        1          2          43  54
  35        1          1          92
  36        1          1          66
  37        1          3          52  59  98
  38        1          2         109 111
  39        1          1          47
  40        1          2          79  88
  41        1          1          49
  42        1          1         104
  43        1          1          62
  44        1          1         117
  45        1          3          46  83  89
  46        1          2          48  51
  47        1          1          55
  48        1          2          57  67
  49        1          1          53
  50        1          1         117
  51        1          2          79 114
  52        1          1          73
  53        1          2          76  78
  54        1          1         107
  55        1          1         105
  56        1          2          58  63
  57        1          1          86
  58        1          2          71 120
  59        1          3          97 108 116
  60        1          1          94
  61        1          1         106
  62        1          2          64  94
  63        1          2          74 100
  64        1          1          95
  65        1          1          80
  66        1          1          67
  67        1          2          84  86
  68        1          1          96
  69        1          2          75 103
  70        1          2         103 107
  71        1          1          87
  72        1          2          76  91
  73        1          1         100
  74        1          1         116
  75        1          1          97
  76        1          1          85
  77        1          1         115
  78        1          1          82
  79        1          1         105
  80        1          1         113
  81        1          2          93  97
  82        1          1         118
  83        1          1          90
  84        1          2          99 114
  85        1          1         109
  86        1          1          87
  87        1          1          92
  88        1          1         101
  89        1          1          91
  90        1          1          95
  91        1          1          93
  92        1          1          93
  93        1          1         106
  94        1          1         102
  95        1          1         112
  96        1          1         102
  97        1          1         101
  98        1          1         109
  99        1          2         103 115
 100        1          2         102 108
 101        1          1         111
 102        1          1         118
 103        1          1         105
 104        1          1         111
 105        1          1         113
 106        1          1         116
 107        1          1         110
 108        1          1         120
 109        1          2         112 114
 110        1          1         113
 111        1          1         118
 112        1          1         120
 113        1          1         117
 114        1          1         119
 115        1          1         121
 116        1          1         119
 117        1          1         121
 118        1          1         121
 119        1          1         122
 120        1          1         122
 121        1          1         122
 122        1          0        
************************************************************************
REQUESTS/DURATIONS:
jobnr. mode duration  R 1  R 2  R 3  R 4
------------------------------------------------------------------------
  1      1     0       0    0    0    0
  2      1     2       3    7    9    0
  3      1     8       2    0    3    5
  4      1    10       3    2    0    7
  5      1     8       7    8    0    9
  6      1     6       3    4   10    6
  7      1    10       5   10    0    7
  8      1     8       7    0    0    2
  9      1     4       1    4   10   10
 10      1     9      10    5    2    6
 11      1     4       8    7    8    6
 12      1     1       0    0    2    0
 13      1     3       4    5    6   10
 14      1    10       7    5    0    2
 15      1     8       0    0    9   10
 16      1     6      10    6   10    0
 17      1     3       6    0    6    0
 18      1     6       6    1    1    5
 19      1     4       0    0   10    9
 20      1     5       0   10    8    2
 21      1     8       6    3    2    0
 22      1     9      10    4    0    0
 23      1     4       5    2    6    5
 24      1     8       2    2    9    7
 25      1     1       7    0   10    3
 26      1     3       4    0    6    0
 27      1     5       3    5    4    0
 28      1     3       0    0    5    0
 29      1     1       0    0    1    1
 30      1     9       2    9    0    5
 31      1     4       8    5    9    8
 32      1     2       7    2    0    4
 33      1     9       9    6   10    1
 34      1     9       0    7    8    0
 35      1     5       6    4    4    6
 36      1     6       9    8    0    2
 37      1     6       6    0    4    8
 38      1     2       8    3    0    1
 39      1     5       2    0    9    6
 40      1     5       4    3    7    8
 41      1     9       0    4    1    2
 42      1     4       3    0    7    8
 43      1     9       1    0    9    9
 44      1     7       6    3    3    0
 45      1     2       8    0    4    4
 46      1     1       5    0    0    0
 47      1     4      10    4    4    5
 48      1     2       5    9    6    0
 49      1    10       3    6    4    1
 50      1     2       5    8    8    0
 51      1     3       5    0    8    2
 52      1     7       0    5    9    5
 53      1     9       4    0    2    6
 54      1     8       1    0    6   10
 55      1     5       0    4    6    1
 56      1     8       1   10    6    5
 57      1     6       1    0    0    1
 58      1     3       3    5    3    2
 59      1     4       5    9    5    3
 60      1     7       0    0    2    4
 61      1    10       5   10    7    2
 62      1     6       0    5    8    4
 63      1     8      10    3    7    1
 64      1     3       3    6    5   10
 65      1     7       2   10    4    0
 66      1     9       7    0    5    0
 67      1     5       0    6    0    7
 68      1     2       1    0    0    8
 69      1    10       1    4    0    0
 70      1     6       1    3    0    2
 71      1     7       0    2    0    8
 72      1     3       8    0    3    0
 73      1     8       9    9    2    7
 74      1     5       7    8    6    5
 75      1     1      10    9    4    9
 76      1     1       0    9    3    4
 77      1     4       0    4    1    0
 78      1     5       0    9    9    3
 79      1     6       0    0    9    2
 80      1     8       4    9   10    0
 81      1     2       0    8    0    0
 82      1    10       3    6    0    4
 83      1     9       3    1   10    7
 84      1     1       4    0    9   10
 85      1    10       3    3    7    0
 86      1     7       7    0    8    9
 87      1     8       4    0    4    0
 88      1     3       4    5    4    0
 89      1     6       5    2    2    6
 90      1     2      10    3   10    9
 91      1     2      10    7   10    6
 92      1     1       3    3    3   10
 93      1     6       7    6    0    0
 94      1    10       8    8   10    0
 95      1     9       0    5    8    3
 96      1    10       0    3    0    8
 97      1     8       4    0    9    7
 98      1     1       9    9    0    2
 99      1     5       4    9    0   10
100      1     8       9    1   10    5
101      1     2       1    5    3    8
102      1     8       4    6    3    3
103      1     5       3    7    2    5
104      1     7       0    9   10    8
105      1     9       4    0    6    5
106      1     9       0    0    7    5
107      1    10       1    0    2    0
108      1     1       0    0    2    7
109      1     4       1    7    1    0
110      1     9       1   10    2    3
111      1     4       8    2    1    0
112      1     9       1    3    9    1
113      1     2       5    6    6    9
114      1     6       1    9    6    0
115      1     5      10    9    0   10
116      1     3       2    0    3    9
117      1     2       0    6    0    2
118      1     4       6    4   10    0
119      1     3       0    4    0    1
120      1     9       0   10    9    3
121      1     6       9    7    0    0
122      1     0       0    0    0    0
************************************************************************
RESOURCEAVAILABILITIES:
  R 1  R 2  R 3  R 4
   33   31   34   27
************************************************************************
