# Supplementary material for: A multi-agent system for distributed multi-project scheduling with two-stage decomposition
Source: PLoS One. 2018 Oct 9;13(10):e0205445. doi: 10.1371/journal.pone.0205445 (PMC6177185; doi:10.1371/journal.pone.0205445)
Supplement: S1 Appendix — (ZIP) [file pone.0205445.s001.zip › S1 Appendix/j120_a10/mp_j120_a10_nr2_set/KolischInstanzen/j120/j1202_4.sm]

************************************************************************
file with basedata            : J1202_.BAS
initial value random generator: 915517534
************************************************************************
projects                      :  1
jobs (incl. supersource/sink ):  122
horizon                       :  662
RESOURCES
  - renewable                 :  4   R
  - nonrenewable              :  0   N
  - doubly constrained        :  0   D
************************************************************************
PROJECT INFORMATION:
pronr.  #jobs rel.date duedate tardcost  MPM-Time
    1    120      0       88       30       88
************************************************************************
PRECEDENCE RELATIONS:
jobnr.    #modes  #successors   successors
   1        1          3           2   3   4
   2        1          3           6  25  38
   3        1          3           5  13  16
   4        1          1          93
   5        1          3           8   9  43
   6        1          3           7  18  33
   7        1          1          15
   8        1          3          10  11  39
   9        1          3          12  24 110
  10        1          2          26 108
  11        1          3          14  21  23
  12        1          2          69 111
  13        1          2          45  53
  14        1          3          22  49  53
  15        1          3          17  19  37
  16        1          2          31  63
  17        1          1          44
  18        1          3          48  70  92
  19        1          2          20  51
  20        1          3          30  58  61
  21        1          2          27  52
  22        1          2          31  96
  23        1          2          29  89
  24        1          2          50  95
  25        1          2          52  78
  26        1          2          36  84
  27        1          3          28  42 109
  28        1          3          40  60  64
  29        1          2          71  80
  30        1          1         113
  31        1          3          32  34  35
  32        1          1          89
  33        1          2          72  82
  34        1          2          47 100
  35        1          3          67  81  94
  36        1          2          57  97
  37        1          1          86
  38        1          1         119
  39        1          1          41
  40        1          3          66  88  98
  41        1          1          90
  42        1          1          68
  43        1          1         103
  44        1          1          61
  45        1          1          46
  46        1          1          54
  47        1          1          76
  48        1          1          65
  49        1          1          88
  50        1          2          55  74
  51        1          1          59
  52        1          1          96
  53        1          1          62
  54        1          1          56
  55        1          1          73
  56        1          1          90
  57        1          1         114
  58        1          1          87
  59        1          2          85 100
  60        1          1          91
  61        1          1         114
  62        1          1          96
  63        1          1         110
  64        1          3          73  75  87
  65        1          1         104
  66        1          3          74  77  83
  67        1          1         102
  68        1          1         108
  69        1          1          82
  70        1          1          83
  71        1          1         107
  72        1          1         106
  73        1          1         103
  74        1          1         112
  75        1          1         104
  76        1          1          79
  77        1          3          78  86  99
  78        1          1         106
  79        1          1          82
  80        1          1         112
  81        1          1          84
  82        1          1          84
  83        1          1         121
  84        1          1         102
  85        1          1         112
  86        1          1          87
  87        1          2         113 115
  88        1          1          99
  89        1          2          91  93
  90        1          1         107
  91        1          1          92
  92        1          1         106
  93        1          1          98
  94        1          1         118
  95        1          1         111
  96        1          1         103
  97        1          1         111
  98        1          1         108
  99        1          3         100 102 107
 100        1          1         101
 101        1          1         116
 102        1          1         118
 103        1          1         105
 104        1          1         119
 105        1          2         114 119
 106        1          1         115
 107        1          1         116
 108        1          1         116
 109        1          1         117
 110        1          1         113
 111        1          1         115
 112        1          1         120
 113        1          1         120
 114        1          1         121
 115        1          1         117
 116        1          1         120
 117        1          1         118
 118        1          1         121
 119        1          1         122
 120        1          1         122
 121        1          1         122
 122        1          0        
************************************************************************
REQUESTS/DURATIONS:
jobnr. mode duration  R 1  R 2  R 3  R 4
------------------------------------------------------------------------
  1      1     0       0    0    0    0
  2      1     6       6    0    0    0
  3      1     2       0    0    3    0
  4      1     1       0    7    0    0
  5      1     4       0    9    0    0
  6      1     8       0    0    0    1
  7      1     5       1    0    0    0
  8      1     5       0    0    2    0
  9      1     1       7    0    0    0
 10      1     2       0    0    6    0
 11      1     1       0    0    0    8
 12      1     8       0    6    0    0
 13      1     9       2    0    0    0
 14      1     8       0    0    5    0
 15      1     6       0    0    6    0
 16      1     3       0    0    1    0
 17      1     8       0    0    8    0
 18      1     9       1    0    0    0
 19      1     1       0    0    8    0
 20      1     3       0    0    5    0
 21      1     4       1    0    0    0
 22      1     7       0    0    0    2
 23      1    10       0    0    0    2
 24      1     5       0    5    0    0
 25      1     6       2    0    0    0
 26      1     6       0    0    3    0
 27      1     9       0    0    3    0
 28      1     9       0    4    0    0
 29      1     5       0    7    0    0
 30      1     6       0    4    0    0
 31      1     5       0    0    0    1
 32      1     2       0    0    0    6
 33      1     5       0    0    0    2
 34      1     1       0    0    4    0
 35      1     1       0    4    0    0
 36      1     4       0    5    0    0
 37      1     3       0    0    0    6
 38      1     4       0    0    0   10
 39      1     6       0    0    0    2
 40      1     7       0    0    0    4
 41      1     5       0    0    0    7
 42      1    10       2    0    0    0
 43      1     9       0    2    0    0
 44      1     5       0    0    0    6
 45      1     2       2    0    0    0
 46      1     8       0    0    0    1
 47      1     5       0    0    0    7
 48      1     1       0    4    0    0
 49      1     4       6    0    0    0
 50      1     8       0    7    0    0
 51      1     8       0    1    0    0
 52      1     7       0    0    0    5
 53      1     4       0    6    0    0
 54      1     5       0    3    0    0
 55      1     4       8    0    0    0
 56      1     6       2    0    0    0
 57      1     3       6    0    0    0
 58      1     2       8    0    0    0
 59      1    10       0    8    0    0
 60      1     8      10    0    0    0
 61      1     3       0    0    8    0
 62      1     4       0    0    1    0
 63      1     5       0    0    6    0
 64      1     3       0    0    0    1
 65      1     5       0    0    0    6
 66      1     6       0    0    0    4
 67      1     4       0    0    6    0
 68      1     6       0    0    1    0
 69      1     8       0    1    0    0
 70      1     9       0    0    0    9
 71      1     4       0    0    2    0
 72      1     2       0    0    0    6
 73      1     6       8    0    0    0
 74      1     3       0    0    7    0
 75      1     6       2    0    0    0
 76      1     4       3    0    0    0
 77      1     5       0    7    0    0
 78      1     9       0    0    0    8
 79      1     5       0    0    0    9
 80      1     3       0    6    0    0
 81      1     3       0    2    0    0
 82      1     1       0    0    6    0
 83      1     5       0    8    0    0
 84      1     8       0   10    0    0
 85      1     4       0    0    4    0
 86      1     8       0    0    0    5
 87      1     7       0    0   10    0
 88      1    10       7    0    0    0
 89      1     6       0    0    3    0
 90      1     5       6    0    0    0
 91      1     9       0    0    0    6
 92      1    10       0    0    7    0
 93      1     2       5    0    0    0
 94      1     2       0    6    0    0
 95      1     8       0    0    0    9
 96      1     6       0    8    0    0
 97      1     3       0    0    0    6
 98      1    10       0    0    0    3
 99      1     5       0    0    0    1
100      1     2       0    0    9    0
101      1     9       0    0    2    0
102      1    10       0    0   10    0
103      1    10       1    0    0    0
104      1     5       0    7    0    0
105      1     8       0    0    4    0
106      1     6       0    0   10    0
107      1     1       0    3    0    0
108      1     5       0    0    0    6
109      1     8       0    5    0    0
110      1     8       0    8    0    0
111      1     6       7    0    0    0
112      1     2       0    4    0    0
113      1     7       2    0    0    0
114      1     8       0    9    0    0
115      1     2       0    0    0   10
116      1    10       0    0    0    3
117      1     8       0    0    3    0
118      1     5       8    0    0    0
119      1     8       0    0    2    0
120      1    10       0    0    0    9
121      1     3       0    7    0    0
122      1     0       0    0    0    0
************************************************************************
RESOURCEAVAILABILITIES:
  R 1  R 2  R 3  R 4
   15   14   15   14
************************************************************************
