# Supplementary material for: A multi-agent system for distributed multi-project scheduling with two-stage decomposition
Source: PLoS One. 2018 Oct 9;13(10):e0205445. doi: 10.1371/journal.pone.0205445 (PMC6177185; doi:10.1371/journal.pone.0205445)
Supplement: S1 Appendix — (ZIP) [file pone.0205445.s001.zip › S1 Appendix/j120_a10/mp_j120_a10_nr2_set/KolischInstanzen/j120/j1207_6.sm]

************************************************************************
file with basedata            : J1207_.BAS
initial value random generator: 388745934
************************************************************************
projects                      :  1
jobs (incl. supersource/sink ):  122
horizon                       :  686
RESOURCES
  - renewable                 :  4   R
  - nonrenewable              :  0   N
  - doubly constrained        :  0   D
************************************************************************
PROJECT INFORMATION:
pronr.  #jobs rel.date duedate tardcost  MPM-Time
    1    120      0       96       85       96
************************************************************************
PRECEDENCE RELATIONS:
jobnr.    #modes  #successors   successors
   1        1          3           2   3   4
   2        1          3           5   9  27
   3        1          3           6  15  21
   4        1          3          10  22  26
   5        1          2          13  88
   6        1          3           7   8  14
   7        1          3          12  20  57
   8        1          1          67
   9        1          1          11
  10        1          1          78
  11        1          3          18  19  28
  12        1          1         118
  13        1          3          24  29  31
  14        1          2          16  47
  15        1          3          17  23  40
  16        1          3          39  44  58
  17        1          1          25
  18        1          2          48 115
  19        1          2          32  34
  20        1          3          33  41  92
  21        1          1          85
  22        1          1          36
  23        1          1          24
  24        1          2          38  50
  25        1          1          59
  26        1          1          69
  27        1          2          30  71
  28        1          1         121
  29        1          2          35  42
  30        1          3          37  82  99
  31        1          1          55
  32        1          3          43  80  88
  33        1          1          73
  34        1          1          46
  35        1          1         112
  36        1          3          54  84  87
  37        1          2          62  74
  38        1          3          51  56  84
  39        1          2          66 110
  40        1          1          76
  41        1          3          52  61  77
  42        1          1          86
  43        1          1          50
  44        1          2          45  61
  45        1          3          53  64  75
  46        1          1          82
  47        1          1         119
  48        1          2          49  81
  49        1          1          59
  50        1          1         116
  51        1          1         105
  52        1          2          98 109
  53        1          1          66
  54        1          1          94
  55        1          1          63
  56        1          1          66
  57        1          2          81 105
  58        1          1          60
  59        1          2          63  70
  60        1          3          65  73  79
  61        1          2          68  95
  62        1          1         111
  63        1          1         100
  64        1          1         120
  65        1          1          80
  66        1          1          73
  67        1          1          86
  68        1          3          83 101 104
  69        1          1          72
  70        1          3         104 108 112
  71        1          1         109
  72        1          1          93
  73        1          2          91 114
  74        1          1         100
  75        1          1         117
  76        1          1          89
  77        1          2          85  90
  78        1          2          90 100
  79        1          1         106
  80        1          1          89
  81        1          1          93
  82        1          1          93
  83        1          1         102
  84        1          1         103
  85        1          1          91
  86        1          1         105
  87        1          1          99
  88        1          1         102
  89        1          1         117
  90        1          2          96 110
  91        1          2          97 101
  92        1          1         116
  93        1          1         106
  94        1          1         120
  95        1          2          96 117
  96        1          1         102
  97        1          1         113
  98        1          1         104
  99        1          1         107
 100        1          1         108
 101        1          1         113
 102        1          1         111
 103        1          1         106
 104        1          1         107
 105        1          1         112
 106        1          2         107 111
 107        1          1         119
 108        1          1         118
 109        1          1         114
 110        1          1         113
 111        1          1         118
 112        1          1         116
 113        1          1         115
 114        1          1         115
 115        1          1         121
 116        1          1         121
 117        1          1         119
 118        1          1         120
 119        1          1         122
 120        1          1         122
 121        1          1         122
 122        1          0        
************************************************************************
REQUESTS/DURATIONS:
jobnr. mode duration  R 1  R 2  R 3  R 4
------------------------------------------------------------------------
  1      1     0       0    0    0    0
  2      1     5       6    3    6    1
  3      1     9       0    6    0    0
  4      1     7       5    0    0    7
  5      1     4       0    0    1    0
  6      1     4       0    0    0    2
  7      1     6       0    3    0    3
  8      1     1       0    0    5    1
  9      1     6       4    2    0    0
 10      1     2      10    2    3    2
 11      1     8       2    5    0    0
 12      1     8       0    5    0    0
 13      1     6       0    4    0    0
 14      1     9      10    7    6    7
 15      1     8       1    0    0    0
 16      1     9       0    2    7    8
 17      1     9       1    0    4    7
 18      1     8       0    0    6    0
 19      1     8       0    0    2    1
 20      1     8       0    0    0    9
 21      1     5      10    3   10    1
 22      1     1       0    5    0    0
 23      1     5       0    4    8    9
 24      1     2       0    6    3    0
 25      1     4       0    0    5    2
 26      1     2       0   10    3    1
 27      1     6      10    0    0    0
 28      1     1       0    0    0    1
 29      1    10       6    3    4    3
 30      1     7       0    0    1   10
 31      1     8       9    6    9    2
 32      1    10       0    2    0    5
 33      1     2       0    3    5    0
 34      1     2       0    0    3    0
 35      1    10       0    5    0    0
 36      1     1       6    6    0    7
 37      1     1       3    1    0   10
 38      1     9       3    0    0    0
 39      1     1       0    1    7    5
 40      1     1      10    0    0    0
 41      1    10       2    0    5    0
 42      1     9       0    6    0    4
 43      1     2       2    0    2    6
 44      1     4       0    0    8    0
 45      1     8       5   10    0    1
 46      1     8       3    4    0    0
 47      1     6       5    0    0    9
 48      1     9       9    0    0    0
 49      1     5       1    4    5    0
 50      1     9       0    0    3    0
 51      1     4       4    5    0    0
 52      1     7       6    5    0    0
 53      1     5       0    0    9   10
 54      1     5       3    0    0    4
 55      1     2       1    4    0   10
 56      1     7       4    5    0    5
 57      1     4       0    0    6    5
 58      1     8       0    0    0    9
 59      1    10       1    0    7    0
 60      1     6       9    0   10    0
 61      1     7       0    1    0    6
 62      1     9       0    0    0    8
 63      1     8       0    0    0    2
 64      1     9       0    6    0    9
 65      1     3       0    0    5    0
 66      1     4      10   10    7    0
 67      1     2       3    0    5    0
 68      1     6       0    0    0    7
 69      1     6      10    3    0    1
 70      1     5       0    0    2    4
 71      1     2       0    7    3    0
 72      1     3       0    4    0    0
 73      1     8       5    8    0    0
 74      1     2       0    2    0    0
 75      1     1       0    0   10    0
 76      1    10       0   10    4    0
 77      1     1       6    0    8    7
 78      1     9       0   10    0    0
 79      1     3       9    8    0    0
 80      1     2      10    0    0    0
 81      1     6       0    6    0   10
 82      1     8       0    0    0    3
 83      1     3       0    0   10    0
 84      1     3      10    0    7    7
 85      1     6       0    3    0    2
 86      1    10       0    2    4    0
 87      1     6       0    3    0    0
 88      1     5       0    9    0    0
 89      1     8       9    0    0    5
 90      1    10       4    0    3    3
 91      1     2       0    0    6    9
 92      1     3       0    6    0    0
 93      1    10       9    2    2    0
 94      1     3       6    1    6    0
 95      1     3      10    3    2    7
 96      1     3       1    2    0    0
 97      1     9       0   10    0    9
 98      1    10       7    6   10    0
 99      1     6       0    3    0    8
100      1     8       9    0   10    0
101      1     7       0    7    0    6
102      1     8       9    0    8    0
103      1     4      10    4    6    0
104      1     2       7    0    0    0
105      1     6       9    4    3    0
106      1     9       0    2    0   10
107      1     9       5    0    1    0
108      1     4       4    0    2    0
109      1     3       0    8    5   10
110      1     1       0    0    3    0
111      1     2       2   10    0    1
112      1     1       1    6    7    0
113      1     9       0    0    2    0
114      1     9       1    0   10    3
115      1     9       0    3    0    4
116      1    10       4    1   10    0
117      1     6       0    0    0    7
118      1     6       0    6    0    0
119      1     6       5    7    0    0
120      1     5       7    0    0    0
121      1     7       0    7    0    0
122      1     0       0    0    0    0
************************************************************************
RESOURCEAVAILABILITIES:
  R 1  R 2  R 3  R 4
   18   18   18   21
************************************************************************
