# Supplementary material for: A multi-agent system for distributed multi-project scheduling with two-stage decomposition
Source: PLoS One. 2018 Oct 9;13(10):e0205445. doi: 10.1371/journal.pone.0205445 (PMC6177185; doi:10.1371/journal.pone.0205445)
Supplement: S1 Appendix — (ZIP) [file pone.0205445.s001.zip › S1 Appendix/j120_a10/mp_j120_a10_nr2_set/KolischInstanzen/j120/j1208_4.sm]

************************************************************************
file with basedata            : J1208_.BAS
initial value random generator: 1941454942
************************************************************************
projects                      :  1
jobs (incl. supersource/sink ):  122
horizon                       :  672
RESOURCES
  - renewable                 :  4   R
  - nonrenewable              :  0   N
  - doubly constrained        :  0   D
************************************************************************
PROJECT INFORMATION:
pronr.  #jobs rel.date duedate tardcost  MPM-Time
    1    120      0       89      117       89
************************************************************************
PRECEDENCE RELATIONS:
jobnr.    #modes  #successors   successors
   1        1          3           2   3   4
   2        1          3           5   9  67
   3        1          3           6  52  59
   4        1          3           8  30  31
   5        1          3          10  11  24
   6        1          3           7  21  36
   7        1          3          15  29  58
   8        1          1          72
   9        1          3          19  40  54
  10        1          1         101
  11        1          3          12  31  77
  12        1          3          13  14  18
  13        1          3          17  46  98
  14        1          3          16  25  45
  15        1          1          20
  16        1          3          27  38  47
  17        1          2          28  62
  18        1          3          32  61 100
  19        1          2          22  89
  20        1          1          26
  21        1          2          23 110
  22        1          1          70
  23        1          1          43
  24        1          2          63  71
  25        1          2          37  42
  26        1          1         109
  27        1          1         119
  28        1          2          35  70
  29        1          1          33
  30        1          2          34  90
  31        1          2          60  95
  32        1          1          46
  33        1          1         114
  34        1          3          41  53  97
  35        1          3          39  44  51
  36        1          2          68  74
  37        1          1          52
  38        1          1          65
  39        1          2          50 112
  40        1          1          64
  41        1          1         105
  42        1          1          72
  43        1          2          73 113
  44        1          3          55  57  78
  45        1          1         102
  46        1          1          48
  47        1          1          49
  48        1          1         111
  49        1          1          75
  50        1          1          56
  51        1          1          56
  52        1          1          75
  53        1          1          56
  54        1          1          99
  55        1          2          69 104
  56        1          1          60
  57        1          1         116
  58        1          1          79
  59        1          3          79  93 102
  60        1          1          85
  61        1          1         109
  62        1          1          87
  63        1          2          66  92
  64        1          1          75
  65        1          1          84
  66        1          1          90
  67        1          1         109
  68        1          1          95
  69        1          1         119
  70        1          1         106
  71        1          1          91
  72        1          1         117
  73        1          3          80  85  96
  74        1          2          76  78
  75        1          2          88 110
  76        1          1          81
  77        1          1          94
  78        1          3          86  88 111
  79        1          1         105
  80        1          1          87
  81        1          3          82  87 108
  82        1          1          83
  83        1          1         105
  84        1          1         106
  85        1          1          86
  86        1          2          94 115
  87        1          1          88
  88        1          1          91
  89        1          2         101 120
  90        1          1          91
  91        1          1         114
  92        1          3          93  99 112
  93        1          1          95
  94        1          1         118
  95        1          1         116
  96        1          2         107 119
  97        1          1          99
  98        1          1         103
  99        1          1         102
 100        1          1         106
 101        1          1         118
 102        1          1         107
 103        1          1         110
 104        1          1         107
 105        1          1         118
 106        1          1         115
 107        1          1         108
 108        1          1         115
 109        1          1         111
 110        1          1         117
 111        1          1         120
 112        1          1         113
 113        1          1         121
 114        1          1         121
 115        1          1         116
 116        1          1         117
 117        1          1         120
 118        1          1         121
 119        1          1         122
 120        1          1         122
 121        1          1         122
 122        1          0        
************************************************************************
REQUESTS/DURATIONS:
jobnr. mode duration  R 1  R 2  R 3  R 4
------------------------------------------------------------------------
  1      1     0       0    0    0    0
  2      1     6       0    8    0    0
  3      1     1       0    8    9    0
  4      1     6       0    0    0    4
  5      1     9       7    0    3    7
  6      1     2       0    1    0    9
  7      1     7       0   10    0    0
  8      1     4       6    1    0    0
  9      1     5       9    0    0    0
 10      1    10       5    6    0    5
 11      1     4       0    0    0    9
 12      1     1       4    0    7    1
 13      1     9       1    0    0    6
 14      1    10       9    7    3    7
 15      1     8       2    6    0    0
 16      1     5       4    0    0    0
 17      1     2       0    8    3    0
 18      1     8       0    0    7    5
 19      1    10       0    5    6    1
 20      1    10       0    0    0    1
 21      1     7       0    2    0    0
 22      1    10      10    1    0    0
 23      1     3      10    0    0    0
 24      1     2      10    3   10    0
 25      1     7       3    0    4    0
 26      1     2       1    0    1    0
 27      1     8       3    6    9    0
 28      1     1       3    0    3    3
 29      1     4       8    0    0    8
 30      1     3       0    7    0    0
 31      1     3       0    0    0    2
 32      1     2       7    0    6    1
 33      1     6       0    7    4    0
 34      1     8       0    5    3    1
 35      1     9       6    0    2    0
 36      1     2       0    0   10    8
 37      1     7       0    2   10    0
 38      1     7       0    4    0    3
 39      1     1       6    0    0   10
 40      1     9       8   10    0    0
 41      1     9      10    0    4    0
 42      1     4       0    0    0    7
 43      1     6       0    9    0    2
 44      1     9       0    0    6    0
 45      1     9       5    0    0    0
 46      1     8       0    4    0    6
 47      1     8       0    0    3    0
 48      1     3       0    8    3    7
 49      1     6       0    7    2    0
 50      1     1       5    0    4    0
 51      1     7       5    0    9    0
 52      1     8       1    0    2    1
 53      1     7       4    0    8    0
 54      1     2       5    0    0    4
 55      1     3       5    7    0    0
 56      1     1       5   10    3    0
 57      1    10       0    0    0    6
 58      1     2       0    2    0    0
 59      1     6       0    0    0    7
 60      1     5       0    0    8    8
 61      1     5      10    7    0    0
 62      1     6      10    0    0    4
 63      1     5       0    2    0    6
 64      1     4       0    7    4    6
 65      1    10       0    0    0    6
 66      1     9       5   10    0    0
 67      1     4       0   10    6    0
 68      1    10      10    6    0    0
 69      1     8       0    4   10    0
 70      1     6       0    6    0    0
 71      1     5       1    0    0    0
 72      1     4       3    9    3    9
 73      1     1       2    0    6    5
 74      1     8       5    6    0    4
 75      1    10       8    6    0    0
 76      1     7       3    0    3    0
 77      1     1       0    0    4    0
 78      1     7       0    3    3    0
 79      1     6       0    0    0    6
 80      1     8       0    0    4    0
 81      1     7       2    4    0    0
 82      1     7       7    0    0    8
 83      1     7       9    8    4    2
 84      1     1       3    6    0    0
 85      1     4       0    5    1    0
 86      1     1       2    0    6    0
 87      1     9       6    2    5    0
 88      1     9       0    9    4    8
 89      1     9      10    3    0    8
 90      1     9       0    0    0    4
 91      1     2       0    0    0   10
 92      1     1       5    0    1    3
 93      1     9       0    0    5   10
 94      1     3       0    6    0    6
 95      1     5       9    1    0    8
 96      1     6       4    0    5    3
 97      1     1       0    8    0    0
 98      1     4       7    2    2    0
 99      1     6       1    0    6    0
100      1     6       4    0    3    0
101      1     4       6    0    3    4
102      1    10       6    8    4    0
103      1     8       1    0   10    1
104      1     1       8    0    1    2
105      1     5      10    0    0    1
106      1     6       0    5    0    2
107      1     3       6    0    7    2
108      1     8       2    5    8    0
109      1     8       0    0    5    0
110      1     8       0    0    0    7
111      1     1       0    0    0    3
112      1     2       7    4    3    0
113      1     6       0    0    6    9
114      1     1       0    8    0    0
115      1     7       0    7    0    0
116      1     5       3    0    0    9
117      1    10       3    0    0    1
118      1     5       0    7    9    0
119      1     8       0    2    0    0
120      1     2       0    4    0    7
121      1     2       0    0    4    0
122      1     0       0    0    0    0
************************************************************************
RESOURCEAVAILABILITIES:
  R 1  R 2  R 3  R 4
   28   23   24   22
************************************************************************
