# Supplementary material for: A multi-agent system for distributed multi-project scheduling with two-stage decomposition
Source: PLoS One. 2018 Oct 9;13(10):e0205445. doi: 10.1371/journal.pone.0205445 (PMC6177185; doi:10.1371/journal.pone.0205445)
Supplement: S1 Appendix — (ZIP) [file pone.0205445.s001.zip › S1 Appendix/j120_a10/mp_j120_a10_nr2_set/KolischInstanzen/j120/j1209_1.sm]

************************************************************************
file with basedata            : J1209_.BAS
initial value random generator: 25314
************************************************************************
projects                      :  1
jobs (incl. supersource/sink ):  122
horizon                       :  665
RESOURCES
  - renewable                 :  4   R
  - nonrenewable              :  0   N
  - doubly constrained        :  0   D
************************************************************************
PROJECT INFORMATION:
pronr.  #jobs rel.date duedate tardcost  MPM-Time
    1    120      0       88       47       88
************************************************************************
PRECEDENCE RELATIONS:
jobnr.    #modes  #successors   successors
   1        1          3           2   3   4
   2        1          3           6   8  10
   3        1          3          14  36  47
   4        1          2           5   7
   5        1          2          68  92
   6        1          3           9  28  39
   7        1          2          12  20
   8        1          3          11  18  43
   9        1          3          13  15  24
  10        1          2          19  32
  11        1          3          16  30  69
  12        1          2          31  53
  13        1          3          44  50  52
  14        1          1          17
  15        1          1          54
  16        1          1          40
  17        1          3          21  22  35
  18        1          3          45  60  73
  19        1          3          26  33  37
  20        1          1          23
  21        1          3          25  62 115
  22        1          1          34
  23        1          2          27  38
  24        1          1         109
  25        1          1         107
  26        1          2          29  66
  27        1          3          42  57  75
  28        1          3          79  89 104
  29        1          1          74
  30        1          1          66
  31        1          1          77
  32        1          1          33
  33        1          1          46
  34        1          2          51  65
  35        1          1          50
  36        1          3          55  61 103
  37        1          1          86
  38        1          3          41  63  69
  39        1          1          86
  40        1          1          55
  41        1          1          90
  42        1          1         105
  43        1          1         118
  44        1          1          96
  45        1          2          69  93
  46        1          1          48
  47        1          2          49  86
  48        1          1          65
  49        1          2          74 100
  50        1          1         107
  51        1          1         112
  52        1          3          58  78  90
  53        1          2          56  67
  54        1          1         114
  55        1          3          59  64 111
  56        1          1          65
  57        1          1          76
  58        1          1          89
  59        1          1         120
  60        1          1          75
  61        1          3          71  83  87
  62        1          1         102
  63        1          1          72
  64        1          1          80
  65        1          1         106
  66        1          1          73
  67        1          1          70
  68        1          1         110
  69        1          1         102
  70        1          1          78
  71        1          1          89
  72        1          1          96
  73        1          1         114
  74        1          1          79
  75        1          3          81  88  96
  76        1          1          85
  77        1          1          82
  78        1          1         108
  79        1          3          84  97 117
  80        1          2         108 120
  81        1          1          94
  82        1          2          90 117
  83        1          3         100 102 119
  84        1          1         116
  85        1          1          88
  86        1          1          91
  87        1          1          95
  88        1          1          93
  89        1          1          98
  90        1          3          91  99 109
  91        1          1         121
  92        1          1         113
  93        1          2         101 110
  94        1          1         118
  95        1          1         111
  96        1          2          98 101
  97        1          1         103
  98        1          1         100
  99        1          1         112
 100        1          1         111
 101        1          1         103
 102        1          1         106
 103        1          1         115
 104        1          1         114
 105        1          1         113
 106        1          1         107
 107        1          1         117
 108        1          1         118
 109        1          1         120
 110        1          1         112
 111        1          1         115
 112        1          1         113
 113        1          1         116
 114        1          1         116
 115        1          1         121
 116        1          1         119
 117        1          1         121
 118        1          1         119
 119        1          1         122
 120        1          1         122
 121        1          1         122
 122        1          0        
************************************************************************
REQUESTS/DURATIONS:
jobnr. mode duration  R 1  R 2  R 3  R 4
------------------------------------------------------------------------
  1      1     0       0    0    0    0
  2      1     8       0    0    0    5
  3      1     9      10    0    2    0
  4      1     6      10    0    9    0
  5      1     2       0    6    3   10
  6      1     9       0    7    3    0
  7      1     9       0   10    0    6
  8      1     1       0    9    0    4
  9      1    10       0    0    1    6
 10      1     1       0    2    9    7
 11      1     7       0    0    9    8
 12      1     4       5    6    0    0
 13      1    10       0   10    4    0
 14      1     3       7    4    0    3
 15      1     6       4    0    0    0
 16      1    10       0    2   10    4
 17      1     8       0    6    1    3
 18      1     2       0    2    0    0
 19      1     3       9    0    0    0
 20      1     5       3    0    6    9
 21      1    10       0    2   10    0
 22      1     5       1    0    0    0
 23      1     4       0    4    6   10
 24      1     4       2    8    0    0
 25      1    10       5    3    0    0
 26      1    10       0    6    0    9
 27      1     3      10    0    6    0
 28      1     2       0    9    6    5
 29      1     5       2    3    8   10
 30      1    10       7    0    0    0
 31      1     6       0    0    1    0
 32      1     9       0    7    0    4
 33      1     9       8    0    7    0
 34      1     2      10    0    9    0
 35      1     4       0    0    0    4
 36      1    10       0    7    4    2
 37      1     9       0    0    7    2
 38      1    10      10    1    8    0
 39      1     5       2    1    0   10
 40      1     6       0    0    3    5
 41      1     3       0    2    9    7
 42      1     1       9    0    1    0
 43      1     4       0    0    0    3
 44      1     3       1    0    0    3
 45      1     1       1    0    0   10
 46      1     2       5    0    0    0
 47      1     1       0    0    1    9
 48      1     3       0    3    1    8
 49      1     9       0    0    0   10
 50      1     2       4    5    2    0
 51      1     9       0    0    2    7
 52      1     8       0    0    0    9
 53      1     6       7    0    2    9
 54      1     3       2    0    0    0
 55      1     2       0    7    1    1
 56      1     4       0    3    0    0
 57      1     6       5    0    0    0
 58      1     7       6    0    0    0
 59      1    10      10    0    0    0
 60      1     5       7    0    0    3
 61      1     4       7    0    0    1
 62      1     2       1    0   10    0
 63      1     2       1    0    9    1
 64      1     3       0    0    8    7
 65      1     6       5    0    0   10
 66      1     9       8    0    0    8
 67      1     7       0   10    0    0
 68      1    10       0    0    0    4
 69      1     3       0    0    8    0
 70      1     4       0   10    0    9
 71      1     6       0    0    0    5
 72      1     9      10   10   10    0
 73      1     3       0    6    5    0
 74      1     2       7    3    0    2
 75      1     7       9    0    9    0
 76      1     4       6    0    0    0
 77      1     9       0    0    0    4
 78      1    10       0    8    0    8
 79      1     4       0    2    0    0
 80      1     1       3    0    0    5
 81      1    10       3    6    0    0
 82      1     2       2    7    0    2
 83      1     7       6    0    2    0
 84      1     4       4    7    0    0
 85      1     9       5    0    0    3
 86      1     2       0    4    0    0
 87      1     2       0    0    3    0
 88      1     7       0    9    0    0
 89      1     6       0    0    5    8
 90      1     5      10    0    0    8
 91      1     8       6    0    2    6
 92      1     5       0   10    4    0
 93      1     9       2    0    5    0
 94      1     8       0    0   10    0
 95      1     8       0    7    0    5
 96      1     3       7    0    4    0
 97      1     2       0    0    0    6
 98      1     4       2    0    7    2
 99      1     7       9    1    0    4
100      1     1       3    1    5    2
101      1     8      10    3    0    0
102      1     4       1   10    2    0
103      1     8       0    2    9    8
104      1     4       2    8    4    0
105      1     9       4    0    6    3
106      1     8       0    0   10    0
107      1     3       4    6    0    1
108      1     4       0    0    8    0
109      1     6       0    4    0    0
110      1     4       5    0    0    0
111      1     2       0    5    6    5
112      1     4       4    0    0    0
113      1     7       4    1    5    8
114      1    10      10    7    0    2
115      1     6       8    0    0    0
116      1     8       0   10    0    4
117      1     7       0   10    1    4
118      1     1       0   10    0    0
119      1     3       0    0    9    0
120      1     6       1    3    1    0
121      1     4      10    1    0    0
122      1     0       0    0    0    0
************************************************************************
RESOURCEAVAILABILITIES:
  R 1  R 2  R 3  R 4
   32   27   30   33
************************************************************************
