# Supplementary material for: A multi-agent system for distributed multi-project scheduling with two-stage decomposition
Source: PLoS One. 2018 Oct 9;13(10):e0205445. doi: 10.1371/journal.pone.0205445 (PMC6177185; doi:10.1371/journal.pone.0205445)
Supplement: S1 Appendix — (ZIP) [file pone.0205445.s001.zip › S1 Appendix/j120_a10/mp_j120_a10_nr3_set/KolischInstanzen/j120/j12044_1.sm]

************************************************************************
file with basedata            : J12044_.BAS
initial value random generator: 25887
************************************************************************
projects                      :  1
jobs (incl. supersource/sink ):  122
horizon                       :  631
RESOURCES
  - renewable                 :  4   R
  - nonrenewable              :  0   N
  - doubly constrained        :  0   D
************************************************************************
PROJECT INFORMATION:
pronr.  #jobs rel.date duedate tardcost  MPM-Time
    1    120      0      100       42      100
************************************************************************
PRECEDENCE RELATIONS:
jobnr.    #modes  #successors   successors
   1        1          3           2   3   4
   2        1          3          36  63  79
   3        1          3           5  11  38
   4        1          3           7   8  13
   5        1          3           6  14  23
   6        1          3          12  73 115
   7        1          3           9  10  26
   8        1          3          17  21  44
   9        1          3          16  20  48
  10        1          2          15  34
  11        1          3          22  46  58
  12        1          3          15  18  44
  13        1          3          51  54  80
  14        1          3          19  29  41
  15        1          3          25  49  50
  16        1          3          45  59  79
  17        1          3          24  34  39
  18        1          3          27  45  64
  19        1          3          31  48  52
  20        1          3          32  69  72
  21        1          3          40  46  49
  22        1          3          42  54 107
  23        1          3          25  30  67
  24        1          3          77  85  88
  25        1          3          35  47  92
  26        1          3          28  74  82
  27        1          3          33  49  65
  28        1          1          41
  29        1          2          47  61
  30        1          2          51  76
  31        1          3          50  73  84
  32        1          3          53  67  88
  33        1          1          37
  34        1          3          64  78  93
  35        1          3          41  66  99
  36        1          3          55  86 114
  37        1          2          62 110
  38        1          3          43  55  97
  39        1          3          59  95 101
  40        1          1         100
  41        1          2          64  76
  42        1          3          70  76  84
  43        1          1         120
  44        1          2          69  72
  45        1          3          54  75  96
  46        1          2          66 119
  47        1          1          83
  48        1          2          60 105
  49        1          3          51  58  80
  50        1          3          57  89 113
  51        1          1         116
  52        1          3          67  79 111
  53        1          3          57  63  82
  54        1          3          56  77  98
  55        1          3          57  71  94
  56        1          2          65 104
  57        1          2          65  91
  58        1          3          61  68  99
  59        1          3          60  66  96
  60        1          2          70  84
  61        1          2          70  72
  62        1          2          68  74
  63        1          1          71
  64        1          3          81  86 104
  65        1          1          95
  66        1          1         103
  67        1          3          71  73  89
  68        1          2          87  91
  69        1          2          78  82
  70        1          3          74  85 108
  71        1          2         101 107
  72        1          2          75  90
  73        1          2          78 108
  74        1          2          75  94
  75        1          1          77
  76        1          1          93
  77        1          2          87  92
  78        1          3          81  94 107
  79        1          3          81  86 100
  80        1          3          88 105 109
  81        1          1         112
  82        1          2          85  89
  83        1          2          90  98
  84        1          2         102 111
  85        1          2          87 112
  86        1          1         116
  87        1          2          97 117
  88        1          3          92  93 103
  89        1          3          90  97  98
  90        1          3          91 100 114
  91        1          2          95  96
  92        1          2         106 114
  93        1          1         113
  94        1          1         106
  95        1          1         105
  96        1          1         102
  97        1          1         102
  98        1          2          99 108
  99        1          1         112
 100        1          1         117
 101        1          3         103 115 120
 102        1          1         104
 103        1          2         110 113
 104        1          1         109
 105        1          1         106
 106        1          1         117
 107        1          2         109 110
 108        1          1         120
 109        1          1         118
 110        1          1         121
 111        1          1         115
 112        1          1         118
 113        1          1         121
 114        1          1         121
 115        1          1         116
 116        1          1         118
 117        1          1         119
 118        1          1         119
 119        1          1         122
 120        1          1         122
 121        1          1         122
 122        1          0        
************************************************************************
REQUESTS/DURATIONS:
jobnr. mode duration  R 1  R 2  R 3  R 4
------------------------------------------------------------------------
  1      1     0       0    0    0    0
  2      1     8       0    0    0    7
  3      1     4       0    0    0   10
  4      1     2       0    0    5    0
  5      1    10       0    0    0    1
  6      1     4       0    0   10    0
  7      1     3       0    0   10    0
  8      1     4       0    0    0    7
  9      1     5       0   10    0    0
 10      1     3       4    0    0    0
 11      1     7       0    0    9    0
 12      1     1       0    0    1    0
 13      1     8       6    0    0    0
 14      1     1       0    1    0    0
 15      1     8       0    0    0    5
 16      1    10       0    7    0    0
 17      1     2       4    0    0    0
 18      1     6       0    0    0    9
 19      1     3       2    0    0    0
 20      1     2       0    2    0    0
 21      1     7       0    0   10    0
 22      1     5       0    0    0   10
 23      1     4       9    0    0    0
 24      1     1       0    3    0    0
 25      1     6       8    0    0    0
 26      1     4       0    7    0    0
 27      1     7       4    0    0    0
 28      1     9       0    0    0    1
 29      1     6       0    9    0    0
 30      1     9       4    0    0    0
 31      1     6       0    0    9    0
 32      1     9       0    1    0    0
 33      1     2       7    0    0    0
 34      1     3      10    0    0    0
 35      1    10       6    0    0    0
 36      1     2       0    0    9    0
 37      1     6       0    0    3    0
 38      1     3       0    1    0    0
 39      1     4       0    0    0    1
 40      1     1       0    0    2    0
 41      1    10       0    0    1    0
 42      1     8       0    0   10    0
 43      1     5       0    0   10    0
 44      1     8       0    0    0    7
 45      1     2       8    0    0    0
 46      1    10       0    0    3    0
 47      1     2       0    0    7    0
 48      1     4       9    0    0    0
 49      1    10       0    3    0    0
 50      1     4       0    3    0    0
 51      1     5       4    0    0    0
 52      1     7       7    0    0    0
 53      1     2       0    0    6    0
 54      1     1       0    2    0    0
 55      1     6       6    0    0    0
 56      1     9       0    0    0    6
 57      1     5       0    7    0    0
 58      1     4       0    0    0    8
 59      1     3       0    3    0    0
 60      1     9       0    0    0    7
 61      1     1       0    0    4    0
 62      1     6       0    0    0   10
 63      1     2       0   10    0    0
 64      1     9       0    0    0    7
 65      1     1       0    4    0    0
 66      1     1       8    0    0    0
 67      1     2       0    6    0    0
 68      1     5       2    0    0    0
 69      1     7       9    0    0    0
 70      1     2       4    0    0    0
 71      1     8       0    0    6    0
 72      1     6       0    0    5    0
 73      1     2       7    0    0    0
 74      1     9       0    0    0    2
 75      1     2       0    5    0    0
 76      1     9       0    0    0    5
 77      1     1       0    0    9    0
 78      1     2       7    0    0    0
 79      1     4       4    0    0    0
 80      1     6       8    0    0    0
 81      1     7       0    0    4    0
 82      1     5       0    1    0    0
 83      1     8       0    0    0    2
 84      1     8       0    2    0    0
 85      1     9       0    7    0    0
 86      1     6       0    0    5    0
 87      1     6       7    0    0    0
 88      1     6       0    0    0    7
 89      1     7       0    3    0    0
 90      1     3       0    0    0    9
 91      1     2       0    0    8    0
 92      1     3       0    0    7    0
 93      1     1       0    5    0    0
 94      1     7      10    0    0    0
 95      1     3       0    8    0    0
 96      1     2       1    0    0    0
 97      1     8       2    0    0    0
 98      1    10       0    0    0    2
 99      1     1       0    0    3    0
100      1    10       0    0    0    3
101      1     6       1    0    0    0
102      1     2       0    6    0    0
103      1    10       4    0    0    0
104      1     7       3    0    0    0
105      1    10       0    7    0    0
106      1     9       0    2    0    0
107      1     1       4    0    0    0
108      1     3       0    0    0    7
109      1     4       8    0    0    0
110      1     7       0    0    0    4
111      1     3       0   10    0    0
112      1     3       0   10    0    0
113      1    10       0    9    0    0
114      1    10       0    0    4    0
115      1     4       0    0    0    2
116      1     7       1    0    0    0
117      1     3       0    2    0    0
118      1    10       0    6    0    0
119      1     2       4    0    0    0
120      1     8       0    2    0    0
121      1     6       0    0    4    0
122      1     0       0    0    0    0
************************************************************************
RESOURCEAVAILABILITIES:
  R 1  R 2  R 3  R 4
   19   16   21   19
************************************************************************
