# Supplementary material for: A multi-agent system for distributed multi-project scheduling with two-stage decomposition
Source: PLoS One. 2018 Oct 9;13(10):e0205445. doi: 10.1371/journal.pone.0205445 (PMC6177185; doi:10.1371/journal.pone.0205445)
Supplement: S1 Appendix — (ZIP) [file pone.0205445.s001.zip › S1 Appendix/j120_a10/mp_j120_a10_nr3_set/KolischInstanzen/j120/j12044_10.sm]

************************************************************************
file with basedata            : J12044_.BAS
initial value random generator: 550239191
************************************************************************
projects                      :  1
jobs (incl. supersource/sink ):  122
horizon                       :  734
RESOURCES
  - renewable                 :  4   R
  - nonrenewable              :  0   N
  - doubly constrained        :  0   D
************************************************************************
PROJECT INFORMATION:
pronr.  #jobs rel.date duedate tardcost  MPM-Time
    1    120      0       98       23       98
************************************************************************
PRECEDENCE RELATIONS:
jobnr.    #modes  #successors   successors
   1        1          3           2   3   4
   2        1          3          13  17  21
   3        1          2          10  96
   4        1          3           5   7  23
   5        1          3           6   8  16
   6        1          3          11  20  33
   7        1          3          22  24  26
   8        1          3           9  45  46
   9        1          2          12  95
  10        1          3          18  53  54
  11        1          2          40  63
  12        1          3          77  84  91
  13        1          3          14  15  19
  14        1          3          62  71 106
  15        1          2          57  94
  16        1          3          50  64  74
  17        1          3          32  39  59
  18        1          3          30  52  62
  19        1          3          25  32  36
  20        1          3          27  31  81
  21        1          3          29  33  37
  22        1          3          34  64  72
  23        1          3          43  58  60
  24        1          3          28  70  88
  25        1          3          35  58  86
  26        1          1          76
  27        1          2          39  44
  28        1          1          79
  29        1          3          71  84 115
  30        1          3          36  61  77
  31        1          3          42  52  99
  32        1          3          35  73  85
  33        1          3          41  42  51
  34        1          3          37  38  49
  35        1          3          47  48  55
  36        1          1         101
  37        1          3          47  78 105
  38        1          3          56  66  76
  39        1          1          48
  40        1          3          82  87 100
  41        1          1          88
  42        1          2          49  70
  43        1          3          51  56  82
  44        1          3          46  47  86
  45        1          2          54  80
  46        1          3          83  96 104
  47        1          3          71  87  93
  48        1          1          60
  49        1          1         112
  50        1          3          65  69  83
  51        1          3          55  69 103
  52        1          2          74 102
  53        1          3          78  80  89
  54        1          3          60  72  84
  55        1          3          72  87 108
  56        1          2          59  68
  57        1          2          73  81
  58        1          3          62  67  75
  59        1          2          73  91
  60        1          1          83
  61        1          2          63  65
  62        1          2          80 110
  63        1          3          75  93  98
  64        1          3          65  67  77
  65        1          3          68  86 114
  66        1          3          67  91 111
  67        1          3          68  70 107
  68        1          3          79  85 117
  69        1          2          81  96
  70        1          1         104
  71        1          2          89 119
  72        1          1         109
  73        1          3          74  98 109
  74        1          1          95
  75        1          2          94 114
  76        1          3          78  82  88
  77        1          1         118
  78        1          3          79  92 112
  79        1          2          94 121
  80        1          2          85  98
  81        1          3          90  99 100
  82        1          2          90 107
  83        1          3          90  97 102
  84        1          2          89  92
  85        1          1         120
  86        1          1         108
  87        1          1         116
  88        1          2          97 101
  89        1          2         101 104
  90        1          3          92  93 108
  91        1          1         113
  92        1          2         106 109
  93        1          1         110
  94        1          1          95
  95        1          1         119
  96        1          2          97 105
  97        1          2         100 114
  98        1          2          99 103
  99        1          2         102 111
 100        1          1         106
 101        1          2         103 118
 102        1          2         105 115
 103        1          1         116
 104        1          1         120
 105        1          1         107
 106        1          1         118
 107        1          1         113
 108        1          2         110 112
 109        1          1         111
 110        1          1         115
 111        1          1         119
 112        1          1         113
 113        1          1         116
 114        1          1         117
 115        1          1         121
 116        1          1         117
 117        1          1         121
 118        1          1         120
 119        1          1         122
 120        1          1         122
 121        1          1         122
 122        1          0        
************************************************************************
REQUESTS/DURATIONS:
jobnr. mode duration  R 1  R 2  R 3  R 4
------------------------------------------------------------------------
  1      1     0       0    0    0    0
  2      1     7       1    0    0    0
  3      1     9       0    0    7    0
  4      1     4       0    0   10    0
  5      1     2       0    8    0    0
  6      1     9       5    0    0    0
  7      1     8       0    0    1    0
  8      1     7       0    0    0    2
  9      1     7       9    0    0    0
 10      1     2       0    0    0    2
 11      1     3       0    0   10    0
 12      1     8       0    0    1    0
 13      1     5       0    0    7    0
 14      1     8       0    0    9    0
 15      1     7       0    0   10    0
 16      1     1       0   10    0    0
 17      1     9       4    0    0    0
 18      1     7       0   10    0    0
 19      1     7       6    0    0    0
 20      1     2       8    0    0    0
 21      1     5       0    0    0    4
 22      1     7       0    0    0    9
 23      1     8       0    0    0    4
 24      1     9       0    0    0    6
 25      1     5       0    4    0    0
 26      1     3       0    4    0    0
 27      1    10       4    0    0    0
 28      1     6       0    2    0    0
 29      1     5       0    6    0    0
 30      1     5       0    0    0    2
 31      1     6       0    6    0    0
 32      1     7       0    3    0    0
 33      1     5       9    0    0    0
 34      1     8       9    0    0    0
 35      1    10       0    8    0    0
 36      1    10       0    5    0    0
 37      1     7       2    0    0    0
 38      1     8       8    0    0    0
 39      1     9       9    0    0    0
 40      1    10       0    0    0    3
 41      1    10       0    0    2    0
 42      1     2       0   10    0    0
 43      1    10       0    0    5    0
 44      1     6       0    2    0    0
 45      1     7       0    7    0    0
 46      1     3       0   10    0    0
 47      1     5       0    9    0    0
 48      1     3       0    0    0    8
 49      1     3       0    0    0    7
 50      1     6       0    4    0    0
 51      1     7       0    0    4    0
 52      1     1       0    3    0    0
 53      1     5       0   10    0    0
 54      1     9       0    0    0    1
 55      1     2       0    5    0    0
 56      1     2       0    0    8    0
 57      1     5       0    9    0    0
 58      1     1       0    5    0    0
 59      1     3       0    5    0    0
 60      1     1       0    0    0    2
 61      1     6       0    6    0    0
 62      1     2       5    0    0    0
 63      1     7       0    8    0    0
 64      1     9       0    9    0    0
 65      1     5       0    9    0    0
 66      1     9      10    0    0    0
 67      1     4       0    0    1    0
 68      1     8       0    0    4    0
 69      1     8       1    0    0    0
 70      1     8       3    0    0    0
 71      1     9       0    6    0    0
 72      1     1       0    0    3    0
 73      1     5       0   10    0    0
 74      1     8       0    0    0   10
 75      1     8       0    0    0    6
 76      1     6       0    3    0    0
 77      1     9       1    0    0    0
 78      1     6       0    0    0    4
 79      1     9       0    0    2    0
 80      1     8       0    0    5    0
 81      1     7       0    5    0    0
 82      1     9       0    0    0    9
 83      1     8      10    0    0    0
 84      1     3       0    0   10    0
 85      1     1       9    0    0    0
 86      1     7       0    0    2    0
 87      1     6       0    0    7    0
 88      1     7       9    0    0    0
 89      1     3       3    0    0    0
 90      1     4       0    0    5    0
 91      1     8       0    0    0    5
 92      1     9       7    0    0    0
 93      1     7       0    0    0    2
 94      1     5       0    0    0    6
 95      1    10       0    2    0    0
 96      1     5       0    0    8    0
 97      1     4       0    9    0    0
 98      1    10       0    0    0   10
 99      1     4       0    0    0   10
100      1    10       3    0    0    0
101      1     6       0    5    0    0
102      1     6       0    0    0    1
103      1     7       0    0    8    0
104      1     1       2    0    0    0
105      1     3       0    8    0    0
106      1     4       0    5    0    0
107      1     8       0    0    0    9
108      1     9       0    0    0    2
109      1     3       8    0    0    0
110      1     9       0    0    5    0
111      1     5       0    5    0    0
112      1     9       0    6    0    0
113      1     2       5    0    0    0
114      1     3       8    0    0    0
115      1     7       6    0    0    0
116      1     5       0    0    8    0
117      1     5       6    0    0    0
118      1     6       0    0    9    0
119      1     9       0    4    0    0
120      1     9       0    0    7    0
121      1    10       0    0    0    8
122      1     0       0    0    0    0
************************************************************************
RESOURCEAVAILABILITIES:
  R 1  R 2  R 3  R 4
   20   26   20   21
************************************************************************
