# Supplementary material for: A multi-agent system for distributed multi-project scheduling with two-stage decomposition
Source: PLoS One. 2018 Oct 9;13(10):e0205445. doi: 10.1371/journal.pone.0205445 (PMC6177185; doi:10.1371/journal.pone.0205445)
Supplement: S1 Appendix — (ZIP) [file pone.0205445.s001.zip › S1 Appendix/j120_a10/mp_j120_a10_nr3_set/KolischInstanzen/j120/j12044_3.sm]

************************************************************************
file with basedata            : J12044_.BAS
initial value random generator: 771579200
************************************************************************
projects                      :  1
jobs (incl. supersource/sink ):  122
horizon                       :  670
RESOURCES
  - renewable                 :  4   R
  - nonrenewable              :  0   N
  - doubly constrained        :  0   D
************************************************************************
PROJECT INFORMATION:
pronr.  #jobs rel.date duedate tardcost  MPM-Time
    1    120      0      107        1      107
************************************************************************
PRECEDENCE RELATIONS:
jobnr.    #modes  #successors   successors
   1        1          3           2   3   4
   2        1          3           5   6   8
   3        1          3          14  18  27
   4        1          3          11  15  63
   5        1          3           7  16  22
   6        1          3          12  23  30
   7        1          3          10  33  53
   8        1          3           9  13  52
   9        1          3          39  43  77
  10        1          3          41  74  89
  11        1          3          19  40  52
  12        1          3          28  31  44
  13        1          3          39  90  99
  14        1          3          21  36  87
  15        1          3          17  41  79
  16        1          3          20  31  32
  17        1          2          24  45
  18        1          3          75 101 102
  19        1          3          48  64  69
  20        1          3          36  51  91
  21        1          3          25  29  73
  22        1          3          27  32  49
  23        1          3          42  65  68
  24        1          3          37  49  87
  25        1          3          26  34  57
  26        1          3          30  47  83
  27        1          2          44  47
  28        1          3          37  56  88
  29        1          3          48  80 118
  30        1          1          94
  31        1          3          35  55  62
  32        1          3          37  51 118
  33        1          3          71  81  91
  34        1          1          78
  35        1          3          38  46  80
  36        1          2          42  65
  37        1          2          60  97
  38        1          3          64  82  88
  39        1          1          61
  40        1          3          71  72  93
  41        1          2          51  56
  42        1          3          57  67 106
  43        1          2          50  56
  44        1          2          73 100
  45        1          3          55  67  81
  46        1          3          49  66  94
  47        1          3          60  76  98
  48        1          2          54  93
  49        1          3          52  53  61
  50        1          3          70  84  85
  51        1          2          59  92
  52        1          2          54  72
  53        1          2          70  90
  54        1          1         104
  55        1          2          59  89
  56        1          3          57  75  83
  57        1          3          58  96 116
  58        1          2          86 104
  59        1          3          60  61  77
  60        1          2          68 119
  61        1          2          68  86
  62        1          3          66  94 114
  63        1          1         105
  64        1          3          70  75  96
  65        1          3          77  79  95
  66        1          1         103
  67        1          2          74  97
  68        1          2          95 105
  69        1          3          87 108 111
  70        1          2          72 115
  71        1          2          84  88
  72        1          3          74  76  83
  73        1          1          82
  74        1          1         121
  75        1          2          76 103
  76        1          3          95 107 110
  77        1          2          80 102
  78        1          2          82  98
  79        1          3          81  98 102
  80        1          1          86
  81        1          2          84 113
  82        1          2          92 101
  83        1          2         103 108
  84        1          2          97  99
  85        1          1          89
  86        1          2          93 113
  87        1          2          92 116
  88        1          1         100
  89        1          2          90  91
  90        1          3         101 106 109
  91        1          1         115
  92        1          1         121
  93        1          1         110
  94        1          2          96  99
  95        1          1         109
  96        1          1         112
  97        1          1         114
  98        1          2         104 106
  99        1          1         100
 100        1          2         108 111
 101        1          2         105 107
 102        1          1         112
 103        1          1         107
 104        1          2         109 120
 105        1          1         110
 106        1          2         114 117
 107        1          1         111
 108        1          1         117
 109        1          1         112
 110        1          1         120
 111        1          2         116 117
 112        1          1         113
 113        1          1         121
 114        1          1         115
 115        1          1         119
 116        1          1         120
 117        1          1         118
 118        1          1         119
 119        1          1         122
 120        1          1         122
 121        1          1         122
 122        1          0        
************************************************************************
REQUESTS/DURATIONS:
jobnr. mode duration  R 1  R 2  R 3  R 4
------------------------------------------------------------------------
  1      1     0       0    0    0    0
  2      1     2       1    0    0    0
  3      1     9       0    0    0    4
  4      1     9       0    0    0    7
  5      1     4       0   10    0    0
  6      1     5       0    2    0    0
  7      1     4       0    0    0    1
  8      1     2       0    0    0    1
  9      1    10       0    0    9    0
 10      1     3       0    0    0   10
 11      1     7       0    2    0    0
 12      1     8       1    0    0    0
 13      1    10       0    4    0    0
 14      1     8       0    0    0    3
 15      1     6       0    0    0    2
 16      1     7       0    0    5    0
 17      1     7      10    0    0    0
 18      1     3       0    8    0    0
 19      1     8       0    0    0    8
 20      1     5       5    0    0    0
 21      1     5       0    5    0    0
 22      1     6      10    0    0    0
 23      1     3       0    0    0    4
 24      1     1       0   10    0    0
 25      1    10       0    1    0    0
 26      1     5       0    0    1    0
 27      1     5       0    0    6    0
 28      1     4       0    0    0    3
 29      1     6       0    0    0    8
 30      1     6       0    1    0    0
 31      1     5       0    0    0    8
 32      1     5       3    0    0    0
 33      1     5       9    0    0    0
 34      1     3       0    0    5    0
 35      1     9       0    0    5    0
 36      1     1       0    0    0    1
 37      1     1       0    0    0    2
 38      1     1       0    0    0    1
 39      1     3       0    0    0    9
 40      1     6       0    0    0    8
 41      1     8       5    0    0    0
 42      1     5       0    0    0    6
 43      1     8       0    0    0   10
 44      1     4       7    0    0    0
 45      1     6       0    0    0    2
 46      1     4       0    3    0    0
 47      1    10       9    0    0    0
 48      1     2       6    0    0    0
 49      1     9       7    0    0    0
 50      1     2       0    0    0    1
 51      1     7       0    0    0    7
 52      1     4       0    0    4    0
 53      1     5       0    0    4    0
 54      1    10       0    0    0   10
 55      1     3       0    0    0   10
 56      1     6       7    0    0    0
 57      1     7       0   10    0    0
 58      1     4       0    0   10    0
 59      1     4       0    0   10    0
 60      1     7       0    0    5    0
 61      1     7       0    0    0    7
 62      1     9       0    0   10    0
 63      1     6       7    0    0    0
 64      1     3       0    0    3    0
 65      1     6       9    0    0    0
 66      1     5       2    0    0    0
 67      1     7       0    0    0   10
 68      1     9       7    0    0    0
 69      1    10       0    0   10    0
 70      1     9       2    0    0    0
 71      1     5       0    0    0    4
 72      1     2       8    0    0    0
 73      1     2       0    0    0    3
 74      1     9       0    0    0    8
 75      1     1       0    0    5    0
 76      1     4       0    0    7    0
 77      1     9       3    0    0    0
 78      1     8       0    0    6    0
 79      1     5       1    0    0    0
 80      1     7       0    9    0    0
 81      1     1       0    0    0    4
 82      1     4       0    5    0    0
 83      1     8       5    0    0    0
 84      1     7       5    0    0    0
 85      1    10       0    0    5    0
 86      1     6       0    0    0   10
 87      1     4       2    0    0    0
 88      1     1       8    0    0    0
 89      1     8       0    9    0    0
 90      1     5       0    1    0    0
 91      1     1       0    0    0    1
 92      1     1       0    8    0    0
 93      1     6       0    9    0    0
 94      1     4       0    0    0    2
 95      1    10       0    0    1    0
 96      1     4       0    0    0    7
 97      1    10       1    0    0    0
 98      1    10       0    5    0    0
 99      1     3       0    5    0    0
100      1     1       3    0    0    0
101      1     6       2    0    0    0
102      1     2       0    0    0    2
103      1     9       0    4    0    0
104      1     2       0    7    0    0
105      1     5       0    3    0    0
106      1     2       0    0    0    7
107      1     1       5    0    0    0
108      1     7       0    0    0   10
109      1     3       0    0    0   10
110      1     4       0    2    0    0
111      1     8       0    6    0    0
112      1     2       0    5    0    0
113      1     9       0    0   10    0
114      1     9       0    2    0    0
115      1    10       0    8    0    0
116      1     1       0    0    0    3
117      1     8       0    3    0    0
118      1     6       3    0    0    0
119      1     9       0    0    0    3
120      1     8       0    0    0    3
121      1    10       0    0    1    0
122      1     0       0    0    0    0
************************************************************************
RESOURCEAVAILABILITIES:
  R 1  R 2  R 3  R 4
   18   17   20   26
************************************************************************
