# Supplementary material for: A multi-agent system for distributed multi-project scheduling with two-stage decomposition
Source: PLoS One. 2018 Oct 9;13(10):e0205445. doi: 10.1371/journal.pone.0205445 (PMC6177185; doi:10.1371/journal.pone.0205445)
Supplement: S1 Appendix — (ZIP) [file pone.0205445.s001.zip › S1 Appendix/j120_a10/mp_j120_a10_nr3_set/KolischInstanzen/j120/j12044_4.sm]

************************************************************************
file with basedata            : J12044_.BAS
initial value random generator: 28597389
************************************************************************
projects                      :  1
jobs (incl. supersource/sink ):  122
horizon                       :  666
RESOURCES
  - renewable                 :  4   R
  - nonrenewable              :  0   N
  - doubly constrained        :  0   D
************************************************************************
PROJECT INFORMATION:
pronr.  #jobs rel.date duedate tardcost  MPM-Time
    1    120      0       93       39       93
************************************************************************
PRECEDENCE RELATIONS:
jobnr.    #modes  #successors   successors
   1        1          3           2   3   4
   2        1          3          10  21  30
   3        1          3           6   7  13
   4        1          3           5   8  18
   5        1          3          11  15  29
   6        1          3          12  52  73
   7        1          3          14  44 112
   8        1          3           9  37  50
   9        1          3          16  17  76
  10        1          3          37  48  56
  11        1          3          19  94 121
  12        1          3          29  40  70
  13        1          2          28  67
  14        1          3          25  57  92
  15        1          3          26  32  34
  16        1          3          23  38  81
  17        1          1          35
  18        1          3          58  61  63
  19        1          3          20  53  72
  20        1          2          35  36
  21        1          3          22  24  33
  22        1          3          27  32  55
  23        1          3          35  39  67
  24        1          3          38  71  95
  25        1          2          33  74
  26        1          3          31  51  96
  27        1          3          42  54 110
  28        1          3          31  47  72
  29        1          2          49  91
  30        1          3          33  51  81
  31        1          2          65  91
  32        1          2          45 101
  33        1          2          46  88
  34        1          3          36  70  95
  35        1          3          41  59  77
  36        1          2          62  85
  37        1          2          51  64
  38        1          3          45  48  65
  39        1          3          72  93  96
  40        1          3          43  69  87
  41        1          3          63  79  97
  42        1          3          75  89  92
  43        1          3          60  61  63
  44        1          2          46  64
  45        1          2          68  74
  46        1          2          60  80
  47        1          3          59  60 106
  48        1          3          83  85  86
  49        1          3          55  75 111
  50        1          3          56  62  90
  51        1          2          79 114
  52        1          2          56  89
  53        1          3          54  71  85
  54        1          2          62  98
  55        1          3          59  61  66
  56        1          2          75 106
  57        1          1          74
  58        1          2          78 102
  59        1          1         120
  60        1          1         118
  61        1          3          64  80 113
  62        1          3          65  73  76
  63        1          1          82
  64        1          1          68
  65        1          2          84 120
  66        1          2          67  68
  67        1          2          77  93
  68        1          2          88 118
  69        1          1          94
  70        1          3          87  88 117
  71        1          2          79 109
  72        1          3          82 100 108
  73        1          2          78  84
  74        1          3          86  89 110
  75        1          3          77  93  94
  76        1          3          82  92 103
  77        1          1          78
  78        1          3          80  83 103
  79        1          1          90
  80        1          1         105
  81        1          2          86 104
  82        1          3          84  99 101
  83        1          1          96
  84        1          1         114
  85        1          2          90  97
  86        1          2          87 107
  87        1          1         118
  88        1          1         121
  89        1          3          98 100 108
  90        1          2          99 110
  91        1          3          95 100 106
  92        1          1         101
  93        1          2          97 103
  94        1          1         105
  95        1          2          99 115
  96        1          2         104 109
  97        1          1          98
  98        1          1         116
  99        1          1         104
 100        1          2         102 105
 101        1          2         102 111
 102        1          2         107 109
 103        1          2         108 112
 104        1          1         112
 105        1          2         107 114
 106        1          1         111
 107        1          2         115 116
 108        1          1         119
 109        1          1         113
 110        1          1         113
 111        1          1         115
 112        1          1         117
 113        1          1         116
 114        1          1         119
 115        1          1         119
 116        1          1         117
 117        1          1         120
 118        1          1         121
 119        1          1         122
 120        1          1         122
 121        1          1         122
 122        1          0        
************************************************************************
REQUESTS/DURATIONS:
jobnr. mode duration  R 1  R 2  R 3  R 4
------------------------------------------------------------------------
  1      1     0       0    0    0    0
  2      1     4       0    0    3    0
  3      1     4       6    0    0    0
  4      1     1       0    1    0    0
  5      1     1       0    3    0    0
  6      1     5       6    0    0    0
  7      1     1       0    0    9    0
  8      1     5       4    0    0    0
  9      1     5       0    2    0    0
 10      1     4       0    0    1    0
 11      1     3       0    0    0   10
 12      1    10       8    0    0    0
 13      1     2       2    0    0    0
 14      1     9       0    0    7    0
 15      1     2       0    0    8    0
 16      1     9       0    0    9    0
 17      1    10       0    4    0    0
 18      1     1       0    0    0    6
 19      1     8       0    2    0    0
 20      1     9       0    0    0    9
 21      1     5       1    0    0    0
 22      1    10       0    8    0    0
 23      1     8       2    0    0    0
 24      1     2       7    0    0    0
 25      1     9       0    4    0    0
 26      1     2       0    1    0    0
 27      1     1       7    0    0    0
 28      1     7       0   10    0    0
 29      1     5       0    9    0    0
 30      1     2       4    0    0    0
 31      1     5       0    0    5    0
 32      1     9       0    0    7    0
 33      1    10       0    0    7    0
 34      1     5       4    0    0    0
 35      1     9       0    7    0    0
 36      1    10       0    0    0    3
 37      1     2       0    0    5    0
 38      1     1       0    0    2    0
 39      1     5       5    0    0    0
 40      1     1       0    0    0    4
 41      1     1       0    0    9    0
 42      1     2       0    0    0    6
 43      1     3       0    0    4    0
 44      1     6       0    0    4    0
 45      1     8       0    9    0    0
 46      1     8       0    0    4    0
 47      1     2       0    0    0    6
 48      1     5       0    0    8    0
 49      1     1       0    0    0    8
 50      1     8      10    0    0    0
 51      1    10       6    0    0    0
 52      1     1       4    0    0    0
 53      1     9       9    0    0    0
 54      1     1       0    5    0    0
 55      1     3       9    0    0    0
 56      1     4       0    9    0    0
 57      1     9       3    0    0    0
 58      1     2       0    0    5    0
 59      1     1       0    0    2    0
 60      1     7       0    0    5    0
 61      1     1       6    0    0    0
 62      1     7      10    0    0    0
 63      1     7      10    0    0    0
 64      1     9      10    0    0    0
 65      1     8       0    3    0    0
 66      1     3       0    3    0    0
 67      1     7       0    2    0    0
 68      1     1       0    8    0    0
 69      1     9       0    0    3    0
 70      1     9       0    6    0    0
 71      1     2       3    0    0    0
 72      1     4       0    0    4    0
 73      1     6       9    0    0    0
 74      1     7       1    0    0    0
 75      1     4       7    0    0    0
 76      1     9       0    0    6    0
 77      1     6       0   10    0    0
 78      1     9       0    0    0    7
 79      1     7       9    0    0    0
 80      1     9       6    0    0    0
 81      1     9       0    0    0    7
 82      1     8       0    0    0    5
 83      1     5       0    0    0    7
 84      1    10       7    0    0    0
 85      1     1       0    7    0    0
 86      1     4       3    0    0    0
 87      1     2       0    0    0    4
 88      1     6       0    0    0    9
 89      1     9       0    0    0    8
 90      1     3       4    0    0    0
 91      1     8       2    0    0    0
 92      1     8       0    0    3    0
 93      1     7      10    0    0    0
 94      1    10       0   10    0    0
 95      1     8       8    0    0    0
 96      1     5       0    0    0    3
 97      1     8       0    1    0    0
 98      1    10       0    0    0    6
 99      1     7       0    0    0    8
100      1     3       0    0    0    5
101      1     1       0    0    0   10
102      1     3       0   10    0    0
103      1     6       4    0    0    0
104      1     9       0    3    0    0
105      1     3       6    0    0    0
106      1     3       4    0    0    0
107      1     8       0    0    0    4
108      1     9       0    0    2    0
109      1     1       0    5    0    0
110      1     6       5    0    0    0
111      1     8       3    0    0    0
112      1    10       9    0    0    0
113      1     1       0    9    0    0
114      1     4       0    0    1    0
115      1     6       0    0    0    6
116      1     3       0    0    1    0
117      1     5       8    0    0    0
118      1     8       0    0    0    2
119      1    10       0    0    0    5
120      1     5       8    0    0    0
121      1    10       0    2    0    0
122      1     0       0    0    0    0
************************************************************************
RESOURCEAVAILABILITIES:
  R 1  R 2  R 3  R 4
   25   20   15   19
************************************************************************
