# Supplementary material for: A multi-agent system for distributed multi-project scheduling with two-stage decomposition
Source: PLoS One. 2018 Oct 9;13(10):e0205445. doi: 10.1371/journal.pone.0205445 (PMC6177185; doi:10.1371/journal.pone.0205445)
Supplement: S1 Appendix — (ZIP) [file pone.0205445.s001.zip › S1 Appendix/j120_a10/mp_j120_a10_nr3_set/KolischInstanzen/j120/j12044_5.sm]

************************************************************************
file with basedata            : J12044_.BAS
initial value random generator: 1912743009
************************************************************************
projects                      :  1
jobs (incl. supersource/sink ):  122
horizon                       :  731
RESOURCES
  - renewable                 :  4   R
  - nonrenewable              :  0   N
  - doubly constrained        :  0   D
************************************************************************
PROJECT INFORMATION:
pronr.  #jobs rel.date duedate tardcost  MPM-Time
    1    120      0       94       71       94
************************************************************************
PRECEDENCE RELATIONS:
jobnr.    #modes  #successors   successors
   1        1          3           2   3   4
   2        1          3           5   8   9
   3        1          3           5  19  27
   4        1          3          10  14  60
   5        1          3           6   7  11
   6        1          2          59  69
   7        1          3          18  74 104
   8        1          3          12  13  22
   9        1          3          16  43  73
  10        1          3          15  20 100
  11        1          3          17  31  59
  12        1          3          45  49  97
  13        1          3          39  47  66
  14        1          3          25  38  50
  15        1          3          28  30 111
  16        1          3          23  44  64
  17        1          3          35  40  48
  18        1          2          29  37
  19        1          3          21  41  56
  20        1          3          24  63  87
  21        1          3          26  32  45
  22        1          3          60  63  66
  23        1          3          34  36  70
  24        1          2          43  80
  25        1          1          34
  26        1          3          77  79  83
  27        1          3          62  70  97
  28        1          3          33  83  95
  29        1          3          48  51  73
  30        1          3          41  67  98
  31        1          3          33  53  75
  32        1          3          52  71  78
  33        1          1          44
  34        1          2          52  67
  35        1          1         106
  36        1          2          81 113
  37        1          3          42  61  65
  38        1          1          84
  39        1          2          54  59
  40        1          3          51  56  57
  41        1          1          96
  42        1          2          81 110
  43        1          3          46  48  69
  44        1          2          76  84
  45        1          3          55  72  86
  46        1          3          54  81  94
  47        1          3          55  63  78
  48        1          2          68 106
  49        1          3          50  57 104
  50        1          2          54 115
  51        1          2          67  92
  52        1          2          58  61
  53        1          3          69  71 104
  54        1          2          78 118
  55        1          3          76  82  85
  56        1          3          61  65  89
  57        1          3          66  77  91
  58        1          1          97
  59        1          3          70  72  75
  60        1          1          80
  61        1          3          77  86 112
  62        1          3          64  72  79
  63        1          2          99 101
  64        1          2          65 107
  65        1          2         100 117
  66        1          1          68
  67        1          3          82  85  95
  68        1          3          76 102 111
  69        1          1          82
  70        1          3          92  93 102
  71        1          1          89
  72        1          3          73  87  91
  73        1          1         114
  74        1          2          75  83
  75        1          2          89  96
  76        1          2          88  96
  77        1          2          94  95
  78        1          3          90 105 107
  79        1          3          80  84 106
  80        1          2          86  93
  81        1          1         112
  82        1          2          88 116
  83        1          1          85
  84        1          2          98 101
  85        1          2          87  99
  86        1          1         113
  87        1          2          88 108
  88        1          2          90 109
  89        1          3          90  91  98
  90        1          1         112
  91        1          3          92  93 103
  92        1          2         110 117
  93        1          1          94
  94        1          3         101 110 115
  95        1          1          99
  96        1          3         107 109 114
  97        1          2         100 105
  98        1          1         102
  99        1          1         105
 100        1          2         103 115
 101        1          2         109 118
 102        1          2         103 116
 103        1          1         121
 104        1          1         121
 105        1          2         108 113
 106        1          1         108
 107        1          1         120
 108        1          1         121
 109        1          1         120
 110        1          1         111
 111        1          1         119
 112        1          1         117
 113        1          1         114
 114        1          1         119
 115        1          1         116
 116        1          1         118
 117        1          1         120
 118        1          1         119
 119        1          1         122
 120        1          1         122
 121        1          1         122
 122        1          0        
************************************************************************
REQUESTS/DURATIONS:
jobnr. mode duration  R 1  R 2  R 3  R 4
------------------------------------------------------------------------
  1      1     0       0    0    0    0
  2      1     3       1    0    0    0
  3      1     3       2    0    0    0
  4      1     5       3    0    0    0
  5      1     8       0    4    0    0
  6      1     7       0    3    0    0
  7      1     9       0    0    0    5
  8      1     6       0    0    4    0
  9      1     4       4    0    0    0
 10      1     7       2    0    0    0
 11      1     6       0    1    0    0
 12      1     6       0    0    5    0
 13      1     6       0    1    0    0
 14      1     9       0    0    0    7
 15      1     8       7    0    0    0
 16      1     4       0    0    0    7
 17      1    10       0    0    4    0
 18      1     4       0    0    6    0
 19      1    10       0    0    5    0
 20      1     7      10    0    0    0
 21      1     5       0    9    0    0
 22      1     2       7    0    0    0
 23      1     3       5    0    0    0
 24      1     7       2    0    0    0
 25      1    10       0    3    0    0
 26      1     6       0    8    0    0
 27      1     6       0   10    0    0
 28      1     2       0   10    0    0
 29      1     9      10    0    0    0
 30      1     9       0    0    0   10
 31      1     9       0    2    0    0
 32      1     4       0    0    7    0
 33      1     1       0    0    0    9
 34      1     1       0    0    0    6
 35      1     7       0    0    0    3
 36      1     8       0    0    1    0
 37      1     8       0    0    4    0
 38      1     4       0    5    0    0
 39      1     8       0    0    0    4
 40      1     4      10    0    0    0
 41      1     5       3    0    0    0
 42      1     7       0    0    0    7
 43      1     7       8    0    0    0
 44      1    10       0    0    0    2
 45      1     7       0    0    2    0
 46      1     9       0    0    0    7
 47      1     7       0    4    0    0
 48      1    10       0    8    0    0
 49      1     4       0    0    0    6
 50      1     1       0    2    0    0
 51      1    10       0    0    0   10
 52      1     7       0    0    0    8
 53      1     9       5    0    0    0
 54      1     8       0    0    3    0
 55      1     4       0   10    0    0
 56      1     2       0    2    0    0
 57      1     7       0    0   10    0
 58      1     4       0    5    0    0
 59      1     1       0    1    0    0
 60      1     1       8    0    0    0
 61      1    10       0   10    0    0
 62      1     7       0    0    0    8
 63      1     7       0    0    0    7
 64      1     1       6    0    0    0
 65      1     1       0    0    1    0
 66      1    10       0    0    0    4
 67      1     7       0    0    5    0
 68      1     3       0    6    0    0
 69      1     6       0    0    6    0
 70      1     8       8    0    0    0
 71      1     6       9    0    0    0
 72      1     3       0    1    0    0
 73      1     1       0    0    0    7
 74      1     5       0    0    2    0
 75      1     6       6    0    0    0
 76      1     8       9    0    0    0
 77      1     3       5    0    0    0
 78      1     6       0    0    0    1
 79      1     6       3    0    0    0
 80      1     8       0    0    0    9
 81      1     6       0    0    0    8
 82      1     4       0    2    0    0
 83      1     3       0    4    0    0
 84      1     4       4    0    0    0
 85      1     5       0    0    0   10
 86      1     3       0    9    0    0
 87      1     7       0    0    4    0
 88      1     7       0    0    8    0
 89      1     8       0    0    7    0
 90      1     9       1    0    0    0
 91      1    10       0    2    0    0
 92      1     8       0    9    0    0
 93      1     9       0    0    3    0
 94      1     1       0    0   10    0
 95      1     9       0    0    0    5
 96      1     7       7    0    0    0
 97      1     9       0    0    3    0
 98      1     3       0    0    0    6
 99      1     3       4    0    0    0
100      1     9       2    0    0    0
101      1     9       0    0    0    6
102      1     3       0    0    0    4
103      1     8       0    8    0    0
104      1     9       8    0    0    0
105      1    10       0    0    0    3
106      1     8       0    1    0    0
107      1     1       0    0    1    0
108      1    10       0    7    0    0
109      1     6       0    7    0    0
110      1     7       0    2    0    0
111      1     9       0    3    0    0
112      1     5       0    0    0    8
113      1     6       0    0    0    5
114      1     4       7    0    0    0
115      1     2       0    2    0    0
116      1     7       0    0    1    0
117      1     3       0    0    5    0
118      1     6       7    0    0    0
119      1     9       5    0    0    0
120      1     8       0    2    0    0
121      1    10       0    0    0    5
122      1     0       0    0    0    0
************************************************************************
RESOURCEAVAILABILITIES:
  R 1  R 2  R 3  R 4
   27   17   15   24
************************************************************************
