# Supplementary material for: A multi-agent system for distributed multi-project scheduling with two-stage decomposition
Source: PLoS One. 2018 Oct 9;13(10):e0205445. doi: 10.1371/journal.pone.0205445 (PMC6177185; doi:10.1371/journal.pone.0205445)
Supplement: S1 Appendix — (ZIP) [file pone.0205445.s001.zip › S1 Appendix/j120_a10/mp_j120_a10_nr3_set/KolischInstanzen/j120/j12044_6.sm]

************************************************************************
file with basedata            : J12044_.BAS
initial value random generator: 1056260369
************************************************************************
projects                      :  1
jobs (incl. supersource/sink ):  122
horizon                       :  647
RESOURCES
  - renewable                 :  4   R
  - nonrenewable              :  0   N
  - doubly constrained        :  0   D
************************************************************************
PROJECT INFORMATION:
pronr.  #jobs rel.date duedate tardcost  MPM-Time
    1    120      0      106       52      106
************************************************************************
PRECEDENCE RELATIONS:
jobnr.    #modes  #successors   successors
   1        1          3           2   3   4
   2        1          3          34  69 110
   3        1          3           6  22  27
   4        1          3           5   7  10
   5        1          3          11  41  92
   6        1          3           8   9  12
   7        1          3          13  31  95
   8        1          3          15  26  49
   9        1          2          16  57
  10        1          3          20  50  56
  11        1          3          17  19  31
  12        1          3          16  61  77
  13        1          3          14  32  38
  14        1          3          27  48  53
  15        1          3          18  24  41
  16        1          2          44  46
  17        1          3          21  29  39
  18        1          3          45  83  90
  19        1          3          36  65  71
  20        1          3          30  45  66
  21        1          3          22  23  27
  22        1          1          40
  23        1          2          56  73
  24        1          3          25  28  72
  25        1          3          33  59  62
  26        1          1          48
  27        1          3          35  60 118
  28        1          3          33  37  52
  29        1          3          42  60  90
  30        1          3          47  58  70
  31        1          2          93 102
  32        1          3          43  47 104
  33        1          3          67  73  81
  34        1          3          44  53 117
  35        1          2          51  64
  36        1          3          80  82  99
  37        1          3          55  77  85
  38        1          1          42
  39        1          3          58  65  91
  40        1          3          45  51  55
  41        1          2          59  95
  42        1          3          49  57  71
  43        1          2          65 111
  44        1          3          50  76  93
  45        1          1          58
  46        1          3          51  63  79
  47        1          3          53  93  98
  48        1          3          60  64 104
  49        1          3          54  79  91
  50        1          3          62  81 115
  51        1          1          83
  52        1          3          69  84  88
  53        1          1         106
  54        1          3          66  97 117
  55        1          1          84
  56        1          1          75
  57        1          3          61  72  80
  58        1          3          59  77 112
  59        1          3          71  78  94
  60        1          1          73
  61        1          3          68  78  85
  62        1          2          66 108
  63        1          3          75  80 103
  64        1          3          85  86 109
  65        1          1          99
  66        1          1         103
  67        1          3          70  82  89
  68        1          3          76  86  89
  69        1          2          87  89
  70        1          3          74  76  92
  71        1          3          74  81 100
  72        1          2          83  86
  73        1          1          74
  74        1          1         102
  75        1          3          84  88 116
  76        1          2          91  98
  77        1          2          82  87
  78        1          1          79
  79        1          1          96
  80        1          1         105
  81        1          1         120
  82        1          3          94 100 109
  83        1          1         101
  84        1          2          95 119
  85        1          2          94 108
  86        1          3          87  98 110
  87        1          1         113
  88        1          2          90  97
  89        1          3          96  99 107
  90        1          2         101 106
  91        1          2         102 105
  92        1          2         104 120
  93        1          2          96 119
  94        1          2          97 103
  95        1          1         117
  96        1          1         100
  97        1          1         101
  98        1          1         108
  99        1          2         105 115
 100        1          1         106
 101        1          2         111 113
 102        1          1         107
 103        1          2         114 121
 104        1          2         107 110
 105        1          2         112 116
 106        1          1         115
 107        1          2         109 111
 108        1          1         121
 109        1          1         116
 110        1          1         112
 111        1          1         114
 112        1          1         113
 113        1          1         114
 114        1          1         119
 115        1          1         118
 116        1          1         121
 117        1          1         118
 118        1          1         120
 119        1          1         122
 120        1          1         122
 121        1          1         122
 122        1          0        
************************************************************************
REQUESTS/DURATIONS:
jobnr. mode duration  R 1  R 2  R 3  R 4
------------------------------------------------------------------------
  1      1     0       0    0    0    0
  2      1     4       5    0    0    0
  3      1     2       0    0    0    5
  4      1     9       0    0    0    8
  5      1     3       0    0   10    0
  6      1     7       0    8    0    0
  7      1     1       0    0    0   10
  8      1     5       0    8    0    0
  9      1     6       0    7    0    0
 10      1     3       8    0    0    0
 11      1     1       1    0    0    0
 12      1     5       2    0    0    0
 13      1     1       0    0    6    0
 14      1     7       0    0    0   10
 15      1     8       0    0    0    6
 16      1     9       0    6    0    0
 17      1     1       7    0    0    0
 18      1     2       0    0    0    7
 19      1     9       0    9    0    0
 20      1     3       2    0    0    0
 21      1     6       0    3    0    0
 22      1     1       0    0    0    8
 23      1     4       0    0    5    0
 24      1     4       0    5    0    0
 25      1     6       0    4    0    0
 26      1    10       0    0    4    0
 27      1     5       9    0    0    0
 28      1    10       8    0    0    0
 29      1    10       1    0    0    0
 30      1     2       0    0    0    2
 31      1     6       0    0    9    0
 32      1     1       0    0    2    0
 33      1     4       0    0    5    0
 34      1     1       0    0    7    0
 35      1     5       0    0    9    0
 36      1     5       0    0    3    0
 37      1     2       3    0    0    0
 38      1     8       0    0    0    6
 39      1     9       0    3    0    0
 40      1     5       0    0    0    4
 41      1     9       0    0    0    3
 42      1     2       8    0    0    0
 43      1     3       0    4    0    0
 44      1     4       0    0    6    0
 45      1     2       0    0    2    0
 46      1     9       0    0    0    6
 47      1     6       9    0    0    0
 48      1    10       0    0    5    0
 49      1     4       0    0    0   10
 50      1     4       0    9    0    0
 51      1     5       0    8    0    0
 52      1     8       0    0    5    0
 53      1     5       0    0    7    0
 54      1     6       0    0    2    0
 55      1     8       3    0    0    0
 56      1     9       3    0    0    0
 57      1     6       0    0    0    9
 58      1     8       0    0    8    0
 59      1     3       8    0    0    0
 60      1     2       0    9    0    0
 61      1     1       0    0    0   10
 62      1     2       0    5    0    0
 63      1     1       0    0    1    0
 64      1     3       2    0    0    0
 65      1     2       0    0    0    4
 66      1     7       0    2    0    0
 67      1     6       0    0    0    5
 68      1     1       0    0    3    0
 69      1     6       0    0    9    0
 70      1     8       0   10    0    0
 71      1     7       0    7    0    0
 72      1    10       0    7    0    0
 73      1     2       0    0    0    3
 74      1     1       0    0    8    0
 75      1     2       6    0    0    0
 76      1     4       1    0    0    0
 77      1     4       0    0    0    4
 78      1    10       0    0    0    6
 79      1     2      10    0    0    0
 80      1     6       0    1    0    0
 81      1     8       0    9    0    0
 82      1     8       0    0   10    0
 83      1     4       0    0    4    0
 84      1     3       0    0    5    0
 85      1     4       0    7    0    0
 86      1     4       0    0    0    9
 87      1     3       0    0    9    0
 88      1    10       9    0    0    0
 89      1     7       0    0    3    0
 90      1     9       6    0    0    0
 91      1     7       0    8    0    0
 92      1    10       0    0    8    0
 93      1    10       0    0    0    1
 94      1     4       0    0    0    2
 95      1     7       0   10    0    0
 96      1     5       0    0    0    2
 97      1     8       0    0    0    5
 98      1     2       0    0    9    0
 99      1    10       0    0    0    4
100      1     4       0    1    0    0
101      1     5       0    0    9    0
102      1     3       0    0    2    0
103      1     5       0    0    0    7
104      1     8       0    0    3    0
105      1     2       0    0    0    7
106      1     6       0    0    0    9
107      1     8       0    1    0    0
108      1     6       0    0    9    0
109      1     6       0    0    2    0
110      1     3       0   10    0    0
111      1    10       6    0    0    0
112      1     9       5    0    0    0
113      1     8       0    0    8    0
114      1    10       0    0    8    0
115      1    10       6    0    0    0
116      1    10       0    0    8    0
117      1     3       0   10    0    0
118      1     7       0    0    0    4
119      1     1       5    0    0    0
120      1     2       0   10    0    0
121      1    10       3    0    0    0
122      1     0       0    0    0    0
************************************************************************
RESOURCEAVAILABILITIES:
  R 1  R 2  R 3  R 4
   14   18   19   18
************************************************************************
