# Supplementary material for: A multi-agent system for distributed multi-project scheduling with two-stage decomposition
Source: PLoS One. 2018 Oct 9;13(10):e0205445. doi: 10.1371/journal.pone.0205445 (PMC6177185; doi:10.1371/journal.pone.0205445)
Supplement: S1 Appendix — (ZIP) [file pone.0205445.s001.zip › S1 Appendix/j120_a10/mp_j120_a10_nr3_set/KolischInstanzen/j120/j12044_7.sm]

************************************************************************
file with basedata            : J12044_.BAS
initial value random generator: 1435739977
************************************************************************
projects                      :  1
jobs (incl. supersource/sink ):  122
horizon                       :  691
RESOURCES
  - renewable                 :  4   R
  - nonrenewable              :  0   N
  - doubly constrained        :  0   D
************************************************************************
PROJECT INFORMATION:
pronr.  #jobs rel.date duedate tardcost  MPM-Time
    1    120      0       98      109       98
************************************************************************
PRECEDENCE RELATIONS:
jobnr.    #modes  #successors   successors
   1        1          3           2   3   4
   2        1          3           8  41  43
   3        1          3           7   9  23
   4        1          3           5  10  14
   5        1          3           6  15  21
   6        1          3          16  32  38
   7        1          3          11  20  75
   8        1          2          25  36
   9        1          3          17  22  47
  10        1          3          24  30  55
  11        1          3          12  24  26
  12        1          3          13  42  51
  13        1          3          28  37  45
  14        1          3          18  53 114
  15        1          3          27  40  80
  16        1          3          19  35  39
  17        1          3          34  82 101
  18        1          3          57  59  82
  19        1          2          40  71
  20        1          3          59  93 110
  21        1          3          44  64  66
  22        1          3          33  73  81
  23        1          3          44  60  86
  24        1          1          33
  25        1          3          29  46  62
  26        1          1          72
  27        1          3          31  60  66
  28        1          1          32
  29        1          3          30  50  51
  30        1          3          56  64  89
  31        1          3          44  62  85
  32        1          3          56  80  91
  33        1          2          38  68
  34        1          3          50  77  95
  35        1          3          37  54  59
  36        1          2          54  86
  37        1          2          53 103
  38        1          2          56  58
  39        1          3          42  52 107
  40        1          2          51 100
  41        1          1          75
  42        1          2          45  67
  43        1          3          58  85  91
  44        1          3          48  74  98
  45        1          2          49  62
  46        1          2          72  93
  47        1          2          57  79
  48        1          3          57  81  89
  49        1          3          74  82 110
  50        1          2          63  71
  51        1          3          65  93 105
  52        1          1          99
  53        1          3          69  78  96
  54        1          3          69  70  79
  55        1          1          90
  56        1          1          76
  57        1          2          61  94
  58        1          3          63  88 108
  59        1          3          86  94 105
  60        1          3          79  85  94
  61        1          3          69  73 113
  62        1          3          64  65  87
  63        1          3          74  83 102
  64        1          2          68  76
  65        1          3          68  84  96
  66        1          3          77  84 100
  67        1          3          73  81  92
  68        1          1         111
  69        1          3          72  84  99
  70        1          2          71  83
  71        1          2          90  92
  72        1          1         115
  73        1          1         104
  74        1          2          78 119
  75        1          3          76 104 109
  76        1          2          78  92
  77        1          2          87 110
  78        1          1         120
  79        1          1          88
  80        1          3          87  88  97
  81        1          3          91  99 111
  82        1          2          83 111
  83        1          1         105
  84        1          1         106
  85        1          1          95
  86        1          1          89
  87        1          2          90  98
  88        1          2          98 100
  89        1          1          96
  90        1          1         113
  91        1          3          95  97 116
  92        1          2          97 106
  93        1          2         102 107
  94        1          2         101 116
  95        1          2         108 112
  96        1          1         108
  97        1          2         103 118
  98        1          1         104
  99        1          3         101 117 118
 100        1          2         102 107
 101        1          1         121
 102        1          1         103
 103        1          1         114
 104        1          1         106
 105        1          1         118
 106        1          1         116
 107        1          3         109 112 121
 108        1          2         109 115
 109        1          1         113
 110        1          1         112
 111        1          1         121
 112        1          2         114 115
 113        1          1         120
 114        1          1         117
 115        1          1         119
 116        1          1         117
 117        1          1         119
 118        1          1         120
 119        1          1         122
 120        1          1         122
 121        1          1         122
 122        1          0        
************************************************************************
REQUESTS/DURATIONS:
jobnr. mode duration  R 1  R 2  R 3  R 4
------------------------------------------------------------------------
  1      1     0       0    0    0    0
  2      1    10       0    0    0    1
  3      1    10       0    0    3    0
  4      1     1       4    0    0    0
  5      1     2       0    0    5    0
  6      1     4       0    0    0    6
  7      1     7       0    0    8    0
  8      1     6       0    6    0    0
  9      1     3       0    9    0    0
 10      1     6       8    0    0    0
 11      1     1       0    0    0    5
 12      1     9       0    5    0    0
 13      1    10       9    0    0    0
 14      1    10       0   10    0    0
 15      1     9       0    0    0    7
 16      1     3       0    3    0    0
 17      1     8      10    0    0    0
 18      1     8       0    0    0    5
 19      1     4       0    6    0    0
 20      1     2       0    0    7    0
 21      1    10       0    0    0    2
 22      1     5       0    7    0    0
 23      1     6       0    0    1    0
 24      1     3       2    0    0    0
 25      1     6       0    7    0    0
 26      1     1       0    0    9    0
 27      1     3       0    0    6    0
 28      1     3       1    0    0    0
 29      1     3       0    5    0    0
 30      1     7      10    0    0    0
 31      1     4       0    0    8    0
 32      1     5       0    0    0    2
 33      1     6       0    0    0    4
 34      1     8       0    3    0    0
 35      1     2       0    0    1    0
 36      1     1       0    0    4    0
 37      1     7       0    1    0    0
 38      1     3       6    0    0    0
 39      1     5      10    0    0    0
 40      1     3       0    0    6    0
 41      1     4       8    0    0    0
 42      1    10       0    0    0    8
 43      1     6       0    7    0    0
 44      1     8       0    0    0    8
 45      1     5       0    4    0    0
 46      1     7       0   10    0    0
 47      1     2       8    0    0    0
 48      1     9       1    0    0    0
 49      1     9       0    0   10    0
 50      1     6       0    0    3    0
 51      1    10       0    0    7    0
 52      1     6       0    8    0    0
 53      1     7      10    0    0    0
 54      1     5       0    8    0    0
 55      1     1       0    0    1    0
 56      1    10       6    0    0    0
 57      1     1       0    2    0    0
 58      1    10       0    2    0    0
 59      1    10       0    0    8    0
 60      1     4       0    4    0    0
 61      1    10       0    0    4    0
 62      1     4       0    0    5    0
 63      1     9       7    0    0    0
 64      1     8       0    0    0    4
 65      1     3       7    0    0    0
 66      1     7       0    0    0    5
 67      1     8       0    0    0    8
 68      1     9       0    0    2    0
 69      1     6       0    0    6    0
 70      1     5       0    0    1    0
 71      1     4       6    0    0    0
 72      1     9       0    0    6    0
 73      1     9       6    0    0    0
 74      1     3       0   10    0    0
 75      1     9       0    9    0    0
 76      1     2       0    0    5    0
 77      1     9       0    0    6    0
 78      1     7       0    0    8    0
 79      1    10       0   10    0    0
 80      1     9       0    3    0    0
 81      1     7       0    0    0    3
 82      1     4       2    0    0    0
 83      1     3       0    0    7    0
 84      1     1       0    0    0    1
 85      1     4       0    0    6    0
 86      1     9       0    0    0    1
 87      1     4       0    0    8    0
 88      1     7       0    0    9    0
 89      1     6       9    0    0    0
 90      1     1       0    0   10    0
 91      1     2       0    6    0    0
 92      1     7       0    0    0    2
 93      1     1       1    0    0    0
 94      1     6       0    9    0    0
 95      1     7       0    3    0    0
 96      1    10       0    0    0   10
 97      1     6       0    0    0    9
 98      1     3       0    0    5    0
 99      1     8       0    0    0    7
100      1     5       0    4    0    0
101      1     9       0    0    3    0
102      1     8       9    0    0    0
103      1    10       0    6    0    0
104      1     2       6    0    0    0
105      1     9       0    0    6    0
106      1     3       0    2    0    0
107      1     6       0    0    0    9
108      1     5       8    0    0    0
109      1     4       0   10    0    0
110      1     7       0    0    3    0
111      1     4       0    0   10    0
112      1     5       0    1    0    0
113      1     2       6    0    0    0
114      1     7       0    0    8    0
115      1     6       0    0    0    6
116      1     6       0    0    0    6
117      1     4       1    0    0    0
118      1     9       7    0    0    0
119      1     3       0    0    9    0
120      1     6       0    0   10    0
121      1     1       0    5    0    0
122      1     0       0    0    0    0
************************************************************************
RESOURCEAVAILABILITIES:
  R 1  R 2  R 3  R 4
   20   23   23   16
************************************************************************
