# Supplementary material for: A multi-agent system for distributed multi-project scheduling with two-stage decomposition
Source: PLoS One. 2018 Oct 9;13(10):e0205445. doi: 10.1371/journal.pone.0205445 (PMC6177185; doi:10.1371/journal.pone.0205445)
Supplement: S1 Appendix — (ZIP) [file pone.0205445.s001.zip › S1 Appendix/j120_a10/mp_j120_a10_nr3_set/KolischInstanzen/j120/j12044_9.sm]

************************************************************************
file with basedata            : J12044_.BAS
initial value random generator: 1595310177
************************************************************************
projects                      :  1
jobs (incl. supersource/sink ):  122
horizon                       :  608
RESOURCES
  - renewable                 :  4   R
  - nonrenewable              :  0   N
  - doubly constrained        :  0   D
************************************************************************
PROJECT INFORMATION:
pronr.  #jobs rel.date duedate tardcost  MPM-Time
    1    120      0       91       35       91
************************************************************************
PRECEDENCE RELATIONS:
jobnr.    #modes  #successors   successors
   1        1          3           2   3   4
   2        1          3           7  12  32
   3        1          3           5  18  50
   4        1          3           6  10  11
   5        1          3           9  13  57
   6        1          3          42  53  75
   7        1          2           8  68
   8        1          3          19  26  94
   9        1          3          14  17  71
  10        1          3          15  81  83
  11        1          3          30  33 110
  12        1          3          16  20  23
  13        1          3          27  53  58
  14        1          3          41  46  80
  15        1          3          61  79  93
  16        1          3          22  88 115
  17        1          3          21  24  40
  18        1          3          25  46  68
  19        1          2          37 101
  20        1          2          26  44
  21        1          3          31  34  56
  22        1          2          47  96
  23        1          2          78 112
  24        1          3          31  34  77
  25        1          3          56  70  76
  26        1          3          28  64  92
  27        1          2          29  61
  28        1          3          35  82  93
  29        1          2          46  69
  30        1          1          51
  31        1          2          45  80
  32        1          3          33  35  89
  33        1          3          38  39  52
  34        1          3          36  67  78
  35        1          3          42  73  99
  36        1          1          48
  37        1          3          44  58 119
  38        1          3          48  54  76
  39        1          3          57  58 102
  40        1          3          43  56 105
  41        1          3          43  53  59
  42        1          2          57 106
  43        1          3          61  73  86
  44        1          1          77
  45        1          3          55  63  74
  46        1          2          51 109
  47        1          1          87
  48        1          3          49  65  72
  49        1          3          64  74  85
  50        1          3          60  69  79
  51        1          2          65  75
  52        1          3          63  78  84
  53        1          3          62  84  89
  54        1          3          66  71  72
  55        1          3          60  62  65
  56        1          2          66  93
  57        1          1          88
  58        1          1          81
  59        1          3          70 105 111
  60        1          3          76  96 100
  61        1          2          87  90
  62        1          3          68  86 110
  63        1          1          64
  64        1          3          83  98 106
  65        1          1         114
  66        1          2          80  98
  67        1          2          69  73
  68        1          2          90 115
  69        1          2          70 104
  70        1          2          86  92
  71        1          2          95 102
  72        1          3          74  79  81
  73        1          3          83  91 112
  74        1          2          88  94
  75        1          3          89  91 108
  76        1          2          84 117
  77        1          3          82  99 105
  78        1          1         103
  79        1          3          87  90 108
  80        1          3          85  92 119
  81        1          2          82 107
  82        1          1          98
  83        1          1         100
  84        1          3          85  91 106
  85        1          1          95
  86        1          2         109 117
  87        1          1         117
  88        1          3          97 101 103
  89        1          2          94 118
  90        1          1          96
  91        1          1         104
  92        1          1         107
  93        1          1          95
  94        1          3          97 100 103
  95        1          2          97  99
  96        1          2         101 102
  97        1          1         111
  98        1          2         108 112
  99        1          1         109
 100        1          1         104
 101        1          1         114
 102        1          1         107
 103        1          1         116
 104        1          1         119
 105        1          2         110 116
 106        1          3         111 115 116
 107        1          1         114
 108        1          1         113
 109        1          1         120
 110        1          1         118
 111        1          1         113
 112        1          1         113
 113        1          1         121
 114        1          1         118
 115        1          1         121
 116        1          1         121
 117        1          1         120
 118        1          1         120
 119        1          1         122
 120        1          1         122
 121        1          1         122
 122        1          0        
************************************************************************
REQUESTS/DURATIONS:
jobnr. mode duration  R 1  R 2  R 3  R 4
------------------------------------------------------------------------
  1      1     0       0    0    0    0
  2      1     7       7    0    0    0
  3      1     3       0    0    3    0
  4      1     5       0    0    0    5
  5      1     8       0    3    0    0
  6      1     2       0    0    8    0
  7      1     9       0    0    0    3
  8      1     8       6    0    0    0
  9      1     4       0    3    0    0
 10      1     1       0    0    0    5
 11      1     5       5    0    0    0
 12      1     5       0    1    0    0
 13      1     4       0    0    9    0
 14      1     6       0    0   10    0
 15      1     8       0    6    0    0
 16      1     4       0    1    0    0
 17      1     3       5    0    0    0
 18      1     5      10    0    0    0
 19      1     1       0    0    2    0
 20      1     5       3    0    0    0
 21      1     8       2    0    0    0
 22      1     9       0    5    0    0
 23      1     8       0    0    6    0
 24      1     6       1    0    0    0
 25      1     1       0    0    0    7
 26      1     4       0    9    0    0
 27      1     4       1    0    0    0
 28      1     1       0    0    3    0
 29      1     6       0    8    0    0
 30      1     9       0    0    6    0
 31      1     8       0    0    1    0
 32      1     6       1    0    0    0
 33      1     3       0    0    4    0
 34      1     2       3    0    0    0
 35      1     2       8    0    0    0
 36      1     3       0    0    3    0
 37      1    10       0    8    0    0
 38      1     9       0    6    0    0
 39      1     6       0    8    0    0
 40      1     5       9    0    0    0
 41      1     5       4    0    0    0
 42      1     7       0    0    1    0
 43      1     5       0    2    0    0
 44      1     6       0    0    0    3
 45      1     8       0    0    0    2
 46      1     4       0    0    0    8
 47      1     2       2    0    0    0
 48      1     7       0    0    0    6
 49      1    10       0    0    0    2
 50      1    10       6    0    0    0
 51      1     5       8    0    0    0
 52      1     8       7    0    0    0
 53      1    10       0    0    0    5
 54      1     4       0    1    0    0
 55      1     1       0    7    0    0
 56      1     3       0    0    4    0
 57      1     9      10    0    0    0
 58      1     3       6    0    0    0
 59      1     7       0    0    0    3
 60      1     3       0    0    7    0
 61      1     4       0    0    9    0
 62      1     5       0    0    3    0
 63      1     3       1    0    0    0
 64      1     8       0    0    5    0
 65      1     9       0    1    0    0
 66      1     2       0    0    5    0
 67      1     7       1    0    0    0
 68      1    10       0    0    5    0
 69      1     1       0    0    0    9
 70      1     9       2    0    0    0
 71      1     4       0    0    0    9
 72      1     3       0    4    0    0
 73      1     2       0    0    0    6
 74      1     2       0    0    0    9
 75      1     1       5    0    0    0
 76      1     4       0    0    4    0
 77      1     7       0    0    8    0
 78      1     3       0    0   10    0
 79      1     1       0    0    0    9
 80      1     5       1    0    0    0
 81      1     3       3    0    0    0
 82      1     9       0    0    0    4
 83      1     4       6    0    0    0
 84      1     8       0    0    6    0
 85      1     8       7    0    0    0
 86      1     8       0    0    0    8
 87      1     3       0    0    0    2
 88      1     1       0    0    0    6
 89      1     1       8    0    0    0
 90      1     5       0    0    3    0
 91      1     9       0    0    3    0
 92      1     7       0    4    0    0
 93      1     3       0    0    0   10
 94      1     8       0    0    6    0
 95      1     1       0    0    0    4
 96      1     8       2    0    0    0
 97      1     5       9    0    0    0
 98      1     2       0    0    2    0
 99      1     2       0    0    0    1
100      1     4       8    0    0    0
101      1     2       4    0    0    0
102      1     4       0    8    0    0
103      1     8      10    0    0    0
104      1     3       0    7    0    0
105      1     2       0    4    0    0
106      1     8       0    0    3    0
107      1     5       0    0    0    6
108      1     2       0    0    0    4
109      1     7       0    4    0    0
110      1    10       3    0    0    0
111      1     1       0    0    4    0
112      1     9       0    0    0    2
113      1     2       0    4    0    0
114      1     4       0    0    0    3
115      1     5       8    0    0    0
116      1     5       0    0    7    0
117      1     8       0    0    4    0
118      1     5       0    0    0   10
119      1     3       0    2    0    0
120      1     2       8    0    0    0
121      1     4       0    0    2    0
122      1     0       0    0    0    0
************************************************************************
RESOURCEAVAILABILITIES:
  R 1  R 2  R 3  R 4
   18   17   16   19
************************************************************************
