# Supplementary material for: A multi-agent system for distributed multi-project scheduling with two-stage decomposition
Source: PLoS One. 2018 Oct 9;13(10):e0205445. doi: 10.1371/journal.pone.0205445 (PMC6177185; doi:10.1371/journal.pone.0205445)
Supplement: S1 Appendix — (ZIP) [file pone.0205445.s001.zip › S1 Appendix/j120_a10/mp_j120_a10_nr4_set/KolischInstanzen/j120/j12051_1.sm]

************************************************************************
file with basedata            : J12051_.BAS
initial value random generator: 18967
************************************************************************
projects                      :  1
jobs (incl. supersource/sink ):  122
horizon                       :  669
RESOURCES
  - renewable                 :  4   R
  - nonrenewable              :  0   N
  - doubly constrained        :  0   D
************************************************************************
PROJECT INFORMATION:
pronr.  #jobs rel.date duedate tardcost  MPM-Time
    1    120      0      100       67      100
************************************************************************
PRECEDENCE RELATIONS:
jobnr.    #modes  #successors   successors
   1        1          3           2   3   4
   2        1          3           5  11  20
   3        1          2          38  83
   4        1          3           8  21  22
   5        1          3           6   7  14
   6        1          3          12  15  23
   7        1          3           9  10  13
   8        1          3           9  16  62
   9        1          3          19  32  54
  10        1          1          32
  11        1          3          24  37  57
  12        1          3          41  64  93
  13        1          3          24  40  58
  14        1          3          16  17  18
  15        1          3          26  84 100
  16        1          3          63  68 111
  17        1          3          28  38  74
  18        1          2          31 101
  19        1          3          39  46  52
  20        1          3          48  57  98
  21        1          3          30  59  99
  22        1          3          27  33  44
  23        1          3          34  42  76
  24        1          3          25  36  51
  25        1          1         107
  26        1          3          29  43  91
  27        1          1          76
  28        1          1          92
  29        1          3          50  57  97
  30        1          3          35  61  96
  31        1          3          35  65  75
  32        1          3          39  77  86
  33        1          3          45 106 116
  34        1          2          44  61
  35        1          2          52  58
  36        1          3          55  61 107
  37        1          3          68  70 110
  38        1          3          50  56 104
  39        1          3          60  66  79
  40        1          3          43  85 119
  41        1          3          42  47  70
  42        1          3          46  72  73
  43        1          3          48  86  89
  44        1          3          45  49 117
  45        1          2          69 108
  46        1          2          53  56
  47        1          3          74  75  90
  48        1          2          93 112
  49        1          3          52  56  72
  50        1          3          85  99 121
  51        1          3          59  64  77
  52        1          3          71  78  91
  53        1          3          67  74  88
  54        1          1          64
  55        1          2          76  81
  56        1          1         111
  57        1          1          88
  58        1          1          67
  59        1          3          62  66  89
  60        1          2          80 105
  61        1          3          66  67  71
  62        1          3          78  95 109
  63        1          3          72  73  83
  64        1          3          70  78  81
  65        1          3          69  73 106
  66        1          2          81  84
  67        1          2          77  94
  68        1          2          75  87
  69        1          3          80  93 100
  70        1          3          82  87 102
  71        1          1         100
  72        1          2          87 118
  73        1          2         105 114
  74        1          3          89  97 102
  75        1          3          92 103 113
  76        1          3          82  83  95
  77        1          3          85  98 116
  78        1          1          97
  79        1          2          80  82
  80        1          1          99
  81        1          2          92  98
  82        1          2         104 105
  83        1          2          84  86
  84        1          2          90 102
  85        1          1         117
  86        1          2          88 103
  87        1          2          91  96
  88        1          1          90
  89        1          1          95
  90        1          2          94 101
  91        1          1         106
  92        1          1          94
  93        1          1         115
  94        1          1         115
  95        1          2          96 101
  96        1          1         112
  97        1          2         107 110
  98        1          1         104
  99        1          2         110 111
 100        1          1         113
 101        1          1         117
 102        1          2         103 116
 103        1          1         109
 104        1          1         108
 105        1          1         109
 106        1          1         120
 107        1          1         108
 108        1          1         114
 109        1          1         112
 110        1          2         113 118
 111        1          1         119
 112        1          1         115
 113        1          2         114 120
 114        1          1         119
 115        1          1         121
 116        1          1         121
 117        1          1         118
 118        1          1         120
 119        1          1         122
 120        1          1         122
 121        1          1         122
 122        1          0        
************************************************************************
REQUESTS/DURATIONS:
jobnr. mode duration  R 1  R 2  R 3  R 4
------------------------------------------------------------------------
  1      1     0       0    0    0    0
  2      1     1       1   10    0   10
  3      1     4      10    3    0    0
  4      1     8       3    8    0   10
  5      1     8       2    5    0    8
  6      1     9       8   10    4   10
  7      1     1       3    0    6   10
  8      1     8       5    0    8    8
  9      1     1       7    0    6    7
 10      1     6       3   10    9    4
 11      1     3       0    1    8    7
 12      1     9       6    3    8    2
 13      1     5       1    1    2    3
 14      1     7       0    4    3    0
 15      1     3       2    9    0    0
 16      1     7       8    0    7    3
 17      1     9       7    1    2    5
 18      1     4       0    0    3   10
 19      1     1       8    5    0    2
 20      1    10       5    0    7    2
 21      1     7       3    7    6    0
 22      1     3       4    9    5    0
 23      1     5      10    0    8    7
 24      1     2      10    8    0    7
 25      1     2       5    4    1    0
 26      1     2       0    0    2    0
 27      1     9       7    4    7    7
 28      1     8       0    1    2   10
 29      1     3       6   10   10    5
 30      1     1       0    3    9    2
 31      1     3       5    9    2    0
 32      1    10       1    2    0   10
 33      1     8      10    0    2    0
 34      1     1       7    1    1    3
 35      1     4       6    5    1    0
 36      1     2       4   10    0    2
 37      1    10       1    7    1    8
 38      1     5       7   10    3    2
 39      1     9       0    0    6    0
 40      1    10       5    3    6    9
 41      1     6       0    1    9    4
 42      1     9       3    0    9    3
 43      1     6       4    1    8    5
 44      1     1       6    1    3    6
 45      1     3       1    6    9    5
 46      1     8       3    2   10    0
 47      1    10       3    7    3    0
 48      1     8       5   10    0    0
 49      1    10       6   10    9   10
 50      1     4       0    0    2    3
 51      1     6       8    2    4    1
 52      1    10       7    2    6    9
 53      1     7       0   10    5   10
 54      1     9       0   10    0    7
 55      1     7       6    6    6    0
 56      1    10       5    7    0    0
 57      1     3       6    5    8    0
 58      1     9       5    0    3    0
 59      1     2       6    9    5    1
 60      1    10       0    9    9    9
 61      1     2       9    2    5   10
 62      1     4       5    3    0    9
 63      1     8       5    0    7    0
 64      1     6       2    7    2   10
 65      1     1       3    2    9    0
 66      1    10       0    2    0    2
 67      1     3       4    7   10    8
 68      1     1       9    6    5    0
 69      1     3       0    4    3    9
 70      1    10       0    7    4    0
 71      1     1       2    1    9    5
 72      1     5       5    3    7    0
 73      1     7       6    3    3    0
 74      1     1       0    3    0    8
 75      1     8       4    1    1    2
 76      1     4       5    7    0    0
 77      1     4      10    0    1    7
 78      1     9       2    5    2    3
 79      1     5       3    0    4    0
 80      1     1       7    0    0   10
 81      1     1       7   10    0   10
 82      1     8       7    1    2    5
 83      1     5       7    7    0    7
 84      1     1       1    5   10    2
 85      1     5       5    2    7    5
 86      1     4       7    8    9    6
 87      1     7       1   10    3    1
 88      1     9       9    0    5    4
 89      1     8       8   10    6    2
 90      1     1       0    2    2    6
 91      1     7       2    0    6   10
 92      1     6       0    8    2    8
 93      1    10       0    7    3    6
 94      1     5      10   10    1    5
 95      1     7       9    0    6    9
 96      1     5       0    2    8    2
 97      1     2       5    2    0    5
 98      1     1       1    8    3   10
 99      1     8       0   10    0    6
100      1     4       9    0    4    0
101      1     5       9    7    1    5
102      1     3       4    0   10    4
103      1     9       7    0    8    0
104      1     9       0    0    4    4
105      1     2       0    5   10    0
106      1     6       0    0    2   10
107      1     9       0    4    6    0
108      1     2       0    1    7    0
109      1     5       7   10    0    2
110      1     6       6    9    0    4
111      1     8       0    6    6    5
112      1     5       0    2    0   10
113      1     8       2    4    5    0
114      1    10       0    6    0    0
115      1     2       2    0    6    2
116      1     3       3    8    5    5
117      1     8      10    0    0   10
118      1     6       3    4    9    2
119      1     3      10    0    7    5
120      1     8       0    4    0    8
121      1     9       4    0    2    0
122      1     0       0    0    0    0
************************************************************************
RESOURCEAVAILABILITIES:
  R 1  R 2  R 3  R 4
   16   16   16   17
************************************************************************
