# Supplementary material for: A multi-agent system for distributed multi-project scheduling with two-stage decomposition
Source: PLoS One. 2018 Oct 9;13(10):e0205445. doi: 10.1371/journal.pone.0205445 (PMC6177185; doi:10.1371/journal.pone.0205445)
Supplement: S1 Appendix — (ZIP) [file pone.0205445.s001.zip › S1 Appendix/j120_a10/mp_j120_a10_nr4_set/KolischInstanzen/j120/j12051_10.sm]

************************************************************************
file with basedata            : J12051_.BAS
initial value random generator: 1270392348
************************************************************************
projects                      :  1
jobs (incl. supersource/sink ):  122
horizon                       :  688
RESOURCES
  - renewable                 :  4   R
  - nonrenewable              :  0   N
  - doubly constrained        :  0   D
************************************************************************
PROJECT INFORMATION:
pronr.  #jobs rel.date duedate tardcost  MPM-Time
    1    120      0      108       50      108
************************************************************************
PRECEDENCE RELATIONS:
jobnr.    #modes  #successors   successors
   1        1          3           2   3   4
   2        1          3          27  43  48
   3        1          3           6   7  10
   4        1          3           5   8  11
   5        1          2          40  86
   6        1          3          16  20 109
   7        1          3           9  13  19
   8        1          3          14  24  25
   9        1          3          21  23  30
  10        1          3          36  65  79
  11        1          3          12  18  26
  12        1          3          40  83  88
  13        1          3          17  22  29
  14        1          3          15  32  37
  15        1          3          46  84 105
  16        1          2          31  61
  17        1          3          33  99 102
  18        1          1          56
  19        1          3          51  85 103
  20        1          3          69  74  89
  21        1          3          36  82  96
  22        1          3          38  50  61
  23        1          3          34  35  38
  24        1          3          39  50 101
  25        1          3          47  60  62
  26        1          3          28  77 107
  27        1          3          46  58  96
  28        1          1          54
  29        1          3          47  76 114
  30        1          3          60  64  69
  31        1          3          64  81  98
  32        1          3          34  39  43
  33        1          3          47  59  87
  34        1          3          49  62  95
  35        1          3          45  58  63
  36        1          1          88
  37        1          3          41  73  78
  38        1          2          79 101
  39        1          3          49  72  79
  40        1          3          42  53  71
  41        1          3          44  61  99
  42        1          3          66  81  95
  43        1          2          46  71
  44        1          3          55  80  90
  45        1          3          52  70 115
  46        1          2          68  69
  47        1          1          67
  48        1          3          53  72  94
  49        1          3          52  57  91
  50        1          2          53  77
  51        1          3          54  57  68
  52        1          2          54  56
  53        1          3          66  89  90
  54        1          3          59  65  73
  55        1          3          68  72 104
  56        1          3          76 117 121
  57        1          3          67 100 104
  58        1          2          86 108
  59        1          3          71  76  83
  60        1          3          77  97 114
  61        1          1         100
  62        1          1          84
  63        1          2          85  86
  64        1          3          67  85 100
  65        1          2          66  94
  66        1          3          75  80 106
  67        1          1         113
  68        1          2          75  91
  69        1          3          80  87 107
  70        1          2          82 101
  71        1          1          78
  72        1          3          75  88  97
  73        1          3          81  82 120
  74        1          3          90  95 118
  75        1          2         102 111
  76        1          2          78  96
  77        1          1          98
  78        1          1          84
  79        1          1         104
  80        1          1          93
  81        1          2          92  99
  82        1          2          83 102
  83        1          1          92
  84        1          1         109
  85        1          3          87  92 112
  86        1          3          89  97 116
  87        1          3          91  93 116
  88        1          3          93 103 105
  89        1          1         121
  90        1          1         107
  91        1          1         106
  92        1          1          94
  93        1          1         110
  94        1          1         106
  95        1          2         108 112
  96        1          1         116
  97        1          1          98
  98        1          2         103 110
  99        1          1         108
 100        1          1         115
 101        1          2         109 111
 102        1          1         118
 103        1          1         118
 104        1          1         105
 105        1          2         110 114
 106        1          1         117
 107        1          1         113
 108        1          1         119
 109        1          1         112
 110        1          1         111
 111        1          1         113
 112        1          1         120
 113        1          1         117
 114        1          1         115
 115        1          1         119
 116        1          1         120
 117        1          1         119
 118        1          1         121
 119        1          1         122
 120        1          1         122
 121        1          1         122
 122        1          0        
************************************************************************
REQUESTS/DURATIONS:
jobnr. mode duration  R 1  R 2  R 3  R 4
------------------------------------------------------------------------
  1      1     0       0    0    0    0
  2      1     7       5    0    1    5
  3      1     8       9    6   10    0
  4      1     6       1    0    2    0
  5      1     7       2    0    3   10
  6      1     4       8    0    0    7
  7      1     9       3    0    2    9
  8      1     1       0    4    9    4
  9      1     6       5    6    4    9
 10      1     3       7    1    0    3
 11      1    10       0    7    0   10
 12      1    10       7    0   10    0
 13      1     7       5   10    0    1
 14      1     3       2    2    6    0
 15      1     1       0    0    3    0
 16      1     3       7    6    0    2
 17      1     3       5    6    7    1
 18      1     8       9    0    0    7
 19      1     2       2    7    8    3
 20      1     1      10   10    0    4
 21      1     6       7    4    4    0
 22      1     4       1    9    0    4
 23      1     4       0   10    4    7
 24      1     7       0   10    1    0
 25      1     4       0    6    2    2
 26      1     3       7    3    0    8
 27      1     6       9    0    5    5
 28      1     3       9    2    5    6
 29      1     9       6    8    4    9
 30      1     3       0    0    1    4
 31      1     7       8    0    3   10
 32      1     4       5    1    4    8
 33      1     9       1    0    6    9
 34      1     4       0    5    4    8
 35      1     8       0    2   10   10
 36      1     1       0    3    0    6
 37      1     7       6    0    7    8
 38      1     6       2    9    9    1
 39      1     9       0    0    5    1
 40      1     6       3    2    0    6
 41      1     9       5    0   10    2
 42      1    10       6    3    7   10
 43      1     9       8    1    5    0
 44      1     3       7    0    8    3
 45      1     8       8    6    0    0
 46      1     6       3   10    9    0
 47      1     2       9   10    7    6
 48      1     1       4    1    5    4
 49      1     5       4    2    8    2
 50      1     6       7    4    0    6
 51      1     4       0    7    0    2
 52      1     7       0    8    7    2
 53      1     9       4    3    4    1
 54      1     8       6    5    9    1
 55      1     5       0    5    2    4
 56      1     5       7    6    0    5
 57      1     5       4    6    8    0
 58      1     5       4    8   10    9
 59      1     8       5    4    1    3
 60      1     6       8    0   10   10
 61      1     3       0    7    5    7
 62      1     6       5    9    2    6
 63      1     5       6    7    0    1
 64      1     2       0    3    3    2
 65      1     4       2    2    5    4
 66      1     5       6    3    0    3
 67      1     5       3    9    0    4
 68      1     5       0   10    0    0
 69      1     4       6    2    7    0
 70      1    10       3    4    6    0
 71      1     7       0    2    6    4
 72      1     4       8    1   10    4
 73      1     4       9    0    0    3
 74      1     6       9    0   10    5
 75      1     6       3   10    9    0
 76      1     2       6    0   10    2
 77      1     9       0    0    6    4
 78      1     9       0    5    0   10
 79      1    10       0    0    0   10
 80      1    10      10    3    3   10
 81      1     6       7    8    3    4
 82      1     5       0    4    9    2
 83      1     7       8    4    0    1
 84      1     8       9    1    7    0
 85      1     4       2    4    1    0
 86      1     7      10    0    0    4
 87      1     7       2    7    8    6
 88      1     8       4    3    3    0
 89      1     1      10    7    8    8
 90      1    10       0    5    2    8
 91      1     2       5    0   10    0
 92      1    10       0    6    9   10
 93      1     3       1    8    8    3
 94      1     3       3    3    0    0
 95      1    10       0    0    4    8
 96      1     7       6    6    4    0
 97      1     8      10    8    0    3
 98      1     7       1    5    6    0
 99      1     3       3    6   10    9
100      1     3       6    5    5    2
101      1     6      10    2    1    0
102      1     5       0    7    6    3
103      1     9       0   10    3    0
104      1     9       3    0    2    0
105      1     1       2    5    0    4
106      1    10       0    0    1    8
107      1     1       2    6    0    4
108      1     8       8    4    0    6
109      1     7       5    5    0    2
110      1     4       7    2    1   10
111      1     3       5    1    0    3
112      1     7       9    9    8    0
113      1     9       8    6    0   10
114      1     2       9    4    1    0
115      1     6      10    8    8    0
116      1    10      10    8   10    0
117      1     3       4    4    0    0
118      1     8      10    1    8    6
119      1     1       7   10    7    0
120      1     4       1    3    2    1
121      1    10       0   10    7    3
122      1     0       0    0    0    0
************************************************************************
RESOURCEAVAILABILITIES:
  R 1  R 2  R 3  R 4
   16   15   16   17
************************************************************************
