# Supplementary material for: A multi-agent system for distributed multi-project scheduling with two-stage decomposition
Source: PLoS One. 2018 Oct 9;13(10):e0205445. doi: 10.1371/journal.pone.0205445 (PMC6177185; doi:10.1371/journal.pone.0205445)
Supplement: S1 Appendix — (ZIP) [file pone.0205445.s001.zip › S1 Appendix/j120_a10/mp_j120_a10_nr4_set/KolischInstanzen/j120/j12051_2.sm]

************************************************************************
file with basedata            : J12051_.BAS
initial value random generator: 515501668
************************************************************************
projects                      :  1
jobs (incl. supersource/sink ):  122
horizon                       :  617
RESOURCES
  - renewable                 :  4   R
  - nonrenewable              :  0   N
  - doubly constrained        :  0   D
************************************************************************
PROJECT INFORMATION:
pronr.  #jobs rel.date duedate tardcost  MPM-Time
    1    120      0       92      112       92
************************************************************************
PRECEDENCE RELATIONS:
jobnr.    #modes  #successors   successors
   1        1          3           2   3   4
   2        1          2           6  30
   3        1          3           5   8  10
   4        1          3           7  13  51
   5        1          3          15  28  39
   6        1          3          23  24  26
   7        1          3          14  22  30
   8        1          3           9  11  31
   9        1          3          14  20  77
  10        1          3          12  18  37
  11        1          3          15  29  74
  12        1          3          50  64  93
  13        1          3          16  21  27
  14        1          3          17  19  33
  15        1          2          55  78
  16        1          2          26  78
  17        1          3          46  61 102
  18        1          3          54  68  94
  19        1          3          43  86  95
  20        1          3          35  40  44
  21        1          3          25  57  59
  22        1          3          35  58  77
  23        1          3          29  82  87
  24        1          3          41  44  53
  25        1          3          38  42  52
  26        1          3          31  71  83
  27        1          3          32  45  69
  28        1          3          36  37  66
  29        1          2          85  92
  30        1          1          56
  31        1          3          47  49  89
  32        1          3          35  74 101
  33        1          3          34  38  92
  34        1          3          42  73  76
  35        1          3          49  67  98
  36        1          3          48  57  68
  37        1          3          47  53  97
  38        1          3          82 105 117
  39        1          3          83  85 113
  40        1          1          88
  41        1          3          72  81 120
  42        1          2          58  80
  43        1          3          70  81 104
  44        1          3          47  84  87
  45        1          3          60  61  73
  46        1          2          63  71
  47        1          3          62  64  75
  48        1          3          62  70  78
  49        1          2          68 106
  50        1          2          65  97
  51        1          3          66  80 101
  52        1          1          54
  53        1          1          65
  54        1          3          58  75  85
  55        1          3          56  76  77
  56        1          3          66  72  91
  57        1          3          61  67 107
  58        1          1          69
  59        1          3          63  79  92
  60        1          1         101
  61        1          1          72
  62        1          3          67  73 110
  63        1          3          65  75 109
  64        1          1          69
  65        1          2          86 100
  66        1          3          84  89 113
  67        1          1         118
  68        1          2          70  97
  69        1          3          82  91 100
  70        1          2         111 112
  71        1          2          80  90
  72        1          1         115
  73        1          2          81  95
  74        1          3          93  99 108
  75        1          1         106
  76        1          3          79  90  93
  77        1          1         111
  78        1          2          83 109
  79        1          1          84
  80        1          3          87 114 116
  81        1          1          94
  82        1          1         108
  83        1          1         115
  84        1          2          88 100
  85        1          3          89  91  98
  86        1          2          90 112
  87        1          2          96  98
  88        1          3          99 102 106
  89        1          2          95  96
  90        1          2          94  99
  91        1          1         114
  92        1          2         110 113
  93        1          1         102
  94        1          3          96 103 105
  95        1          1         103
  96        1          1         121
  97        1          1         109
  98        1          2         105 108
  99        1          1         111
 100        1          3         103 104 114
 101        1          1         110
 102        1          2         104 121
 103        1          1         107
 104        1          1         117
 105        1          1         107
 106        1          1         112
 107        1          1         115
 108        1          1         118
 109        1          1         118
 110        1          1         117
 111        1          1         121
 112        1          1         116
 113        1          1         116
 114        1          1         120
 115        1          1         119
 116        1          1         119
 117        1          1         119
 118        1          1         120
 119        1          1         122
 120        1          1         122
 121        1          1         122
 122        1          0        
************************************************************************
REQUESTS/DURATIONS:
jobnr. mode duration  R 1  R 2  R 3  R 4
------------------------------------------------------------------------
  1      1     0       0    0    0    0
  2      1     9       0    1    5    0
  3      1    10       0    7    5    2
  4      1     2      10    7    3    7
  5      1     7      10    6    7   10
  6      1     3       1    0    2    9
  7      1     9       4    4    1    0
  8      1    10      10    0    8    1
  9      1     8       0    9    1    0
 10      1     1       4    4    0    1
 11      1     8       3    0    7    7
 12      1     9       0    0    3   10
 13      1     1       2    0    6    0
 14      1     9       0    2    4    9
 15      1    10       0    4    3    4
 16      1     1       0    0    2    1
 17      1     3       6    0    6    1
 18      1     2       0    2    0    7
 19      1     5       0    7    0    0
 20      1     6       3    9   10    0
 21      1    10       7    0    0    5
 22      1     5       8    2    0    5
 23      1     6       0    8    2    0
 24      1     8      10    6    1    3
 25      1     8       4    0    9    5
 26      1     6       0    7    7    5
 27      1     1       0   10    7    3
 28      1     9       2    8    4    8
 29      1     8       5    1    5    9
 30      1     4       2    5    2    0
 31      1     1       2    0    6    4
 32      1     7       5    9    5    0
 33      1     3       5    2    7    0
 34      1     1       0    1    2    6
 35      1     6       5   10   10    5
 36      1     5       9    2    0    9
 37      1     2       0    0    8   10
 38      1     6       8    3    0    7
 39      1     3      10    6   10    1
 40      1     2       9    0    4    8
 41      1     1       0   10    7    6
 42      1     2       6    5    0    0
 43      1     3       0    9    7    0
 44      1     9       0    6    9    5
 45      1     7       8    8    4    5
 46      1     4       2    6    3    6
 47      1     3       5    6    3    8
 48      1     3       2    4    7    2
 49      1    10      10   10    0    7
 50      1     9       0    8    2    0
 51      1     6      10    1    1    9
 52      1     6       6   10    1    4
 53      1     9       6   10    0    5
 54      1     7       0    3    4    1
 55      1     4       8    0    2    2
 56      1     8       0    4    3    0
 57      1     8       5    8    2    0
 58      1     1      10    5    6    4
 59      1     2       0    7    0    0
 60      1     3       0    6    0    4
 61      1     2       4    0   10    6
 62      1     1       2    1    3    4
 63      1     8       9    6    8   10
 64      1     3       6   10    0    0
 65      1     7       1    0    3    1
 66      1     1       6    0    8    5
 67      1     3       1    3    0    1
 68      1     9       7    4    0    0
 69      1     7       5   10    0    6
 70      1     5       8    8    5    1
 71      1     4       4    8    1    6
 72      1     2       1    0   10    0
 73      1     1       8    0    8    7
 74      1     2       1    0    3   10
 75      1     5       4    0    9    9
 76      1     8       0    2    9    6
 77      1     1       1    0    9    1
 78      1    10      10    7    0    0
 79      1     2       0    9    4    5
 80      1     6       7    4    1    6
 81      1     8      10    3    7    8
 82      1    10       0    7    0    9
 83      1     3       2    1    4    1
 84      1     6       0    9    0   10
 85      1     2       6    7    0   10
 86      1     8       0    0    7    9
 87      1     8       0    3    8    1
 88      1     5       0    6    9    3
 89      1     7       3    2    0    9
 90      1     4       4    5    6   10
 91      1     1       0   10    3    5
 92      1    10       0    0    6    7
 93      1     4       0    0    9    8
 94      1     6       0   10    1    5
 95      1     2       3    5    6    9
 96      1     9       1    6    0    4
 97      1     3       9    3    3    9
 98      1     6       7    0    0    7
 99      1     8       1    1    9    0
100      1     4       0    7    9    8
101      1     3       4    7    7    0
102      1     5      10    6    2    6
103      1     7       9    0    0    5
104      1     3       0   10    2    6
105      1     5       6    0    1    2
106      1     3       0    4    9    9
107      1     5       5    9    9    2
108      1     1       7    7    6    0
109      1     2       7    9    0    1
110      1     3       0    0    6    0
111      1     2       0    7    6    6
112      1     9       1    0    0    4
113      1     2       1    8    9    0
114      1     9       5    4    6    5
115      1     2       2    4    6    6
116      1     9       2    2    4   10
117      1     5       1    8    8    9
118      1     9       8    0    4    8
119      1     1       2   10    5    0
120      1     8       1    8    6    3
121      1     4      10    7    9    1
122      1     0       0    0    0    0
************************************************************************
RESOURCEAVAILABILITIES:
  R 1  R 2  R 3  R 4
   14   15   15   15
************************************************************************
