# Supplementary material for: A multi-agent system for distributed multi-project scheduling with two-stage decomposition
Source: PLoS One. 2018 Oct 9;13(10):e0205445. doi: 10.1371/journal.pone.0205445 (PMC6177185; doi:10.1371/journal.pone.0205445)
Supplement: S1 Appendix — (ZIP) [file pone.0205445.s001.zip › S1 Appendix/j120_a10/mp_j120_a10_nr4_set/KolischInstanzen/j120/j12051_3.sm]

************************************************************************
file with basedata            : J12051_.BAS
initial value random generator: 156723798
************************************************************************
projects                      :  1
jobs (incl. supersource/sink ):  122
horizon                       :  657
RESOURCES
  - renewable                 :  4   R
  - nonrenewable              :  0   N
  - doubly constrained        :  0   D
************************************************************************
PROJECT INFORMATION:
pronr.  #jobs rel.date duedate tardcost  MPM-Time
    1    120      0       93      106       93
************************************************************************
PRECEDENCE RELATIONS:
jobnr.    #modes  #successors   successors
   1        1          3           2   3   4
   2        1          3           9  13  26
   3        1          3           5   6   8
   4        1          3           7  10  12
   5        1          3          28  51  89
   6        1          3          17  18  30
   7        1          3          19  39  40
   8        1          3          10  21  76
   9        1          3          16  20  36
  10        1          3          11  50  70
  11        1          1          59
  12        1          2          14  90
  13        1          3          37  54  57
  14        1          3          15  27  34
  15        1          3          45  77 105
  16        1          3          44  82  93
  17        1          3          28 103 112
  18        1          3          42  54  60
  19        1          3          22  51  76
  20        1          3          32  57  67
  21        1          3          23  24  25
  22        1          3          28  32 108
  23        1          1         101
  24        1          3          44  81  93
  25        1          3          43  77 109
  26        1          3          29  33  35
  27        1          2          52  81
  28        1          3          47  49 114
  29        1          3          52  67  84
  30        1          2          31  58
  31        1          3          55  60  73
  32        1          2         102 119
  33        1          3          53  69  96
  34        1          2          49 107
  35        1          3          38  41  77
  36        1          2          37  79
  37        1          2          68  72
  38        1          3          43  48 118
  39        1          3          42  75 100
  40        1          3          41  70  78
  41        1          2          46  79
  42        1          3          47  56  59
  43        1          3          58  62  65
  44        1          2          56  61
  45        1          3          60  62 106
  46        1          3          54  55 104
  47        1          1          85
  48        1          2          50  62
  49        1          2          56  85
  50        1          2          51  64
  51        1          3          71  91 108
  52        1          3          57  86  87
  53        1          2          92 101
  54        1          3          65  90  94
  55        1          1         106
  56        1          3          58  94 120
  57        1          3          70  93  96
  58        1          1         121
  59        1          1          92
  60        1          2          64  89
  61        1          2          63  80
  62        1          1          69
  63        1          2          64  66
  64        1          2          74 100
  65        1          2          68  71
  66        1          3          71  84  88
  67        1          2          72  75
  68        1          3          69  88  98
  69        1          3          75  83  87
  70        1          3          92  94  99
  71        1          2          87 120
  72        1          2          73  76
  73        1          3          80  83 103
  74        1          3          83  97  98
  75        1          3          82 113 117
  76        1          2          90 110
  77        1          2          86  97
  78        1          1          79
  79        1          3          80  81  82
  80        1          2          91 101
  81        1          3          84  86  88
  82        1          1         111
  83        1          1          85
  84        1          3          91  95 118
  85        1          1          99
  86        1          1         110
  87        1          2          99 113
  88        1          3          89 102 117
  89        1          1          95
  90        1          1          95
  91        1          3          96  98 100
  92        1          3         103 104 114
  93        1          1         105
  94        1          1         102
  95        1          1          97
  96        1          1         117
  97        1          1         111
  98        1          1         121
  99        1          1         115
 100        1          1         104
 101        1          1         105
 102        1          1         115
 103        1          2         107 116
 104        1          2         107 109
 105        1          3         106 109 114
 106        1          2         108 110
 107        1          1         113
 108        1          1         111
 109        1          1         112
 110        1          1         116
 111        1          1         112
 112        1          1         120
 113        1          1         115
 114        1          1         116
 115        1          1         121
 116        1          1         118
 117        1          1         119
 118        1          1         119
 119        1          1         122
 120        1          1         122
 121        1          1         122
 122        1          0        
************************************************************************
REQUESTS/DURATIONS:
jobnr. mode duration  R 1  R 2  R 3  R 4
------------------------------------------------------------------------
  1      1     0       0    0    0    0
  2      1     8      10    7   10    4
  3      1     7       3   10   10    7
  4      1     6       7    5    0    9
  5      1     5       5    5    0    0
  6      1     2       6    1    1    0
  7      1    10       0    1    3    0
  8      1     4       0   10    2    8
  9      1     9       6    2    1    1
 10      1     3       5    2   10    2
 11      1     3      10    6    9    0
 12      1     4       1    8    0    8
 13      1     1       0    2    3    3
 14      1     7       5    6   10    1
 15      1     9       5    0   10    0
 16      1     6       4   10    5    0
 17      1     3       1    5    9    6
 18      1     1       3    5    6    0
 19      1     6       1    1    3    4
 20      1     8      10    4    0    1
 21      1     7       7    8    0    5
 22      1     4       9    6    1   10
 23      1    10       2    8    2    3
 24      1     7       9    6    0    4
 25      1     2       9    2    1    0
 26      1     9       0    0    2    0
 27      1     6       2    9    5    0
 28      1     5       5    3    6   10
 29      1     3       5    0    4    0
 30      1     3       0    0    6    5
 31      1     2       7    0    7    5
 32      1     9       4    8    2    4
 33      1     2       5    3    0    2
 34      1     5       0    1    4    0
 35      1     2       2    3    9    0
 36      1     7       7    9    1    0
 37      1     2       7    0   10    8
 38      1     9       4    5    0    0
 39      1     9       0    6    4    6
 40      1     6       0    0    6    0
 41      1     5       9    0    3    7
 42      1     6       7    9    2    3
 43      1     2       1    9    6    6
 44      1     8       0    8    6    0
 45      1     1       1    5   10    6
 46      1     2       3    0    1    5
 47      1     5       0    8    0   10
 48      1     9       0    3    0    8
 49      1     2       0    2    8    6
 50      1     1       2    0    5    7
 51      1     1       2    8    4    0
 52      1    10       4    4   10    0
 53      1     5       0    3    7    7
 54      1     3       0    8    8   10
 55      1     2       5    8    6    7
 56      1     2       7    8    0    1
 57      1     5       4    0    8    0
 58      1     9       6    0    6    5
 59      1     5       4    4    0    7
 60      1     8       4    0    5    7
 61      1     5       5    9   10    7
 62      1     6       1    0    7    0
 63      1     2       0    4    9    6
 64      1     8       0    2    9    7
 65      1     4       0    9    3    2
 66      1     5       0    6    0    9
 67      1     7       1    1    0    0
 68      1     9       5    7    4    6
 69      1    10       8    0   10    5
 70      1     6       8    1    8    7
 71      1     8       2    0    1    5
 72      1     8       9    1    0    7
 73      1     6       4    1    4    4
 74      1     7       3    3    5   10
 75      1    10       3    5    5    2
 76      1     2       7    0    0    8
 77      1     9       4    3    0    2
 78      1    10       4    0    4    0
 79      1     7       0    2    0    7
 80      1     4       0    2    3   10
 81      1     4       7    3    7    0
 82      1     6       8    9    6    4
 83      1     4       1    0   10    8
 84      1     5       0    4    5    5
 85      1     2       3    9    0    6
 86      1     2       7    8    0   10
 87      1     4       7    3    4    4
 88      1     9       9    5    4    9
 89      1     4       1    5    7    6
 90      1     6      10    1    3   10
 91      1     3       6    4    6   10
 92      1    10       8    2    4    3
 93      1     1       2    1   10    2
 94      1     4       2    2   10    6
 95      1     8       0    0    6    9
 96      1     8       0    8    4    5
 97      1     3       9    0    4    9
 98      1     7      10    0    0    1
 99      1    10       2    2    4    8
100      1     5       0    0    6    5
101      1     2       0    0    8    7
102      1     8       6    4    9    2
103      1     4       0    8    6    7
104      1     7       2   10    0    4
105      1     1       0    2    8    5
106      1     8      10    8    0    8
107      1    10       0    2    6    1
108      1     1       0   10    0    0
109      1     1       0    9    8    3
110      1     4       8    4    0    9
111      1    10       0    0    5    0
112      1     5       3    9   10    4
113      1     5       0    0    0    8
114      1     8       2    2    6    0
115      1     9       9    4    0    0
116      1     6       7    3    0    6
117      1     5       0    6    0    0
118      1     9       4    8    0    0
119      1     3       9    6    9    4
120      1     7       3    3    6   10
121      1     4       6    1    9    0
122      1     0       0    0    0    0
************************************************************************
RESOURCEAVAILABILITIES:
  R 1  R 2  R 3  R 4
   16   16   15   15
************************************************************************
