# Supplementary material for: A multi-agent system for distributed multi-project scheduling with two-stage decomposition
Source: PLoS One. 2018 Oct 9;13(10):e0205445. doi: 10.1371/journal.pone.0205445 (PMC6177185; doi:10.1371/journal.pone.0205445)
Supplement: S1 Appendix — (ZIP) [file pone.0205445.s001.zip › S1 Appendix/j120_a10/mp_j120_a10_nr4_set/KolischInstanzen/j120/j12051_4.sm]

************************************************************************
file with basedata            : J12051_.BAS
initial value random generator: 1968535829
************************************************************************
projects                      :  1
jobs (incl. supersource/sink ):  122
horizon                       :  677
RESOURCES
  - renewable                 :  4   R
  - nonrenewable              :  0   N
  - doubly constrained        :  0   D
************************************************************************
PROJECT INFORMATION:
pronr.  #jobs rel.date duedate tardcost  MPM-Time
    1    120      0       91       38       91
************************************************************************
PRECEDENCE RELATIONS:
jobnr.    #modes  #successors   successors
   1        1          3           2   3   4
   2        1          3           9  13  25
   3        1          3           5  32  62
   4        1          3           6  11  20
   5        1          3           7  35  78
   6        1          3          30  32  93
   7        1          3           8  38  43
   8        1          2          67  96
   9        1          3          10  14  26
  10        1          3          12  17  53
  11        1          3          29  82  83
  12        1          2          22 119
  13        1          3          15  19  21
  14        1          3          28  86  94
  15        1          3          16  58  68
  16        1          1          27
  17        1          3          18  38  48
  18        1          3          23  44  73
  19        1          3          29  30  37
  20        1          3          24  27  31
  21        1          2          37  43
  22        1          3          38  43  54
  23        1          2          34  60
  24        1          3          33  80  83
  25        1          3          69  77  94
  26        1          1          46
  27        1          3          47  56  84
  28        1          3          42 116 117
  29        1          3          39  46  71
  30        1          1          44
  31        1          3          36  92  95
  32        1          3          36  61  92
  33        1          2          54  59
  34        1          3          67  86  88
  35        1          3          44  79 110
  36        1          3          40  42  97
  37        1          3          41  45  57
  38        1          3          40  59  75
  39        1          3          49  78  81
  40        1          3          57  63 103
  41        1          3          91 104 114
  42        1          1          56
  43        1          3          65  70 100
  44        1          3          57  74 102
  45        1          3          50  99 115
  46        1          1          84
  47        1          2          80  92
  48        1          3          60  72  85
  49        1          3          51  52  53
  50        1          2          82  96
  51        1          2          55  70
  52        1          2          59  77
  53        1          3          90  95 106
  54        1          3          67  73 111
  55        1          3          61  77  79
  56        1          2          63  89
  57        1          3          65  70 107
  58        1          3          69  83  84
  59        1          3          61  63  65
  60        1          3          66  69  76
  61        1          2          72  73
  62        1          3          64  68  71
  63        1          1          79
  64        1          3          81  87 101
  65        1          1         101
  66        1          3          91  98 112
  67        1          3          68  76  90
  68        1          2          72  94
  69        1          1          71
  70        1          1          98
  71        1          2          87  88
  72        1          1          74
  73        1          3          74  97 108
  74        1          1         109
  75        1          1          76
  76        1          2          82  95
  77        1          1          88
  78        1          2          85 107
  79        1          1         111
  80        1          3          85  90 118
  81        1          1          93
  82        1          2          91 120
  83        1          2          89 105
  84        1          3          86  93 100
  85        1          1         105
  86        1          3          87  89 101
  87        1          1         102
  88        1          3         106 108 112
  89        1          1         106
  90        1          1         103
  91        1          2          97 110
  92        1          2          96 100
  93        1          1         118
  94        1          2          99 110
  95        1          2          98 113
  96        1          3         105 112 116
  97        1          2         103 109
  98        1          1          99
  99        1          1         117
 100        1          2         102 113
 101        1          2         104 108
 102        1          1         104
 103        1          1         116
 104        1          1         111
 105        1          1         114
 106        1          3         107 109 118
 107        1          1         115
 108        1          1         113
 109        1          1         121
 110        1          1         121
 111        1          1         115
 112        1          1         114
 113        1          1         117
 114        1          1         119
 115        1          1         120
 116        1          1         121
 117        1          1         120
 118        1          1         119
 119        1          1         122
 120        1          1         122
 121        1          1         122
 122        1          0        
************************************************************************
REQUESTS/DURATIONS:
jobnr. mode duration  R 1  R 2  R 3  R 4
------------------------------------------------------------------------
  1      1     0       0    0    0    0
  2      1     2       2    5    3    7
  3      1     8       0    9    1    0
  4      1     6       0    9    0    2
  5      1     3       2    5    3    0
  6      1     3       8    0   10    9
  7      1     4       9   10   10    6
  8      1     5       0    1    7    4
  9      1     7       7    6    0    6
 10      1     5       9    0    0    1
 11      1     1       6    7    9    9
 12      1     6       4    7    3    8
 13      1     2       0    6   10    1
 14      1    10       6    0    0    0
 15      1     9       1    7    0    0
 16      1     5       9    1    0    4
 17      1     1       2    6    8    3
 18      1     1       2    4    8    7
 19      1     3       4    0    2    6
 20      1     2      10    5    2   10
 21      1     9       3    5    4    0
 22      1     8       1    0    5    1
 23      1     3       7    3    5    2
 24      1     1       4    5    4    7
 25      1     8       3    2    4    4
 26      1     9       7    5    0    3
 27      1     3       1    5    9    9
 28      1     8       3    0    0    0
 29      1     9       0    0   10    7
 30      1     4       0    6    0    4
 31      1     1       8    4    3    8
 32      1     5       0    7   10    4
 33      1    10       0    4    1    2
 34      1     9       9    3    7    7
 35      1     8       4    1    2    3
 36      1     1       0    8    5    0
 37      1     4       2    5    5    2
 38      1    10       1    7    0    5
 39      1     6       0    4    8   10
 40      1     1       8    8    4    9
 41      1     1       0    0    6    6
 42      1     8       5    6    0    0
 43      1     3       2    4    9    7
 44      1     8       0    9    0   10
 45      1    10       0    7    3    0
 46      1     8       1    0    0   10
 47      1     3       9    0    1    5
 48      1    10       7    0    1    8
 49      1    10       7   10    6    0
 50      1     5       0    3    2    1
 51      1    10       4    0    2    6
 52      1     8       5    5    0    7
 53      1     4       9    0    3    8
 54      1     9       9    7    2    0
 55      1     3       5    4    0    6
 56      1     7       5    4    0    0
 57      1     7       1    6    9    1
 58      1     1       1    1    5    0
 59      1     2       1    3    0    7
 60      1     6       7    9    3    0
 61      1     7       0    4    1    7
 62      1    10      10    6    4    0
 63      1     9      10    0    5    2
 64      1    10       2    2    0    0
 65      1     8       5    9    7   10
 66      1    10       0    8    0    9
 67      1    10       9    0    0    0
 68      1     8       4    5    0    8
 69      1     3       0    1    1    0
 70      1     3       4    6    0    0
 71      1     2       2    1    9    9
 72      1     7       3    7    2   10
 73      1     4       5    0    0    4
 74      1     7      10    0    0    2
 75      1     1       2    3    3    2
 76      1     6      10    4    9    0
 77      1    10       0    0    5    3
 78      1     7       6    5    0    0
 79      1     5       8    2    2    0
 80      1     1       6    8    7    8
 81      1     9       1    6    0   10
 82      1     2       7    0   10    4
 83      1     6       4    7    7    0
 84      1     5       4    5    4    6
 85      1     1       9    2   10    1
 86      1    10       2    6    0    7
 87      1     4      10    1    7   10
 88      1    10       6    7    9    1
 89      1     7       9    0    7    5
 90      1    10       3    9    5    0
 91      1     4       5    0    0    7
 92      1     9       5    6    0    6
 93      1     8       9    4    0    8
 94      1     2       1    5    0    1
 95      1     6       3    0    0    0
 96      1     6       5    8    6    8
 97      1     3       3    0    3    9
 98      1     2       0    0    2    1
 99      1     5       8    1    7    1
100      1     7       8    8    0    1
101      1     8       0    4    0    6
102      1    10       9    8    0    2
103      1     4       1    5    8    0
104      1     3       1    0    0    0
105      1    10       0    7    4    3
106      1     8       8    9    8    2
107      1     6       6    1    5    4
108      1    10       8    1    0    5
109      1     4       1    1    4    8
110      1     7      10   10    6    5
111      1     6       9    1    0    2
112      1     3       0    4    8    1
113      1     5       1   10    8    6
114      1     4       1    0    5    0
115      1     7       0    9    5    0
116      1     5       1    3    2    5
117      1     1       0    1    8    0
118      1     1       2    4    1    9
119      1     1       6    1    9    9
120      1     5       0    7    0    1
121      1     2       3    1    8    5
122      1     0       0    0    0    0
************************************************************************
RESOURCEAVAILABILITIES:
  R 1  R 2  R 3  R 4
   15   16   15   16
************************************************************************
