# Supplementary material for: A multi-agent system for distributed multi-project scheduling with two-stage decomposition
Source: PLoS One. 2018 Oct 9;13(10):e0205445. doi: 10.1371/journal.pone.0205445 (PMC6177185; doi:10.1371/journal.pone.0205445)
Supplement: S1 Appendix — (ZIP) [file pone.0205445.s001.zip › S1 Appendix/j120_a10/mp_j120_a10_nr4_set/KolischInstanzen/j120/j12051_5.sm]

************************************************************************
file with basedata            : J12051_.BAS
initial value random generator: 1011345310
************************************************************************
projects                      :  1
jobs (incl. supersource/sink ):  122
horizon                       :  658
RESOURCES
  - renewable                 :  4   R
  - nonrenewable              :  0   N
  - doubly constrained        :  0   D
************************************************************************
PROJECT INFORMATION:
pronr.  #jobs rel.date duedate tardcost  MPM-Time
    1    120      0      102       97      102
************************************************************************
PRECEDENCE RELATIONS:
jobnr.    #modes  #successors   successors
   1        1          3           2   3   4
   2        1          3           6  17  25
   3        1          3          32  55  63
   4        1          3           5   9  13
   5        1          3           7  23  30
   6        1          3          12  26  77
   7        1          3           8  10  11
   8        1          3          22  58  94
   9        1          3          16  23  40
  10        1          3          14  37  68
  11        1          3          18  91 102
  12        1          3          15  29  47
  13        1          3          54  61  64
  14        1          3          20  44  59
  15        1          3          19  38  73
  16        1          3          24  34  79
  17        1          3          21  28  35
  18        1          2          42 106
  19        1          3          36  86 109
  20        1          1          35
  21        1          3          30  42  79
  22        1          2          33  63
  23        1          3          26  41  51
  24        1          3          27  45  65
  25        1          3          40  50  60
  26        1          1          37
  27        1          3          31  32  33
  28        1          3          70  73  79
  29        1          3          36  58  74
  30        1          3          39  47  75
  31        1          3          55  89 103
  32        1          3          53  73  83
  33        1          3          62  74  84
  34        1          3          48  53  57
  35        1          2          75 103
  36        1          3          46  64  96
  37        1          3          45  80  93
  38        1          3          52  81 101
  39        1          3          66  72 101
  40        1          3          49  80  82
  41        1          3          94 111 113
  42        1          3          43  58  82
  43        1          3          62  77 104
  44        1          3          53  66  69
  45        1          3          66  70 120
  46        1          2          80 110
  47        1          2          74  81
  48        1          2          55 104
  49        1          3          63  71  89
  50        1          3          68  70 118
  51        1          1          61
  52        1          1         105
  53        1          1          62
  54        1          3          56  76 117
  55        1          1         119
  56        1          3          57  71  78
  57        1          1          87
  58        1          3          65  84 114
  59        1          3          61  83  92
  60        1          2          72  78
  61        1          3          67  76 109
  62        1          1         111
  63        1          3          72  90  95
  64        1          3          65  68  71
  65        1          2          67  87
  66        1          1          99
  67        1          1         108
  68        1          2          76 108
  69        1          2          75  78
  70        1          1         121
  71        1          1          97
  72        1          2          98 107
  73        1          2          86  87
  74        1          3          82  86  89
  75        1          3          77  81  92
  76        1          1         106
  77        1          2          98  99
  78        1          1          90
  79        1          2          88  92
  80        1          1          91
  81        1          3          84 102 105
  82        1          1          99
  83        1          2          85  91
  84        1          1         111
  85        1          3          88  94  95
  86        1          1          88
  87        1          1          97
  88        1          3          90  96 103
  89        1          3          93  95  98
  90        1          3          93 107 110
  91        1          1         105
  92        1          2          96 100
  93        1          2         100 104
  94        1          1          97
  95        1          2         100 109
  96        1          3         106 114 116
  97        1          1         115
  98        1          2         110 117
  99        1          1         116
 100        1          1         101
 101        1          3         102 112 121
 102        1          1         114
 103        1          1         108
 104        1          1         112
 105        1          1         116
 106        1          1         107
 107        1          1         113
 108        1          1         113
 109        1          2         112 115
 110        1          1         115
 111        1          1         121
 112        1          1         120
 113        1          1         120
 114        1          1         118
 115        1          1         118
 116        1          1         117
 117        1          1         119
 118        1          1         119
 119        1          1         122
 120        1          1         122
 121        1          1         122
 122        1          0        
************************************************************************
REQUESTS/DURATIONS:
jobnr. mode duration  R 1  R 2  R 3  R 4
------------------------------------------------------------------------
  1      1     0       0    0    0    0
  2      1     6       0    3    6   10
  3      1     7       8    1    5    0
  4      1     9      10    7    2    0
  5      1     9       3    1   10    0
  6      1     3       0    0    0    2
  7      1     6      10   10    0    5
  8      1     5       2    0   10    6
  9      1     7       1    3    2    3
 10      1     2       9    0    0    2
 11      1    10       2    1    9    2
 12      1     7       7    0    4    5
 13      1     2       3    4    8    0
 14      1     8       4   10    0    1
 15      1     4       3    0    0    6
 16      1     2       8    0    8    5
 17      1     5      10    2    2    0
 18      1     2       3    8    2    0
 19      1     9       1    2    7    7
 20      1     5       3    0    5    1
 21      1     9       2   10    2    2
 22      1     3       9    0    1    0
 23      1     4       5    9    3    2
 24      1    10      10    2    5    1
 25      1     7       6    0    2    7
 26      1     3       2    9    0   10
 27      1     4       6    6    2    0
 28      1     7       5    5    4    9
 29      1     4       2    5    0    4
 30      1     8       9   10    0   10
 31      1     7       0    6    2    8
 32      1     7       2    1    5    9
 33      1     4       0    4   10    2
 34      1     8       5    0   10    7
 35      1     2       1    0    6    6
 36      1     9       3    0    3   10
 37      1     1       7    6    1    9
 38      1     2       9    1    4    5
 39      1     7       4    0    8    7
 40      1     1       4    6    2    0
 41      1     2       7    0    3    9
 42      1     5      10    7    4    0
 43      1     9       1    1    0    6
 44      1     3       1    0    8    0
 45      1     6       0    5    5    0
 46      1     2       9    7    0    7
 47      1     6       0    9   10    3
 48      1     3       6    0    7    1
 49      1     1       2    0    6    1
 50      1     1       2    0    0    0
 51      1     9       1    8    4    6
 52      1     5      10    0    0    6
 53      1     6       7    4    6    9
 54      1     1       0    4    3    0
 55      1     3       4    4    2    0
 56      1    10       5    9    9    9
 57      1     8       0    8    1    5
 58      1     6       5    9    8    3
 59      1     5       8    0    0    4
 60      1     9       7   10    5    0
 61      1     2       2    0    0    0
 62      1     3       0   10    8    0
 63      1     1       9    8    7   10
 64      1     9       5    7    3    5
 65      1     8       6    0    7    0
 66      1     3       0    7    0    7
 67      1    10       5    0    9    5
 68      1     5       0    6    0    7
 69      1     8       0    1    0    3
 70      1     6       4    0    3    5
 71      1     5       8    9    6    0
 72      1     4       0    0    3    4
 73      1     4       3    7    0    7
 74      1     1       1    0    0   10
 75      1     8       7    1    9   10
 76      1     1       8    6    4    5
 77      1     2       3    5    6    0
 78      1    10       7    3    6    5
 79      1     6       4    3    1    0
 80      1     8       4    0    1    8
 81      1     4      10    0    4    6
 82      1     8       0    8    4    8
 83      1     2       4    3    6    4
 84      1     5       5    0    0    8
 85      1     9       8    0    1    4
 86      1     4       0    2    0    0
 87      1    10       0    5    8    0
 88      1     4      10    9    7    6
 89      1     9       7    4    2    4
 90      1     3      10    5    4    2
 91      1     8       9    5    0    6
 92      1     9       9    3   10    3
 93      1     7       5    0    0    9
 94      1     5       0    8    2   10
 95      1     4       2    9    6    0
 96      1    10       2    6    2    4
 97      1     7       0   10    4    8
 98      1     4       7    7    0   10
 99      1     9       9    7    6    0
100      1     7       0    0    8    5
101      1     2       6    3    0    1
102      1    10      10    3    7    0
103      1     7       0    1    6    6
104      1     8       0    5    3    4
105      1     1       0    6    0    1
106      1     9       9    6    0    5
107      1     3       8    5   10    2
108      1     1       4    4    2    1
109      1     3       7    0    0    3
110      1     7       0   10    5    4
111      1     1       7    5    7    0
112      1     4       1    8    2    0
113      1     3       0    0    3    6
114      1     5       3    5    6    7
115      1     4       4   10   10    4
116      1    10       9    0    2    3
117      1     8      10    8    2    3
118      1     8      10   10    1    4
119      1     5       7    4    6    8
120      1     6       1    9    0    0
121      1     6       6    0    9    0
122      1     0       0    0    0    0
************************************************************************
RESOURCEAVAILABILITIES:
  R 1  R 2  R 3  R 4
   16   15   15   15
************************************************************************
