# Supplementary material for: A multi-agent system for distributed multi-project scheduling with two-stage decomposition
Source: PLoS One. 2018 Oct 9;13(10):e0205445. doi: 10.1371/journal.pone.0205445 (PMC6177185; doi:10.1371/journal.pone.0205445)
Supplement: S1 Appendix — (ZIP) [file pone.0205445.s001.zip › S1 Appendix/j120_a10/mp_j120_a10_nr4_set/KolischInstanzen/j120/j12051_7.sm]

************************************************************************
file with basedata            : J12051_.BAS
initial value random generator: 712477050
************************************************************************
projects                      :  1
jobs (incl. supersource/sink ):  122
horizon                       :  620
RESOURCES
  - renewable                 :  4   R
  - nonrenewable              :  0   N
  - doubly constrained        :  0   D
************************************************************************
PROJECT INFORMATION:
pronr.  #jobs rel.date duedate tardcost  MPM-Time
    1    120      0       91      110       91
************************************************************************
PRECEDENCE RELATIONS:
jobnr.    #modes  #successors   successors
   1        1          3           2   3   4
   2        1          3          10  17  38
   3        1          3           5   8  28
   4        1          3           9  22  42
   5        1          3           6  12  13
   6        1          3           7  27  39
   7        1          3          40  62 115
   8        1          3          15  16  74
   9        1          3          11  45  47
  10        1          3          35  63  92
  11        1          2          25  86
  12        1          3          14  61  75
  13        1          2          18  47
  14        1          2          58 109
  15        1          3          19  49 109
  16        1          3          21  32  57
  17        1          3          23  46  64
  18        1          3          33  49  53
  19        1          3          20  35  68
  20        1          3          30  34  61
  21        1          1          24
  22        1          2          80  97
  23        1          3          29  31  43
  24        1          3          26  56  64
  25        1          2          93  97
  26        1          3          29  45 108
  27        1          2          36  56
  28        1          3          30  42  68
  29        1          2          40  87
  30        1          1          41
  31        1          3          45  81  82
  32        1          3          46  68  82
  33        1          3          54 102 106
  34        1          3          51  54  79
  35        1          1         118
  36        1          3          37  48  85
  37        1          2          58  77
  38        1          2          46  67
  39        1          2          50  76
  40        1          1          44
  41        1          1          89
  42        1          2          47  55
  43        1          3          60  78  83
  44        1          3          65  66  95
  45        1          1          59
  46        1          3          59  63  94
  47        1          2          60  65
  48        1          3          59  65 102
  49        1          3          57  62 108
  50        1          3          52  87 113
  51        1          3          63  67 113
  52        1          3          60  72  73
  53        1          3          71  77 112
  54        1          3          58  81 114
  55        1          3          64  77  85
  56        1          2          84 120
  57        1          3          75  78  81
  58        1          2          84 105
  59        1          1          66
  60        1          3          61  74 105
  61        1          1          80
  62        1          1          69
  63        1          3          72  90 103
  64        1          1          71
  65        1          3          71  76  79
  66        1          2          72  76
  67        1          3          69  70  86
  68        1          3          69  79  83
  69        1          3          78  90  94
  70        1          3          75  90  99
  71        1          2          80  92
  72        1          1         111
  73        1          3          95  96  97
  74        1          2          82  85
  75        1          1         115
  76        1          3          84  88 106
  77        1          2          88  98
  78        1          2          87  89
  79        1          2          91 110
  80        1          1         118
  81        1          2          93  94
  82        1          3          91  96 100
  83        1          3          98 101 102
  84        1          2         101 107
  85        1          3          86  88 100
  86        1          1         119
  87        1          2          95 111
  88        1          2          89 121
  89        1          1          91
  90        1          2          93 114
  91        1          2          92 107
  92        1          2         103 116
  93        1          1         104
  94        1          2          96  99
  95        1          3          98  99 104
  96        1          1         104
  97        1          1         100
  98        1          1         117
  99        1          2         101 105
 100        1          3         103 106 115
 101        1          1         117
 102        1          1         108
 103        1          1         114
 104        1          1         112
 105        1          2         107 110
 106        1          2         109 111
 107        1          1         119
 108        1          2         112 113
 109        1          1         110
 110        1          1         118
 111        1          1         116
 112        1          1         120
 113        1          1         117
 114        1          1         119
 115        1          1         116
 116        1          1         120
 117        1          1         121
 118        1          1         121
 119        1          1         122
 120        1          1         122
 121        1          1         122
 122        1          0        
************************************************************************
REQUESTS/DURATIONS:
jobnr. mode duration  R 1  R 2  R 3  R 4
------------------------------------------------------------------------
  1      1     0       0    0    0    0
  2      1     9       0    6    0    5
  3      1     2       4    0    1    8
  4      1     5       0    9    8    0
  5      1     4       2   10    2    0
  6      1     2       4    4    0    8
  7      1     1       0   10    8    0
  8      1     3       0    9    6   10
  9      1     2       6    0    9    8
 10      1    10       9    8    8    0
 11      1     1      10    3    0    5
 12      1     2       2    7    3    5
 13      1     3       1    1    3    5
 14      1     9       7    5   10    4
 15      1     8       4    0    2   10
 16      1     2       5    2    0    6
 17      1     7       2    0    0    1
 18      1     4       4    0    0    3
 19      1     4       7    3    3    9
 20      1    10       9    9    9   10
 21      1     5       0    1    0   10
 22      1     1       9    8    0    7
 23      1     9       0    3    3    9
 24      1     7       0    9    8    1
 25      1     7       7    8    0    7
 26      1    10       4    3    9    6
 27      1    10       4    0    0    5
 28      1     5       7    6    8   10
 29      1     8       0    1    5    1
 30      1     8       0    7    2    0
 31      1     3       3   10   10    2
 32      1     3       5    6    9    3
 33      1     6       0    0    7    2
 34      1     5       2    7    4    5
 35      1     4       0    9    0    1
 36      1     3       3    9    2    1
 37      1    10       9    4    7    0
 38      1     4       5    9    0    0
 39      1    10       7    7   10    3
 40      1     1       2    1    0    4
 41      1     3       7    2    8    0
 42      1     7       2    0    3   10
 43      1     5       0    8    7    7
 44      1     6       3    7    9   10
 45      1     3       2    5    4    7
 46      1     4       4    3    1    0
 47      1    10       5    3    0    1
 48      1     3       0    5    7    9
 49      1     4       5    9    0    1
 50      1     5       0    2   10    4
 51      1     3       0    0    6    9
 52      1     5       6   10    9    0
 53      1     7       0    9    0    1
 54      1     5       4    0    3    8
 55      1     1       0    2    0    6
 56      1     2       1    0    2    5
 57      1     7       0   10    3    0
 58      1     8      10    0    0    1
 59      1     5       3    8    0    6
 60      1     1       9    5    4    0
 61      1     6       2    8    1    9
 62      1     5       4    6    5    0
 63      1     3      10    5    6    1
 64      1     1       9    0    7    4
 65      1     5       0    1    9   10
 66      1     5       7    1    0    1
 67      1    10       4    0    0    4
 68      1     5       5    7   10    0
 69      1     3      10    3    1   10
 70      1    10       3    4    8    4
 71      1     1       8    1    7    2
 72      1     6       8    0    0    0
 73      1    10       0    3    0    2
 74      1     7       0    0   10    4
 75      1     2       6   10   10    1
 76      1     3      10    2    6    4
 77      1     6       6    8    0    2
 78      1     1       0    2    7    5
 79      1     6       9    8   10    3
 80      1     9       1    0    3    4
 81      1     7       0   10    9    3
 82      1     1       0    0    5    7
 83      1     2       0    4    4   10
 84      1     9       0    4    3    4
 85      1     9       1    6   10    0
 86      1     6      10    0    0   10
 87      1     2       6    2    2    3
 88      1     7       7    6    8    0
 89      1     4       4    0   10    5
 90      1     3      10    8    2    0
 91      1     8       0    0    8    3
 92      1     5       0    0    5    7
 93      1     4       3   10    7   10
 94      1     4       0    4    9    6
 95      1     6       5    1    4    4
 96      1     3       6    6    8    0
 97      1     4       0    6    3    2
 98      1     4       4    0    9    0
 99      1     6       6    7    0    2
100      1     4       0    2    0    4
101      1    10       8    0    0    0
102      1     4       9    8    0    0
103      1     4       8    3    3    8
104      1     6       0    5    8    0
105      1     6       7    3    8    9
106      1     6       7    0    0    6
107      1     5       8    3    3    9
108      1     6       0    6    1    3
109      1     9      10    1    8    5
110      1     3       5    2    2    0
111      1     8       1    2    0    2
112      1     8       7    1    6    5
113      1     9       9    8    9    6
114      1     3       0    5    1    4
115      1     3       0    4    8    0
116      1     2       6    6    5    5
117      1     3       5    7    6    6
118      1     2       0    7    9    5
119      1     8       0    2    9    7
120      1     4       4    2    7    0
121      1     8       0    6    2   10
122      1     0       0    0    0    0
************************************************************************
RESOURCEAVAILABILITIES:
  R 1  R 2  R 3  R 4
   15   17   16   15
************************************************************************
