# Supplementary material for: A multi-agent system for distributed multi-project scheduling with two-stage decomposition
Source: PLoS One. 2018 Oct 9;13(10):e0205445. doi: 10.1371/journal.pone.0205445 (PMC6177185; doi:10.1371/journal.pone.0205445)
Supplement: S1 Appendix — (ZIP) [file pone.0205445.s001.zip › S1 Appendix/j120_a10/mp_j120_a10_nr4_set/KolischInstanzen/j120/j12051_8.sm]

************************************************************************
file with basedata            : J12051_.BAS
initial value random generator: 2017587618
************************************************************************
projects                      :  1
jobs (incl. supersource/sink ):  122
horizon                       :  630
RESOURCES
  - renewable                 :  4   R
  - nonrenewable              :  0   N
  - doubly constrained        :  0   D
************************************************************************
PROJECT INFORMATION:
pronr.  #jobs rel.date duedate tardcost  MPM-Time
    1    120      0       85       18       85
************************************************************************
PRECEDENCE RELATIONS:
jobnr.    #modes  #successors   successors
   1        1          3           2   3   4
   2        1          3           5   6   7
   3        1          3           8  14  15
   4        1          3           5  17  96
   5        1          3          29  65  83
   6        1          3          11  13  33
   7        1          3           9  10  16
   8        1          3          12  18  21
   9        1          3          19  31  34
  10        1          3          20 106 108
  11        1          3          32  40  52
  12        1          3          26  27  39
  13        1          3          23  57  76
  14        1          3          37  69  73
  15        1          3          22  24  29
  16        1          3          30  79 116
  17        1          2          82 117
  18        1          3          25  43 113
  19        1          3          33  36  62
  20        1          3          51  90 115
  21        1          3          41  44  49
  22        1          3          53  67  93
  23        1          3          51  74  98
  24        1          2          67  85
  25        1          3          36  38  75
  26        1          3          28  60 107
  27        1          3          47  55  58
  28        1          1          59
  29        1          1         111
  30        1          2          31  35
  31        1          3          32  45  54
  32        1          1          70
  33        1          3          46  50  87
  34        1          3          38  68  99
  35        1          3          41  48  56
  36        1          3          54  76  81
  37        1          3          48  54  70
  38        1          3          48  49  81
  39        1          3          60  84 108
  40        1          2          42  68
  41        1          3          61  63  65
  42        1          3          45  67  98
  43        1          1          95
  44        1          2          79 118
  45        1          2          49  92
  46        1          3          72  80  82
  47        1          3          62  63  74
  48        1          3          71  83  93
  49        1          3          51  85  97
  50        1          3          53  59  68
  51        1          2         100 102
  52        1          3          73  91 120
  53        1          3          90 106 112
  54        1          2          65 103
  55        1          2          61  64
  56        1          1          61
  57        1          2          75  87
  58        1          3          77  79  99
  59        1          3          81  86  98
  60        1          2          63  66
  61        1          3          71  78  96
  62        1          2          71  77
  63        1          2          70 100
  64        1          1          74
  65        1          2          72 101
  66        1          3          73  94 112
  67        1          2          89 105
  68        1          3          77  82 104
  69        1          3          76  80  84
  70        1          2          85  86
  71        1          3          72  90  94
  72        1          1         100
  73        1          1          78
  74        1          3          80  83 109
  75        1          3          89  93 107
  76        1          2          78  87
  77        1          2          96 105
  78        1          1          88
  79        1          3          88  91  92
  80        1          2          89  95
  81        1          3          91  92 104
  82        1          2          84  86
  83        1          1         118
  84        1          3          88 105 113
  85        1          1         111
  86        1          1         102
  87        1          3          95 103 107
  88        1          1         101
  89        1          2          94  99
  90        1          1         114
  91        1          2          97 101
  92        1          1         102
  93        1          2          97 111
  94        1          1         103
  95        1          2         104 108
  96        1          1         121
  97        1          1         109
  98        1          1         113
  99        1          1         106
 100        1          1         117
 101        1          1         109
 102        1          1         112
 103        1          1         114
 104        1          2         110 117
 105        1          1         110
 106        1          1         116
 107        1          2         110 121
 108        1          1         114
 109        1          1         115
 110        1          1         116
 111        1          1         118
 112        1          1         119
 113        1          1         115
 114        1          1         120
 115        1          1         121
 116        1          1         119
 117        1          1         119
 118        1          1         120
 119        1          1         122
 120        1          1         122
 121        1          1         122
 122        1          0        
************************************************************************
REQUESTS/DURATIONS:
jobnr. mode duration  R 1  R 2  R 3  R 4
------------------------------------------------------------------------
  1      1     0       0    0    0    0
  2      1     1       1    5    1    7
  3      1     5       0    3    6    4
  4      1     9       3    7    6    0
  5      1     2       8    7    4    0
  6      1     4       3    0    1    0
  7      1     2       3    1    1    2
  8      1     8       9    6    8    8
  9      1     9       0    0    0    5
 10      1     1       4    9    5    6
 11      1     3       0    9    0    4
 12      1     6       5    0    3    7
 13      1     3       1    4    5    1
 14      1     4       0    5   10    8
 15      1     2       0    8    8    0
 16      1     5       0    4    9    6
 17      1     6       3    3    0    1
 18      1     5       3    2    0    0
 19      1     6       1    0    2    2
 20      1     7       1    6    0    5
 21      1     5       0    1    4    4
 22      1     2       0   10    5    8
 23      1     4       1    6    0    3
 24      1     8       2    9    2    0
 25      1     1      10    0    4    8
 26      1     9      10    9    3    3
 27      1    10       0    9    9    9
 28      1     4       5    3    0   10
 29      1     5       3    6    6   10
 30      1     9      10    6    0    6
 31      1     3       3    0    3    3
 32      1     3       5   10    7    5
 33      1    10       4    9    4    7
 34      1     5       5    0    7    5
 35      1     1       9    4    4    1
 36      1     7       8    0    1    2
 37      1     4       7    1    0    0
 38      1     9       7    4    5    9
 39      1     6       0    2    6    0
 40      1     3       0    6   10    0
 41      1    10       1    4    0    4
 42      1     1       9    3    4    8
 43      1    10       3    5    0    3
 44      1     6       8    2    6    3
 45      1     3       1   10    5    4
 46      1     8       5    0    3    0
 47      1     6       0    5    0    8
 48      1    10       9    9    6    0
 49      1    10       0    0    3    0
 50      1     4       4    4    0   10
 51      1     2       2    4    0    0
 52      1     6       1    2    3    5
 53      1     1       8    1   10    9
 54      1     2       1    9    6    8
 55      1     3       0    0    5    9
 56      1     1       7    4    0    3
 57      1     1       7    0    0    5
 58      1     7       0    0    8    8
 59      1    10       6    6    0    0
 60      1     3       0    9    8    4
 61      1     6       8    0    8    5
 62      1     2       0    1    8    0
 63      1     2       0    9    2    0
 64      1     1       0    1    3    4
 65      1     5       3    3    2    2
 66      1     4       6    0    3    0
 67      1     8       4    9    2    0
 68      1     7       3    6    3    6
 69      1     4       1   10    6   10
 70      1     4       2    1    1    0
 71      1     8       7    6    3    5
 72      1     6       0    0    5    2
 73      1    10       7    0    1    0
 74      1     8       6    8    5    4
 75      1     1      10    0    9    8
 76      1     5       4    2    9    0
 77      1     2       0    6    2    4
 78      1     9       3    5    2    9
 79      1     7       0    4   10    2
 80      1     7       2    0   10    6
 81      1     1       7    9    0    9
 82      1     9       6    0    3    0
 83      1     1       4    3    1    5
 84      1     5       3    9   10    0
 85      1     2       2    5    2    0
 86      1    10       0    4    2    3
 87      1     6      10    9    6    1
 88      1     9       7    1    4   10
 89      1     1       0    0    0    7
 90      1     1       0    0    7    7
 91      1     7       8    0    1    9
 92      1     5       5    0    0   10
 93      1     8      10    9    7   10
 94      1    10      10    0    4    6
 95      1    10       0   10    0    9
 96      1     8      10    7    6    5
 97      1     5       0    3    0    2
 98      1     4       6    7    2    5
 99      1     8       3    0    0    9
100      1     2       3   10    1    7
101      1     1       6    7    0   10
102      1     7       8    2    7    3
103      1     2       8   10    8    4
104      1    10       8    0    8    8
105      1     2       0    8    4    1
106      1     6       3    3    8    0
107      1     6       9    8    8    6
108      1     6       0    3    4    6
109      1     8      10   10   10    0
110      1     8       3    8    4    0
111      1     2       8    5    2    2
112      1     8       3    6    8    0
113      1    10       0    0    3    5
114      1     8       1   10    0   10
115      1     4       0    0    2    0
116      1     1       0    8    1    1
117      1     1       8    0    0    8
118      1     2       9   10    8    0
119      1     6       0    8   10    0
120      1    10       9    4    1    6
121      1     4      10    1    7    7
122      1     0       0    0    0    0
************************************************************************
RESOURCEAVAILABILITIES:
  R 1  R 2  R 3  R 4
   16   16   15   15
************************************************************************
