# Supplementary material for: A multi-agent system for distributed multi-project scheduling with two-stage decomposition
Source: PLoS One. 2018 Oct 9;13(10):e0205445. doi: 10.1371/journal.pone.0205445 (PMC6177185; doi:10.1371/journal.pone.0205445)
Supplement: S1 Appendix — (ZIP) [file pone.0205445.s001.zip › S1 Appendix/j120_a10/mp_j120_a10_nr4_set/KolischInstanzen/j120/j12051_9.sm]

************************************************************************
file with basedata            : J12051_.BAS
initial value random generator: 1317265459
************************************************************************
projects                      :  1
jobs (incl. supersource/sink ):  122
horizon                       :  654
RESOURCES
  - renewable                 :  4   R
  - nonrenewable              :  0   N
  - doubly constrained        :  0   D
************************************************************************
PROJECT INFORMATION:
pronr.  #jobs rel.date duedate tardcost  MPM-Time
    1    120      0      104       67      104
************************************************************************
PRECEDENCE RELATIONS:
jobnr.    #modes  #successors   successors
   1        1          3           2   3   4
   2        1          3           6   8  18
   3        1          3           5  14  15
   4        1          3          11  12  28
   5        1          3          10  13  37
   6        1          3           7   9  16
   7        1          1          41
   8        1          2          23  40
   9        1          3          36  60 101
  10        1          3          21  27  91
  11        1          3          17  26  83
  12        1          3          18  50  92
  13        1          3          19  40  82
  14        1          2          33  40
  15        1          3          35  39  64
  16        1          2          48  51
  17        1          3          20  23  68
  18        1          3          54  86 117
  19        1          3          20  75 118
  20        1          3          32  42  49
  21        1          3          22  24  34
  22        1          3          30  43  57
  23        1          3          25  63  78
  24        1          3          53  57  78
  25        1          3          52  73  76
  26        1          3          29  30  56
  27        1          1          35
  28        1          2          31  98
  29        1          3          36  62  85
  30        1          1          45
  31        1          3          69  99 106
  32        1          2          44  58
  33        1          3          48  85 107
  34        1          3          35  66  84
  35        1          3          38  45  81
  36        1          3          50  64  65
  37        1          3          68  80  97
  38        1          3          46  56  95
  39        1          2          60  89
  40        1          3          44  53  88
  41        1          3          55  80  84
  42        1          2          61  96
  43        1          3          47  59  93
  44        1          3          61  79  90
  45        1          3          46  50 102
  46        1          2          47  58
  47        1          2          70  72
  48        1          2          60  63
  49        1          1          55
  50        1          1         118
  51        1          3          55  61  70
  52        1          1          86
  53        1          3          58  73 102
  54        1          2          69 108
  55        1          3          67  74  94
  56        1          2          74  94
  57        1          3          63  72  77
  58        1          3          67  72  87
  59        1          3          68  69  76
  60        1          3          71  78  82
  61        1          3          62  64  71
  62        1          3          80  87  97
  63        1          2          92  93
  64        1          3          84  91 104
  65        1          3         100 104 105
  66        1          3          70  98 105
  67        1          1         109
  68        1          3          71  79 100
  69        1          1          83
  70        1          3          79  88 118
  71        1          1          77
  72        1          1          99
  73        1          2          75  92
  74        1          2          88 100
  75        1          3          77 103 110
  76        1          3          85  86 106
  77        1          1          95
  78        1          1         116
  79        1          1         103
  80        1          1         114
  81        1          3          83  87 113
  82        1          3          90  91  97
  83        1          1          94
  84        1          1         106
  85        1          1         101
  86        1          3          89  90  95
  87        1          1          99
  88        1          2          89  96
  89        1          1         113
  90        1          2          96 103
  91        1          3          93  98 109
  92        1          1         101
  93        1          2         111 120
  94        1          1         110
  95        1          2         104 108
  96        1          1         112
  97        1          1         105
  98        1          1         112
  99        1          2         107 111
 100        1          3         102 111 121
 101        1          1         114
 102        1          1         117
 103        1          1         115
 104        1          2         113 115
 105        1          3         108 119 120
 106        1          2         107 116
 107        1          1         110
 108        1          1         109
 109        1          1         115
 110        1          1         112
 111        1          1         114
 112        1          1         120
 113        1          1         116
 114        1          1         117
 115        1          1         121
 116        1          1         121
 117        1          1         119
 118        1          1         119
 119        1          1         122
 120        1          1         122
 121        1          1         122
 122        1          0        
************************************************************************
REQUESTS/DURATIONS:
jobnr. mode duration  R 1  R 2  R 3  R 4
------------------------------------------------------------------------
  1      1     0       0    0    0    0
  2      1     9       8    7    4    5
  3      1     6       7    1    1    2
  4      1     8       2    4    0   10
  5      1     1       0    0    0    8
  6      1     4       9    0   10    2
  7      1     8       5    0    5    0
  8      1     7       2    1    6    0
  9      1     2       4    3    7    0
 10      1     3       0    0    9    1
 11      1     1       3    0    3    0
 12      1     1       9    4    4    6
 13      1     3       6    9   10   10
 14      1     6       2    0    0   10
 15      1     5       9    0    1    0
 16      1     6       5    0    9    0
 17      1    10       9    2    7    4
 18      1     8       3    4    9    0
 19      1     8       0    9    8    4
 20      1     8       5    4    1    9
 21      1    10       8    0    9    4
 22      1     9       0    7    0    3
 23      1     6       8    5    0    0
 24      1     8       5    0    6    1
 25      1     2       0    5    9   10
 26      1     8       7    3    1    0
 27      1     4       0    0   10    7
 28      1     8       5    9   10   10
 29      1     6       0    6    0    8
 30      1     7       1    2   10    5
 31      1     7      10    6    4    1
 32      1     5       5   10   10    5
 33      1     5       0    7    0    0
 34      1    10       5    2    0    2
 35      1     2       8    9    4    8
 36      1     8       0    5    6    9
 37      1     8       0    0    1    0
 38      1     9       2    3    9    4
 39      1     1       0    8    8    6
 40      1     4      10    5    6    6
 41      1     4       7    9    0    1
 42      1     1       8    6    6    0
 43      1     9       9    9    1    0
 44      1     5       5    3    5   10
 45      1    10       0    6    4    2
 46      1     1       0   10    0    6
 47      1     8      10    5    6    1
 48      1    10       5    0    7    0
 49      1     2       1    0    1    5
 50      1     8      10    7    3    0
 51      1     8       9    0    0    0
 52      1    10       3    6    4   10
 53      1     9       6    4    0    7
 54      1     3       0    2    5    9
 55      1     3      10    0    8    5
 56      1     7       3    7    7    8
 57      1     9       0    5    2    3
 58      1    10       5    0    0    6
 59      1     6       2    5    0    8
 60      1     7      10    0    8    2
 61      1     9       0    3   10    8
 62      1     4       0   10    1    9
 63      1     4       3    7    2    0
 64      1     3       5    1    7    0
 65      1     1       0    3    3   10
 66      1     2       2    4    0    5
 67      1     4       6    5    5    1
 68      1     2       1   10    1    2
 69      1     4       0    0   10    7
 70      1     6       8    2    7    1
 71      1     4       0    0    8   10
 72      1    10       3   10    5    6
 73      1     1       8    0    0    9
 74      1     8       8    1    4   10
 75      1    10       9    2    0    1
 76      1     2       0    0    4    4
 77      1     8       0    0    0    7
 78      1     6       6    9    9   10
 79      1     8      10    0   10    5
 80      1     5       0    7    6    0
 81      1     6       1    9    7    0
 82      1     1       0    9    6    9
 83      1     2       0    0    7   10
 84      1     2      10    4    5    5
 85      1     1       6    3    0    4
 86      1     5       5    5    0    9
 87      1     1       0    8    6    3
 88      1     6       4    9    3    6
 89      1     1       9    6    5    8
 90      1     6       8    1    9    0
 91      1     6       0    0    9    9
 92      1     4       1    0   10    2
 93      1     9       3    2    3    2
 94      1     2       0    0    0    1
 95      1     1       9    1    0    3
 96      1     9       8   10    0    3
 97      1     1       3    7   10    1
 98      1     9       0    6    0    6
 99      1     5       2    1    7    1
100      1     9       5    3    7    3
101      1     1       0    7    0    2
102      1     7       6    5    0    4
103      1    10       6    4    1    6
104      1     2       8    0    1    0
105      1     2       0    8    3    7
106      1     6       0    6    3   10
107      1     9       0    6    1    0
108      1     1       1    2    1    0
109      1     6       2    4    8    9
110      1    10       1    3    0    0
111      1     3       7    6   10    5
112      1     8       2    5    5    0
113      1     2      10    6    6    2
114      1     6      10    7    8    2
115      1     2       1    1    6    0
116      1     3       2    5    0    1
117      1     9       4    7    9    9
118      1     7       2    1    0    4
119      1     2       1    1    9    0
120      1     5       4    2    1    0
121      1     5       1    6    4    6
122      1     0       0    0    0    0
************************************************************************
RESOURCEAVAILABILITIES:
  R 1  R 2  R 3  R 4
   15   15   17   16
************************************************************************
