# Supplementary material for: A multi-agent system for distributed multi-project scheduling with two-stage decomposition
Source: PLoS One. 2018 Oct 9;13(10):e0205445. doi: 10.1371/journal.pone.0205445 (PMC6177185; doi:10.1371/journal.pone.0205445)
Supplement: S1 Appendix — (ZIP) [file pone.0205445.s001.zip › S1 Appendix/j120_a10/mp_j120_a10_nr5_set/KolischInstanzen/j120/j12050_1.sm]

************************************************************************
file with basedata            : J12050_.BAS
initial value random generator: 12667
************************************************************************
projects                      :  1
jobs (incl. supersource/sink ):  122
horizon                       :  667
RESOURCES
  - renewable                 :  4   R
  - nonrenewable              :  0   N
  - doubly constrained        :  0   D
************************************************************************
PROJECT INFORMATION:
pronr.  #jobs rel.date duedate tardcost  MPM-Time
    1    120      0      116       30      116
************************************************************************
PRECEDENCE RELATIONS:
jobnr.    #modes  #successors   successors
   1        1          3           2   3   4
   2        1          3           5   6  10
   3        1          3           7  59  87
   4        1          3          23  34  86
   5        1          3           8  29  99
   6        1          3           9  95 106
   7        1          3          14  19  21
   8        1          3          11  16  38
   9        1          2          94 108
  10        1          2          28  36
  11        1          3          12  17  23
  12        1          3          13  15  32
  13        1          3          34  43  50
  14        1          3          30  43  63
  15        1          3          44  74  80
  16        1          3          25  35  42
  17        1          2          18  40
  18        1          3          20  26  60
  19        1          3          37  46  76
  20        1          3          22  24  63
  21        1          2          61  79
  22        1          3          36  61  67
  23        1          3          31  40  68
  24        1          3          27  41  49
  25        1          2          62 112
  26        1          3          65  70  97
  27        1          3          30  39  58
  28        1          2          38  82
  29        1          3          44  58  64
  30        1          3          33  66  77
  31        1          3          39  56  62
  32        1          3          54  56  58
  33        1          2          48  88
  34        1          3          42  47  85
  35        1          3          40  96 112
  36        1          3          45  82  93
  37        1          3          48  65  79
  38        1          3          53  74 102
  39        1          3          55  85 106
  40        1          2          75  80
  41        1          3          62  73  86
  42        1          3          53  89  97
  43        1          2          75  78
  44        1          2          60 113
  45        1          3          51  52  57
  46        1          3          49  81 110
  47        1          3          52  78  89
  48        1          3          61  92 110
  49        1          2          57  83
  50        1          3          65  73  84
  51        1          3          77  89 116
  52        1          3          70  75  76
  53        1          2          60  71
  54        1          3          67  86  87
  55        1          1          88
  56        1          3          67  83 100
  57        1          1          68
  58        1          3          59  69  90
  59        1          2          70 100
  60        1          1          72
  61        1          3          72  91  93
  62        1          1          84
  63        1          3          64  97 111
  64        1          3          68  76  77
  65        1          2          91 105
  66        1          3          82  84 106
  67        1          2         111 117
  68        1          3          78  91 120
  69        1          3          74  79  80
  70        1          2          72  73
  71        1          2          87 103
  72        1          1         120
  73        1          2         103 107
  74        1          1         108
  75        1          1          81
  76        1          3          83  95 105
  77        1          1          96
  78        1          1          94
  79        1          2          98 114
  80        1          3          81  92 108
  81        1          1         103
  82        1          3          85 110 113
  83        1          1         101
  84        1          3          88  90  92
  85        1          1         115
  86        1          2          90  93
  87        1          1         104
  88        1          2          96 121
  89        1          1         101
  90        1          1         121
  91        1          2          94  95
  92        1          1         116
  93        1          2          98 102
  94        1          1         121
  95        1          1         100
  96        1          1         109
  97        1          2          98 109
  98        1          1         101
  99        1          2         104 107
 100        1          1         102
 101        1          1         104
 102        1          1         109
 103        1          1         105
 104        1          1         112
 105        1          1         114
 106        1          2         107 115
 107        1          1         119
 108        1          1         113
 109        1          1         119
 110        1          2         111 114
 111        1          1         115
 112        1          1         118
 113        1          1         117
 114        1          1         116
 115        1          1         118
 116        1          2         117 118
 117        1          1         119
 118        1          1         120
 119        1          1         122
 120        1          1         122
 121        1          1         122
 122        1          0        
************************************************************************
REQUESTS/DURATIONS:
jobnr. mode duration  R 1  R 2  R 3  R 4
------------------------------------------------------------------------
  1      1     0       0    0    0    0
  2      1     2       8    0    0    0
  3      1     8       0    5    0    0
  4      1     5       0   10    0    0
  5      1    10       0    7    0    1
  6      1     8       7    5    2    0
  7      1     6       1    0    9    0
  8      1     7       1    2    0    3
  9      1     4       3    7    0    6
 10      1     9       0    1    0    0
 11      1     7       7    0    0    2
 12      1     2       6    7    0    5
 13      1    10       0    5    0    0
 14      1     8       0    6    0    0
 15      1     3       0    1    0    0
 16      1     8       5    0    2    0
 17      1     5      10    9    7   10
 18      1     8       7    4    1    0
 19      1    10      10    5    0    0
 20      1     8       8    0    1    0
 21      1     8       0    9    0   10
 22      1     6       3    7    0    8
 23      1     1       8    0    0    9
 24      1     5       0    1    0    0
 25      1     3       0    0    9    5
 26      1     2       0    0    8    5
 27      1     7       9    0    0    0
 28      1     2       0    9    0    0
 29      1     8       0    4    3    0
 30      1     2       0    3    0    4
 31      1     3       4    7    8    0
 32      1     4       0    8    0    6
 33      1     2       8    0    9    9
 34      1    10       0    0    0    2
 35      1     4       0    0    3    0
 36      1     2       0    0    6    0
 37      1     5       0    6    4   10
 38      1     2       0    3    0    6
 39      1     1       2    0    0    4
 40      1     7       1   10    0    0
 41      1     5       0    0    0    4
 42      1     8       0   10    6    9
 43      1     6       0    6    5    0
 44      1     2       4    0    0    1
 45      1     7       0    7    0    0
 46      1     1       0    8    0    7
 47      1     5      10    8    0    0
 48      1     9       3    0   10    0
 49      1     2       0    5    4    0
 50      1     9       0    4    0    7
 51      1     2       8   10    0    0
 52      1     7       0    8    0    0
 53      1     3       0    1    8    0
 54      1     7       0    0    7    0
 55      1    10       0    2    0   10
 56      1     2       8    0    5    9
 57      1    10       5    7    0    0
 58      1     2       8    0    6    2
 59      1     3       7    4    9    0
 60      1     9       0    0    7    4
 61      1     3       0    0    0    8
 62      1    10       0    5    8    5
 63      1     3       2    0    0    9
 64      1     7       5    0    1    0
 65      1     7       3    0    5    0
 66      1     4       1    0    0   10
 67      1     9       8    6    0    0
 68      1    10       0    8    8    0
 69      1     2       0    6    7    0
 70      1     7       0    0    0    6
 71      1     9       5    0    7    1
 72      1     6       8   10    0    3
 73      1     1       0    1    0    0
 74      1     2       0    9    5    6
 75      1     4       1    8    3    0
 76      1    10       0    0    0    2
 77      1     5       1    0    5    0
 78      1     6       6    8    0    0
 79      1    10       9    0    0    9
 80      1     6       0    0    0    6
 81      1     5       0    8    0    0
 82      1    10       4    0    0    0
 83      1     5       0    0    0    5
 84      1     6       5    0    0    3
 85      1     6       5    0    0    5
 86      1     8       5    0    8   10
 87      1     5       6    4    9    0
 88      1     4       0    0    0    7
 89      1     3       4    0    6    9
 90      1     6       0    1    9    7
 91      1     6       0    8    7    1
 92      1     4       7    0    0    6
 93      1     6       5    5    8    0
 94      1    10       1    2    0    0
 95      1     1       0    0    6    0
 96      1     3       0    0    0    5
 97      1    10       8    0    6   10
 98      1     5       6    0   10    0
 99      1     9       4    1    9    0
100      1     6       1    0    0   10
101      1     8       0    0    7    0
102      1     4       0    4    0    0
103      1     5       0    2    0    0
104      1     5       2    2    0    0
105      1     8       0    1    0    0
106      1     1       3    0    1    0
107      1     7       0    6    0    7
108      1     9       9    0    0    0
109      1     1       1    0    0    6
110      1     9       0    7    0   10
111      1     5       8    7    0    6
112      1     6       5    0    1    2
113      1     1       3    0    0    0
114      1     9       4    0   10    0
115      1     2       9    0    2    0
116      1     3       4    0   10    3
117      1     8       2    3    0   10
118      1     2       9    0    6    8
119      1     1       0    8    6    3
120      1     9       5    0    4    4
121      1     4       8    3    0    0
122      1     0       0    0    0    0
************************************************************************
RESOURCEAVAILABILITIES:
  R 1  R 2  R 3  R 4
   30   28   36   45
************************************************************************
