# Supplementary material for: A multi-agent system for distributed multi-project scheduling with two-stage decomposition
Source: PLoS One. 2018 Oct 9;13(10):e0205445. doi: 10.1371/journal.pone.0205445 (PMC6177185; doi:10.1371/journal.pone.0205445)
Supplement: S1 Appendix — (ZIP) [file pone.0205445.s001.zip › S1 Appendix/j120_a10/mp_j120_a10_nr5_set/KolischInstanzen/j120/j12050_10.sm]

************************************************************************
file with basedata            : J12050_.BAS
initial value random generator: 1049984271
************************************************************************
projects                      :  1
jobs (incl. supersource/sink ):  122
horizon                       :  664
RESOURCES
  - renewable                 :  4   R
  - nonrenewable              :  0   N
  - doubly constrained        :  0   D
************************************************************************
PROJECT INFORMATION:
pronr.  #jobs rel.date duedate tardcost  MPM-Time
    1    120      0      103       46      103
************************************************************************
PRECEDENCE RELATIONS:
jobnr.    #modes  #successors   successors
   1        1          3           2   3   4
   2        1          3          25  51  61
   3        1          3           5  15  48
   4        1          3           6  17  58
   5        1          3          10  19  23
   6        1          3           7  14  96
   7        1          3           8  18 120
   8        1          3           9  20  37
   9        1          2          11  12
  10        1          3          13  16  33
  11        1          3          22  53  62
  12        1          1         109
  13        1          3          32  52  68
  14        1          3          32  44  47
  15        1          3          24  70 107
  16        1          3          29  59  64
  17        1          3          26  39  84
  18        1          3          21  23  36
  19        1          3          69  97 106
  20        1          3          56  79 117
  21        1          3          27  28  41
  22        1          3          40  65 119
  23        1          2          31  67
  24        1          2          30  38
  25        1          3          34  58  79
  26        1          3          43  49  56
  27        1          3          50  55  64
  28        1          3          57  67  71
  29        1          2          47  96
  30        1          3          35  44  59
  31        1          3          50  52  71
  32        1          3          43  53 120
  33        1          3          42  57  74
  34        1          3          66 114 120
  35        1          3          54  62 116
  36        1          2          45  63
  37        1          3          59  83 100
  38        1          3          40  60  74
  39        1          2          40  71
  40        1          1         108
  41        1          3          54  78 113
  42        1          2          52  66
  43        1          3          57  62  91
  44        1          3          46  60  88
  45        1          3          66  67 102
  46        1          3          54  55  98
  47        1          3          72  93 103
  48        1          2          73  77
  49        1          3          75  79  92
  50        1          1          75
  51        1          3          65  75  76
  52        1          3          73  78 114
  53        1          3          55  63  77
  54        1          2          84  90
  55        1          2          82  84
  56        1          3          63  69 110
  57        1          1          89
  58        1          1         104
  59        1          3          61  74 108
  60        1          3          72  82  99
  61        1          2          65 105
  62        1          1          64
  63        1          1          80
  64        1          1          73
  65        1          2          72  90
  66        1          2          69  83
  67        1          3          76  94 101
  68        1          1          77
  69        1          2          78  93
  70        1          2          95  98
  71        1          2          85  86
  72        1          1         106
  73        1          1          81
  74        1          3          87  90  91
  75        1          2          80  89
  76        1          2          81  83
  77        1          2          89  95
  78        1          3          80  91 118
  79        1          2          81 103
  80        1          1          85
  81        1          1          88
  82        1          3          86  87  95
  83        1          3          85  88 105
  84        1          1          94
  85        1          1         103
  86        1          2          92 111
  87        1          3          92  97 119
  88        1          2          99 111
  89        1          3          93  98 115
  90        1          2          99 104
  91        1          1         111
  92        1          2         102 104
  93        1          3          94 107 121
  94        1          1         112
  95        1          1         100
  96        1          2          97 101
  97        1          2         102 110
  98        1          2         100 113
  99        1          2         109 110
 100        1          1         101
 101        1          2         106 108
 102        1          1         105
 103        1          1         107
 104        1          1         118
 105        1          2         109 113
 106        1          1         114
 107        1          1         112
 108        1          1         116
 109        1          1         115
 110        1          1         115
 111        1          1         112
 112        1          1         119
 113        1          1         116
 114        1          1         117
 115        1          1         118
 116        1          1         117
 117        1          1         121
 118        1          1         121
 119        1          1         122
 120        1          1         122
 121        1          1         122
 122        1          0        
************************************************************************
REQUESTS/DURATIONS:
jobnr. mode duration  R 1  R 2  R 3  R 4
------------------------------------------------------------------------
  1      1     0       0    0    0    0
  2      1     9       2    4    0    1
  3      1    10      10    0    0    0
  4      1     8       0    5    0    0
  5      1     3       9    5    0    8
  6      1     4       0    0    6    0
  7      1     5       0    4    6    0
  8      1     1       0    7    0    2
  9      1     8       0    0   10    4
 10      1     7       6    7    8    4
 11      1     5       7    6    6    4
 12      1    10       7    3    0    8
 13      1     2       8    0    0    7
 14      1     1       6    0    0    0
 15      1     9       0    0    3    7
 16      1     7       0    3    0    8
 17      1     7       0    6    5    9
 18      1     9       5    0    0    4
 19      1    10       0    0    5    0
 20      1     2       0    6    5    0
 21      1     9      10    0    1    0
 22      1     5       0    7    0    0
 23      1     7       4    0    0    2
 24      1     1       9    0    9    0
 25      1     4       0   10    0   10
 26      1     5       4    0    0    0
 27      1     7       0    5    3   10
 28      1     4       4   10    0    0
 29      1     9      10    0   10    0
 30      1     2       0    0    1    0
 31      1     5       0    4    0    9
 32      1     5       0    0    0   10
 33      1    10       0    0    5    0
 34      1     3       6    9    4    0
 35      1     7       0    4    0    3
 36      1    10       0    0    9    0
 37      1     2       7    0    0    0
 38      1     6       3    0    7    0
 39      1     6       0    2    6    9
 40      1     6       1    0    3    0
 41      1     7       8    0    7    0
 42      1     4       0    0    0    7
 43      1    10       9    0    0    0
 44      1     6       2    7   10    6
 45      1     1       0    8    1   10
 46      1     7       0    0    0    5
 47      1     4       0    0    6    8
 48      1     7      10    0    4    0
 49      1     1       0    0    7    3
 50      1     3       9    0    7    9
 51      1     9      10    7    0    2
 52      1     2       0    5    0    0
 53      1     5       7    0    0    0
 54      1     6       4    1    0    0
 55      1     1       6    1    9    0
 56      1     7       4   10    0    0
 57      1     3       7    5    7    7
 58      1     5       0    8   10    0
 59      1     2       6    2    0    6
 60      1     1       0    7    0    6
 61      1     8       5    1    0    0
 62      1     5       9    5    0    2
 63      1     8       0    4    3    4
 64      1     1       0    3    0    5
 65      1     6       0    0    0    2
 66      1     5       5    0    0    5
 67      1    10       0    1    6    0
 68      1     4       0    6    5    0
 69      1     2      10    0    0    6
 70      1    10       0    0    5    0
 71      1     9       4    0    0    9
 72      1     5       0    0    6    0
 73      1    10       8    0    0    6
 74      1     8       0    0    6    4
 75      1     4       0    2    8    0
 76      1     5       3    7    9    0
 77      1     1       4    9    0    0
 78      1     2       0    0    8    0
 79      1     5       0    7    0    9
 80      1     6       1    0    0    1
 81      1     6       0    0   10    6
 82      1     9       6    4   10    0
 83      1     6       1    2    0    0
 84      1     4       3    5    9    9
 85      1     4       0    7    0    0
 86      1     9       2    9    2    0
 87      1     6      10    0    0    0
 88      1     8       3    0    2    0
 89      1     5       0    0    4    2
 90      1     1       9    0    6    3
 91      1     8       0   10    0    4
 92      1     1       6    6    9    0
 93      1     3       0   10    0    1
 94      1     8       0    0    0    2
 95      1     7       0    8    0    8
 96      1     7       0    6    0    0
 97      1     7       1    6    0    3
 98      1     6       0    0    0    2
 99      1     2       0    0    1    9
100      1     9       0    0    0    9
101      1     7       0   10    0    5
102      1    10       0    3    0    0
103      1     1       3    0    0    8
104      1     5       0    6    0    0
105      1     2       7    9    3    9
106      1     2       0    6    7    0
107      1     9      10    5    0    9
108      1     8       0    0    1    0
109      1     2      10    9    8    2
110      1     2      10    4    5    0
111      1     8       2    0    0    5
112      1     8       0    1    8    6
113      1     7       0    5    7    2
114      1     5       0    0    5    0
115      1     6       0    0    0    9
116      1    10       0    3    0    0
117      1     6       0    0    3    0
118      1     5       0    0    0    9
119      1     4       3    0    0    1
120      1     3       0    6    0    0
121      1     3       0    1    0    0
122      1     0       0    0    0    0
************************************************************************
RESOURCEAVAILABILITIES:
  R 1  R 2  R 3  R 4
   32   28   29   28
************************************************************************
