# Supplementary material for: A multi-agent system for distributed multi-project scheduling with two-stage decomposition
Source: PLoS One. 2018 Oct 9;13(10):e0205445. doi: 10.1371/journal.pone.0205445 (PMC6177185; doi:10.1371/journal.pone.0205445)
Supplement: S1 Appendix — (ZIP) [file pone.0205445.s001.zip › S1 Appendix/j120_a10/mp_j120_a10_nr5_set/KolischInstanzen/j120/j12050_3.sm]

************************************************************************
file with basedata            : J12050_.BAS
initial value random generator: 1535327412
************************************************************************
projects                      :  1
jobs (incl. supersource/sink ):  122
horizon                       :  647
RESOURCES
  - renewable                 :  4   R
  - nonrenewable              :  0   N
  - doubly constrained        :  0   D
************************************************************************
PROJECT INFORMATION:
pronr.  #jobs rel.date duedate tardcost  MPM-Time
    1    120      0      111       98      111
************************************************************************
PRECEDENCE RELATIONS:
jobnr.    #modes  #successors   successors
   1        1          3           2   3   4
   2        1          3           5  11  14
   3        1          3          16  17  20
   4        1          3           6   7   8
   5        1          3           9  26  79
   6        1          3          23  42  49
   7        1          3          11  43  56
   8        1          3          10  12  52
   9        1          3          13  21  32
  10        1          3          15  29  56
  11        1          3          19  33  92
  12        1          2          31  77
  13        1          3          18  27  33
  14        1          3          23  32  54
  15        1          3          31  35  45
  16        1          3          51  55 100
  17        1          2          25  30
  18        1          3          28  36  70
  19        1          2          47  64
  20        1          3          24  34  37
  21        1          3          22  24  78
  22        1          2          58  67
  23        1          3          30  47  53
  24        1          3          27  38 121
  25        1          3          46  52  93
  26        1          3          36  74 109
  27        1          3          28  55  80
  28        1          3          44  65  90
  29        1          3          75  84  92
  30        1          3          39  57  77
  31        1          3          34  50  76
  32        1          3          65 101 105
  33        1          2          54  82
  34        1          3          48  57  74
  35        1          3          40  41  67
  36        1          1          85
  37        1          2          43  53
  38        1          3          44  55  70
  39        1          2          58  72
  40        1          1          73
  41        1          3          69  94 110
  42        1          1          54
  43        1          2          87 102
  44        1          1          88
  45        1          3          46  69  81
  46        1          3          64  76  85
  47        1          3          62  81 102
  48        1          2          59  68
  49        1          1          60
  50        1          1          58
  51        1          2          83 113
  52        1          3          70  71 117
  53        1          3          61 117 119
  54        1          3          60  62  63
  55        1          1          84
  56        1          3          63  73  75
  57        1          3          66  91 104
  58        1          3          59  63  66
  59        1          2          65  69
  60        1          2          64  67
  61        1          2          72  90
  62        1          3          78  89 104
  63        1          3          81 106 113
  64        1          2          68  74
  65        1          1          86
  66        1          2          73  99
  67        1          3          83  95 107
  68        1          2          75  83
  69        1          3          71  86 116
  70        1          3          80  88 101
  71        1          2          82 118
  72        1          3          76  82  88
  73        1          2          86 108
  74        1          3          87  91  95
  75        1          2          96 102
  76        1          1         118
  77        1          3          78  80 106
  78        1          2          97  98
  79        1          2         106 107
  80        1          2          89  90
  81        1          3          91  96 100
  82        1          2          84 103
  83        1          1          87
  84        1          1         101
  85        1          2          97 105
  86        1          2          89 119
  87        1          1         104
  88        1          2          95  97
  89        1          1         112
  90        1          1         110
  91        1          1          94
  92        1          3          98 103 105
  93        1          3          94 100 109
  94        1          1          99
  95        1          1         103
  96        1          2          98  99
  97        1          1         112
  98        1          2         107 111
  99        1          1         115
 100        1          1         111
 101        1          1         112
 102        1          1         109
 103        1          1         120
 104        1          1         119
 105        1          2         108 111
 106        1          3         110 114 116
 107        1          1         108
 108        1          1         118
 109        1          2         113 114
 110        1          1         120
 111        1          1         115
 112        1          1         114
 113        1          1         115
 114        1          1         120
 115        1          1         116
 116        1          1         117
 117        1          1         121
 118        1          1         121
 119        1          1         122
 120        1          1         122
 121        1          1         122
 122        1          0        
************************************************************************
REQUESTS/DURATIONS:
jobnr. mode duration  R 1  R 2  R 3  R 4
------------------------------------------------------------------------
  1      1     0       0    0    0    0
  2      1     9      10    0    5    4
  3      1    10       7    5    0    0
  4      1     3       0    0    1    3
  5      1    10       7    6    1    7
  6      1    10       0    2    0    0
  7      1     4       0    8    0    0
  8      1     6       6    0    0    2
  9      1     2       3    2    4    0
 10      1     5       2    8    1    9
 11      1     4       0    1    8    7
 12      1     1       3    0    4    7
 13      1     7       0    7    7    0
 14      1     8       0    0    9    4
 15      1    10       4    8    0    0
 16      1    10       4    1   10    0
 17      1     9       3    5    0    0
 18      1     9       2    0    0    4
 19      1     1       5    0    2    3
 20      1     5      10    0    6    0
 21      1     6       8    0    0    7
 22      1     1       0    0    3    3
 23      1     1       9    0    0    0
 24      1     4       0    1    3    0
 25      1     7       2    0    0    3
 26      1     1       0    2    5    0
 27      1     3       0    3    7    0
 28      1     3       7    0    8    0
 29      1     3       2    9    0    0
 30      1     9       0   10    0    0
 31      1     4       0    0    0    8
 32      1     7       0    0    0    2
 33      1     8       0    0    8    0
 34      1    10       6    0    7    0
 35      1     3       3    5    0    2
 36      1     5       7    0    0    7
 37      1     1       0    3    8    0
 38      1     5       1    0    0    0
 39      1     7       0    7    0    0
 40      1     9       6    0    6   10
 41      1     6       0    8    0    0
 42      1     3       1    0    0    0
 43      1     2       0    8    0    0
 44      1     2       2    0    0    0
 45      1    10       0    9    4    0
 46      1     3       3   10    8    0
 47      1     3      10    0    1    1
 48      1     1       6    9    0    0
 49      1     5      10    3    1    0
 50      1     2       2    0   10    0
 51      1     3       0    0    4    8
 52      1     2      10    0    7    0
 53      1     2       0    2    0    8
 54      1     2       5    9    0    0
 55      1     1       8    0    5   10
 56      1     1       6    8    4    4
 57      1     7       0    0    0    1
 58      1     5       0    0    4    1
 59      1     3       3    0    0    4
 60      1     8      10    8   10    1
 61      1     6       4   10    1    0
 62      1     1       8    0    0    0
 63      1     9       0    0   10    6
 64      1     8       2    5    6    0
 65      1     1       0    8    0    2
 66      1     5       0    0    0    1
 67      1     2       0    0    8    0
 68      1     9       7    0    8    0
 69      1    10       5    0    4    8
 70      1     6      10    0    0    0
 71      1     9       0    6    0    0
 72      1     5       2    0    6    0
 73      1     8       0    0    0    3
 74      1     2       4    1    0    0
 75      1    10       0    8    0    0
 76      1     4       9    0    3    1
 77      1     6       0    0    0    4
 78      1     5       4    0    8    5
 79      1     2      10    6    0    2
 80      1     4       8    5    2    0
 81      1     7       9    0   10    0
 82      1     7       0    2    4    0
 83      1    10       1    0    0    6
 84      1     6       0    0    7    0
 85      1     1       0    0    8    0
 86      1     7       0    0    0    8
 87      1     8       0   10    0    0
 88      1     2       0    0    2   10
 89      1     4       8    0    0    0
 90      1     9       8    0    2    0
 91      1     6       4    0    5    0
 92      1     9       5    0    0    0
 93      1    10       0    3    4    7
 94      1     4       0    0    0    3
 95      1     8       0    8    0    4
 96      1     9       7    9   10    0
 97      1     7       3    0    5    6
 98      1     7       5    3    0    0
 99      1     8      10    0    1    2
100      1     6       0    1    0    7
101      1     4       0    7    0    0
102      1     7       1    0    0    0
103      1     6       3    3    2   10
104      1     8       0    9    9    0
105      1     5       6    0    8    0
106      1     8       9    1    0    0
107      1     2       0    5    7    0
108      1    10       0    8    0    0
109      1     5       5    3    0   10
110      1     3       0    0    0    4
111      1     5       0    7    3    0
112      1     9       4    6    7    0
113      1     7       0    0    6    9
114      1     1       0    4    0    0
115      1     6       4    4    4    4
116      1     2      10    1    0    0
117      1     4       0    0    0    4
118      1     2       0    0    2    0
119      1     2       1    5    0    4
120      1     8       0    2    0    0
121      1     5       5   10    0    0
122      1     0       0    0    0    0
************************************************************************
RESOURCEAVAILABILITIES:
  R 1  R 2  R 3  R 4
   30   26   28   22
************************************************************************
