# Supplementary material for: A multi-agent system for distributed multi-project scheduling with two-stage decomposition
Source: PLoS One. 2018 Oct 9;13(10):e0205445. doi: 10.1371/journal.pone.0205445 (PMC6177185; doi:10.1371/journal.pone.0205445)
Supplement: S1 Appendix — (ZIP) [file pone.0205445.s001.zip › S1 Appendix/j120_a10/mp_j120_a10_nr5_set/KolischInstanzen/j120/j12050_4.sm]

************************************************************************
file with basedata            : J12050_.BAS
initial value random generator: 2090496698
************************************************************************
projects                      :  1
jobs (incl. supersource/sink ):  122
horizon                       :  677
RESOURCES
  - renewable                 :  4   R
  - nonrenewable              :  0   N
  - doubly constrained        :  0   D
************************************************************************
PROJECT INFORMATION:
pronr.  #jobs rel.date duedate tardcost  MPM-Time
    1    120      0       94        4       94
************************************************************************
PRECEDENCE RELATIONS:
jobnr.    #modes  #successors   successors
   1        1          3           2   3   4
   2        1          3           5  11  13
   3        1          3           6  10  12
   4        1          3           7  30  33
   5        1          3          19  24  27
   6        1          3          17  62  75
   7        1          3           8  14  35
   8        1          3           9  25  26
   9        1          2          62  67
  10        1          3          28  37  80
  11        1          2          21  26
  12        1          3          16  32  37
  13        1          3          15  17  20
  14        1          2          66  81
  15        1          2          31  92
  16        1          3          18  36  38
  17        1          3          22  52  61
  18        1          3          44  51  59
  19        1          3          39  42  72
  20        1          1          59
  21        1          3          23  48  77
  22        1          3          29  40  59
  23        1          3          46  54  68
  24        1          1          39
  25        1          2          34  86
  26        1          3          37  47  50
  27        1          1          49
  28        1          1          62
  29        1          3          43  68  79
  30        1          3          31  52  64
  31        1          3          61  96  98
  32        1          3          54 105 113
  33        1          3          45  51  58
  34        1          3          53  82 106
  35        1          3          53  55  56
  36        1          2          43  68
  37        1          1          92
  38        1          3          47  56  71
  39        1          3          70  87 119
  40        1          3          41  53  65
  41        1          3          49  50  72
  42        1          3          57  69  87
  43        1          3          54  96  99
  44        1          1         103
  45        1          3          64  73  89
  46        1          3          58  96 105
  47        1          3          49  78  82
  48        1          3          80  86 117
  49        1          2          60  84
  50        1          3          66  81  94
  51        1          2          90  93
  52        1          3          63  76  77
  53        1          3          80  98 117
  54        1          3          67  78  84
  55        1          3          61  63  81
  56        1          1          75
  57        1          3          71  88  91
  58        1          2          60  67
  59        1          3          70  92 116
  60        1          3          64  74 108
  61        1          3          65  69 104
  62        1          2          79 118
  63        1          3          93  95 101
  64        1          1          98
  65        1          3          71  77 100
  66        1          3          70  74  86
  67        1          1          83
  68        1          2          73 112
  69        1          2          76 110
  70        1          2          76 103
  71        1          3          83 105 114
  72        1          3          79  82  91
  73        1          3          78  85 120
  74        1          1          90
  75        1          3          85 100 102
  76        1          1          84
  77        1          1         111
  78        1          1          95
  79        1          3          90 107 119
  80        1          3          83  88  94
  81        1          2          88  89
  82        1          3          85  93 116
  83        1          2         109 121
  84        1          1         115
  85        1          2         104 111
  86        1          1          87
  87        1          1         107
  88        1          1         108
  89        1          3          99 101 103
  90        1          2         106 110
  91        1          3          94  99 101
  92        1          1          95
  93        1          1          97
  94        1          1          97
  95        1          1         118
  96        1          2          97 102
  97        1          1         100
  98        1          1         112
  99        1          2         108 112
 100        1          1         111
 101        1          2         102 120
 102        1          2         104 109
 103        1          1         107
 104        1          1         115
 105        1          1         106
 106        1          1         115
 107        1          1         114
 108        1          2         109 110
 109        1          1         116
 110        1          1         113
 111        1          1         113
 112        1          1         114
 113        1          1         121
 114        1          1         120
 115        1          1         117
 116        1          1         118
 117        1          1         121
 118        1          1         119
 119        1          1         122
 120        1          1         122
 121        1          1         122
 122        1          0        
************************************************************************
REQUESTS/DURATIONS:
jobnr. mode duration  R 1  R 2  R 3  R 4
------------------------------------------------------------------------
  1      1     0       0    0    0    0
  2      1     1       0    9    9    0
  3      1     7       0    0    8    0
  4      1     7      10   10    4    0
  5      1    10       0    9    0   10
  6      1     1       4    0    0   10
  7      1     9       0    1    3    0
  8      1     9       5    0    0    0
  9      1     5       9    0    0    7
 10      1    10       2    0    3    0
 11      1     7       8    6    0    5
 12      1     5       0    1    3    0
 13      1     4       3    8    3   10
 14      1     2       0    0    0    1
 15      1     2       5    2    0    6
 16      1     9       7    0    0    0
 17      1     3       0    5    0    0
 18      1     9       0    2    5   10
 19      1    10      10    0    0   10
 20      1     5       0    0    0    9
 21      1     3       0    0    8    4
 22      1    10       0    3    6    0
 23      1     5       0    0    1    0
 24      1     3       0   10    0    0
 25      1    10       0    1    0    0
 26      1     7       0    0    0    6
 27      1    10       4    0    6    1
 28      1     8       0    3    0    6
 29      1     6       6    0    0    0
 30      1     1       4    0    6    0
 31      1     9       0   10    0   10
 32      1     2       0    6    0    0
 33      1     3       0    4    5    2
 34      1     1       0    2    6    0
 35      1     1       0    5    6    1
 36      1     5       3    1    6    0
 37      1     6       0    0    7   10
 38      1     8      10    2    0    0
 39      1     8       9    0    6    1
 40      1     9       8    0    0    7
 41      1     4       2    7    0    5
 42      1     5       0    4    0   10
 43      1     6       7    0    0    0
 44      1     5       0    0    6    3
 45      1     8       0    0    0    8
 46      1    10       6    8    0    0
 47      1     2       7    0    1    8
 48      1     3       8    0    8    7
 49      1     8       6    8    0    0
 50      1     3       2    0    2    7
 51      1     5       7    5    2    0
 52      1     4       0    7    0    0
 53      1     9       8    0    8    5
 54      1     9       0    4    5    3
 55      1     6       5    0    0    0
 56      1     6       0    0    2    3
 57      1     3      10    0    0    5
 58      1     3       0    6    8    0
 59      1     3       6    0    2    9
 60      1    10       3    0    0    7
 61      1     1       0    0    6    6
 62      1     3      10    2    6    0
 63      1     7       0    0    4    0
 64      1    10       2    0    8    0
 65      1     1       0    0    0    7
 66      1    10       9    0    0   10
 67      1     3       5    0    0    4
 68      1     1       1    0    9    0
 69      1    10       5    0    0    1
 70      1     5       5    0    4    0
 71      1     3       0    0    8    0
 72      1     7       4    0    4    4
 73      1     3       7    9    0    2
 74      1     3       0    3    0    0
 75      1     7       0    0    0    3
 76      1     7       3    0    0    7
 77      1     3       0    0    6    0
 78      1     2       0    0    0    3
 79      1     2       0    1    0    0
 80      1     6       0    0    2   10
 81      1     3       1    3    0    6
 82      1     7       7    0    0    8
 83      1    10       5    0    5    0
 84      1     5       4    7    0    5
 85      1     4       2    4    5    0
 86      1     4       0    7    0    1
 87      1     4       9    0    3    7
 88      1     1      10   10    1    0
 89      1     4       0    0    2    0
 90      1     5       0    0   10    0
 91      1     4       0   10    0    0
 92      1     9       0    0    0    4
 93      1     5       4    7    0    0
 94      1     4       5    0    0    4
 95      1     5       3    0    9    0
 96      1    10       0    7    0    3
 97      1    10       8    0    6    0
 98      1     1       7    0    4    0
 99      1     6       3    0    0    0
100      1     7       6    4    4    0
101      1     3       2    0    0   10
102      1    10       8    0    4    4
103      1    10      10    0    0    0
104      1     1       0    0    0    3
105      1     2       0    0    6    0
106      1     8       9    0    6    4
107      1    10       0    8    4    0
108      1     2       4    0    4    0
109      1     6       8    0    3    0
110      1     1       0    0    4    0
111      1     2       2    1    3    1
112      1     7      10    0    0    0
113      1    10       0    0    1    3
114      1     9       8    2    0    4
115      1     7       0    3    8    0
116      1     7       2    0    0    0
117      1     8       8    0    1    0
118      1     8      10    6    9    5
119      1     8       0    4    6    0
120      1     4       9    0    7    0
121      1    10       9    7    0    6
122      1     0       0    0    0    0
************************************************************************
RESOURCEAVAILABILITIES:
  R 1  R 2  R 3  R 4
   38   24   25   30
************************************************************************
