# Supplementary material for: A multi-agent system for distributed multi-project scheduling with two-stage decomposition
Source: PLoS One. 2018 Oct 9;13(10):e0205445. doi: 10.1371/journal.pone.0205445 (PMC6177185; doi:10.1371/journal.pone.0205445)
Supplement: S1 Appendix — (ZIP) [file pone.0205445.s001.zip › S1 Appendix/j120_a10/mp_j120_a10_nr5_set/KolischInstanzen/j120/j12050_5.sm]

************************************************************************
file with basedata            : J12050_.BAS
initial value random generator: 1282434551
************************************************************************
projects                      :  1
jobs (incl. supersource/sink ):  122
horizon                       :  627
RESOURCES
  - renewable                 :  4   R
  - nonrenewable              :  0   N
  - doubly constrained        :  0   D
************************************************************************
PROJECT INFORMATION:
pronr.  #jobs rel.date duedate tardcost  MPM-Time
    1    120      0      100       12      100
************************************************************************
PRECEDENCE RELATIONS:
jobnr.    #modes  #successors   successors
   1        1          3           2   3   4
   2        1          3           8  11  16
   3        1          3           5   9  42
   4        1          3           6   7  12
   5        1          1          59
   6        1          3          10  27 112
   7        1          3          13  18  46
   8        1          3          10  14  27
   9        1          3          28  61 105
  10        1          2          99 116
  11        1          3          32  41 101
  12        1          3          19  22  41
  13        1          3          23  26  29
  14        1          3          15  29  51
  15        1          3          80  82  96
  16        1          3          17  20  21
  17        1          3          38  50  89
  18        1          3          38  40  56
  19        1          3          24  30  34
  20        1          3          32  44  55
  21        1          2          63  77
  22        1          3          24  53 114
  23        1          3          25  43  64
  24        1          3          25  36  55
  25        1          2          31  51
  26        1          3          35  43  94
  27        1          2          33  80
  28        1          2          45  64
  29        1          3          37  54  62
  30        1          2          37  72
  31        1          3          32  50  66
  32        1          2          49  96
  33        1          3          34  52  68
  34        1          2          53  73
  35        1          2          39 107
  36        1          2          60  63
  37        1          2          70 110
  38        1          3          69  83 104
  39        1          2          51  91
  40        1          3          48  69 121
  41        1          2          54  82
  42        1          3          45  52  71
  43        1          3          49  78 101
  44        1          3          47  67  83
  45        1          2          68  76
  46        1          3          66 100 102
  47        1          3          61  66 102
  48        1          2          64  80
  49        1          2          57  60
  50        1          1          65
  51        1          2          58 120
  52        1          2          84 110
  53        1          3          81 103 115
  54        1          2          68  70
  55        1          3          57  62  86
  56        1          3          60  74  91
  57        1          2          67  97
  58        1          3          70  92 119
  59        1          3          71  76  77
  60        1          1          62
  61        1          3          72  99 114
  62        1          3          89  98 108
  63        1          3          71  73  74
  64        1          3          72  75  76
  65        1          3          67  74  79
  66        1          3          75  78  88
  67        1          3          75  93 108
  68        1          1          73
  69        1          3          90 106 116
  70        1          1         111
  71        1          3          83  93  96
  72        1          2          82 100
  73        1          1          84
  74        1          3          78  86  99
  75        1          2          85  95
  76        1          2          90 113
  77        1          2          91  97
  78        1          2          92  97
  79        1          2          81 118
  80        1          1          90
  81        1          2          84  85
  82        1          3          85  87  95
  83        1          2          92  95
  84        1          3          86  87 100
  85        1          1         116
  86        1          1          88
  87        1          2          88 113
  88        1          1          94
  89        1          1         107
  90        1          2          93  94
  91        1          2          98 102
  92        1          1         110
  93        1          1         119
  94        1          1         117
  95        1          1         103
  96        1          1         112
  97        1          1          98
  98        1          2         104 105
  99        1          1         109
 100        1          1         104
 101        1          3         103 106 107
 102        1          3         105 106 108
 103        1          1         109
 104        1          1         109
 105        1          2         111 115
 106        1          1         114
 107        1          1         111
 108        1          2         112 115
 109        1          1         113
 110        1          1         118
 111        1          1         118
 112        1          1         117
 113        1          1         117
 114        1          1         119
 115        1          1         121
 116        1          1         120
 117        1          1         120
 118        1          1         121
 119        1          1         122
 120        1          1         122
 121        1          1         122
 122        1          0        
************************************************************************
REQUESTS/DURATIONS:
jobnr. mode duration  R 1  R 2  R 3  R 4
------------------------------------------------------------------------
  1      1     0       0    0    0    0
  2      1     4       1    6    0    0
  3      1     4       0    0    1    0
  4      1     9       0    8    0    4
  5      1     1       0    3    5    0
  6      1     7       1   10    4    3
  7      1    10       4    0    7   10
  8      1     9       0    4    0    0
  9      1     1       8    0    0    0
 10      1     4       0    4    0    0
 11      1     3       0    0    7    3
 12      1     9       9    3    0    9
 13      1     2       2    5    0    0
 14      1     8       0    1    0    0
 15      1     4       8    4    0    0
 16      1     5       2    3    0    0
 17      1    10       0    8    2    0
 18      1     2       0    9   10    0
 19      1     2       0    4    0    0
 20      1    10       7    7    0    0
 21      1     7       0    7    2    0
 22      1     3       2    0    0    4
 23      1     1       0    0    0    3
 24      1     6       9    0    0    0
 25      1     4       1    0    0    6
 26      1     9       1    0    5    0
 27      1     8       7    7    0    1
 28      1     3       7    0    2    1
 29      1    10       0    9    0   10
 30      1     7       0    0    7    8
 31      1     3       0    2    0    0
 32      1     4      10    0    0    0
 33      1     2       0    3    0    5
 34      1     2       1    0    4    0
 35      1    10       6    7    0    9
 36      1    10      10    3    0    0
 37      1     2       5    0    3   10
 38      1     1       1    6    0    0
 39      1     2       5    0    7    2
 40      1     1       0   10    2    2
 41      1     5       0    0    8    3
 42      1     6       0    0    4    3
 43      1     9       1    0    0    3
 44      1    10       0    0    6    7
 45      1     9       2    0   10    0
 46      1     2       0    0   10    0
 47      1     1       3    0    0    1
 48      1     4       1    0    0    9
 49      1     4       2    7    0    0
 50      1    10       0    0    2    0
 51      1     7       1    4    9    0
 52      1     7       9    3    0    0
 53      1     7       0    8    0    8
 54      1     8      10    8    0    0
 55      1    10       2    0    0    1
 56      1     4       0    0    9    0
 57      1     5       0    0    9    3
 58      1     1       7    0   10   10
 59      1    10      10    0    0    8
 60      1     2       1    4    1    5
 61      1     9       0    0    0    2
 62      1     3       0    0    8    0
 63      1    10       0    0    0    8
 64      1     2      10    2    0    0
 65      1     8      10    6    0    0
 66      1     7       0    1    0    2
 67      1     9       7    6    0    6
 68      1     2       0    8    7    0
 69      1     4       0    0    6    9
 70      1     1       8   10    0    0
 71      1     3       4    8    0    0
 72      1    10       2    0    6    2
 73      1     8       3    0    0    7
 74      1     4       0    7    4    0
 75      1     3       1    0   10    0
 76      1     1       2    0    0    0
 77      1     7       0    0    8    0
 78      1     9       4    3    0    0
 79      1     5      10    0    0    7
 80      1     8       1    0    7    0
 81      1     9       7    0    0   10
 82      1     6       7    0   10    0
 83      1     6       4    0    5    6
 84      1     2       0    6    3    3
 85      1     3       1    0    0    3
 86      1     4       2    6    0    8
 87      1     1       0    0    9    0
 88      1     5       0    7    0    4
 89      1     5       0    9    0    6
 90      1     3       0    0    1    0
 91      1     9       6    0    0    0
 92      1     9       0    8    4    0
 93      1     2      10    5   10    0
 94      1     6       0   10    0    0
 95      1     3       0    8    0    8
 96      1     6       7    0   10    0
 97      1     6       9   10    0   10
 98      1     1       0    7    6    1
 99      1     3       6    0    0    5
100      1     3       0    0    8    0
101      1     1       0    0    8    0
102      1     1       0    6   10    0
103      1    10       7    0    1    0
104      1     3       8    3    1    3
105      1     9       0    0    0    6
106      1     3       0    0    2    2
107      1     7       0    8    7    8
108      1     4       6    3    0    0
109      1     6       4    4    0    0
110      1     2       0    2    9    0
111      1     1       8    2    4    0
112      1     6       0    0    3    0
113      1     3       8    0    9    0
114      1     8      10    1    0    0
115      1    10       8    9    0    0
116      1     1       1    0   10    0
117      1    10       9    0    9    1
118      1     5       0    0    0    4
119      1     6       0    5    6    2
120      1     4       8    0    0    4
121      1     2       8    0    5    0
122      1     0       0    0    0    0
************************************************************************
RESOURCEAVAILABILITIES:
  R 1  R 2  R 3  R 4
   28   24   30   29
************************************************************************
