# Supplementary material for: A multi-agent system for distributed multi-project scheduling with two-stage decomposition
Source: PLoS One. 2018 Oct 9;13(10):e0205445. doi: 10.1371/journal.pone.0205445 (PMC6177185; doi:10.1371/journal.pone.0205445)
Supplement: S1 Appendix — (ZIP) [file pone.0205445.s001.zip › S1 Appendix/j120_a10/mp_j120_a10_nr5_set/KolischInstanzen/j120/j12050_7.sm]

************************************************************************
file with basedata            : J12050_.BAS
initial value random generator: 131695115
************************************************************************
projects                      :  1
jobs (incl. supersource/sink ):  122
horizon                       :  679
RESOURCES
  - renewable                 :  4   R
  - nonrenewable              :  0   N
  - doubly constrained        :  0   D
************************************************************************
PROJECT INFORMATION:
pronr.  #jobs rel.date duedate tardcost  MPM-Time
    1    120      0      137       96      137
************************************************************************
PRECEDENCE RELATIONS:
jobnr.    #modes  #successors   successors
   1        1          3           2   3   4
   2        1          3           5   6  31
   3        1          3          10  14  81
   4        1          3          23  53  94
   5        1          3           7  12  15
   6        1          3           8   9  20
   7        1          3          24  32  44
   8        1          3          11  19  26
   9        1          3          22  75  79
  10        1          3          19  36  57
  11        1          3          13  29  35
  12        1          3          49  69  82
  13        1          2          16  46
  14        1          3          16  31  82
  15        1          3          21  45  47
  16        1          3          17  18  63
  17        1          3          30  33  37
  18        1          3          34  57 112
  19        1          3          25  41  60
  20        1          3          28  30  70
  21        1          3          28  49  91
  22        1          2          50  83
  23        1          3          41  68  80
  24        1          3          40  73  75
  25        1          3          76  82  87
  26        1          3          27  28  61
  27        1          1          92
  28        1          3          38  69  84
  29        1          2          34  54
  30        1          3          48  59 114
  31        1          3          37  44  63
  32        1          3          45  53  66
  33        1          3          52  72  86
  34        1          2          43 101
  35        1          3          39  42  63
  36        1          3          60  86  88
  37        1          3          39  54  93
  38        1          2          46 105
  39        1          3          48  51  62
  40        1          1          49
  41        1          2          51  79
  42        1          3          58  59 113
  43        1          3          55  65  71
  44        1          2          77  87
  45        1          2          89 120
  46        1          3          79  90 102
  47        1          2          88  93
  48        1          1         100
  49        1          3          51  56  58
  50        1          1          85
  51        1          3          61  89 120
  52        1          1          67
  53        1          3          57  74  96
  54        1          3          65  71 108
  55        1          3          62  72  99
  56        1          2          80 115
  57        1          2          72  89
  58        1          3          71  78 119
  59        1          3          60  61  83
  60        1          2          69 100
  61        1          2          95 111
  62        1          2          64  98
  63        1          3          64  77 109
  64        1          3          66  76  88
  65        1          1          98
  66        1          1         113
  67        1          3          74  85 109
  68        1          2          74  75
  69        1          3          76 103 117
  70        1          2          85  86
  71        1          3          77  83 107
  72        1          2          91 115
  73        1          3          78  80 115
  74        1          2          91 104
  75        1          3          81  87 112
  76        1          1         106
  77        1          1         102
  78        1          2          93 111
  79        1          2         108 110
  80        1          3          84  97 107
  81        1          2          84 116
  82        1          1          99
  83        1          1         102
  84        1          1          92
  85        1          3          96  97 111
  86        1          3          94 101 106
  87        1          3          90  97 104
  88        1          3          92 100 104
  89        1          2          90 118
  90        1          1         116
  91        1          1          95
  92        1          1          95
  93        1          2          94 101
  94        1          1          96
  95        1          1         103
  96        1          1         107
  97        1          2          98  99
  98        1          1         113
  99        1          1         103
 100        1          2         105 110
 101        1          1         109
 102        1          1         120
 103        1          1         105
 104        1          1         108
 105        1          2         106 121
 106        1          1         118
 107        1          1         114
 108        1          1         116
 109        1          1         110
 110        1          1         117
 111        1          1         112
 112        1          1         117
 113        1          1         114
 114        1          1         121
 115        1          1         118
 116        1          1         119
 117        1          1         121
 118        1          1         119
 119        1          1         122
 120        1          1         122
 121        1          1         122
 122        1          0        
************************************************************************
REQUESTS/DURATIONS:
jobnr. mode duration  R 1  R 2  R 3  R 4
------------------------------------------------------------------------
  1      1     0       0    0    0    0
  2      1    10       7    2    0    0
  3      1     5       0    0    0    2
  4      1     9      10    1    4    0
  5      1     1       0    4    1    0
  6      1     9       0    0    1    7
  7      1     6       0    3    8    0
  8      1     2       0    8    0    0
  9      1     4       0    0    1    7
 10      1     2       0    6    0    0
 11      1    10       2    7    0    0
 12      1    10       9    0    6    0
 13      1    10       0    0    5    9
 14      1     5       3    0    0    0
 15      1     6       6    0    7    1
 16      1     2       0    9    5    7
 17      1    10       6   10    0    0
 18      1     3       0    6    0    0
 19      1    10       1    6    0    0
 20      1     4       0    9    0    9
 21      1     8       6    2    1    7
 22      1     1       6    6    8    9
 23      1     3       0    0    2    6
 24      1     8       0    0    2    3
 25      1    10       0    5    0    3
 26      1    10       7    8    0    0
 27      1     9       0    0    1    6
 28      1     1       0    0    7    0
 29      1     7       0    6    0    7
 30      1     9       0    4    4    0
 31      1     4       0    6    9    0
 32      1     1       3    0    5    0
 33      1    10       0    0    3    5
 34      1     4       7    8    0    2
 35      1     2       7    0    0    1
 36      1     4       0    0    4    0
 37      1    10       1    0    0    5
 38      1     4       0    9    7    8
 39      1     6       7    0    1    0
 40      1     1       7    0    0    0
 41      1     9       1    4    6    0
 42      1     6      10    9    0    0
 43      1     9       0    6    7    0
 44      1     8       1    5    0    1
 45      1     3       0    0    5    0
 46      1     9      10    0    6    0
 47      1     5       3    2    7    0
 48      1     7       0    7    8    8
 49      1     7       0    5    2   10
 50      1     5       0   10    0    0
 51      1     1       0   10    8    0
 52      1    10       2    0    6    0
 53      1     7       5    0    0   10
 54      1     8       0    1    3    8
 55      1     1       8    0    0    5
 56      1     7       3    0    0    3
 57      1     3       9    0    0   10
 58      1     3       8    0    0    0
 59      1     7       3    0    0    2
 60      1    10       0    0    2    0
 61      1    10       0    3    0    7
 62      1     1       0    9    0    0
 63      1     8       0    0    6    0
 64      1     7       6   10    3    0
 65      1    10       8    0    0   10
 66      1     9       9    0   10    8
 67      1     9       0    0    7    4
 68      1     8       9    6    1    0
 69      1     3       6    3    0    0
 70      1     1       0    1    0    0
 71      1     8       0    0    3    3
 72      1     8       0    0   10    0
 73      1     8       0    6    2    5
 74      1     1       8    0    4    4
 75      1     4       0    0    8    5
 76      1    10      10    0    0    0
 77      1     4       9    0    5   10
 78      1     6       0   10    0    2
 79      1     1       0    7    7    0
 80      1     3       0    2    2    0
 81      1     2       6    0    8    2
 82      1     2       0    0    4    0
 83      1     5       0    2    0    0
 84      1     1       3    5    0    3
 85      1    10       0    8    0    0
 86      1     5       0    8    4    0
 87      1     8       5    0    0    0
 88      1     2       6   10    1    0
 89      1     9       6    5    2    9
 90      1     3       3    9    0    7
 91      1     8       0    0    0    4
 92      1     3       0    3    6    7
 93      1     1       0    8    9    2
 94      1     2       5    0    7    0
 95      1     6       0    0    9   10
 96      1     8       0    2    0    0
 97      1     9       0    0    0    9
 98      1     3       0    0   10    0
 99      1     4       8    0    0    7
100      1     4       0    0    0    9
101      1     7       8    6    0    0
102      1     6       2    9    0    0
103      1     8       0    3    0    0
104      1     2      10    0    0    6
105      1     7       0    0    8    2
106      1     6       0    1    0    0
107      1     6       0    0    0    4
108      1     4       0    8    8    4
109      1     8      10    3    0    1
110      1     6       9    0    0    2
111      1     6       8    0    1    0
112      1     3       0    0    9    0
113      1     3       9    2    0    3
114      1     4       0    0    0    5
115      1     4       5    6    0    0
116      1     2       0    1    0    0
117      1     5       0    0    0    3
118      1     5       9    2    0   10
119      1     6      10    4    0    8
120      1     7       0    0    6    3
121      1     5       7    0    2    0
122      1     0       0    0    0    0
************************************************************************
RESOURCEAVAILABILITIES:
  R 1  R 2  R 3  R 4
   28   26   27   36
************************************************************************
