# Supplementary material for: A multi-agent system for distributed multi-project scheduling with two-stage decomposition
Source: PLoS One. 2018 Oct 9;13(10):e0205445. doi: 10.1371/journal.pone.0205445 (PMC6177185; doi:10.1371/journal.pone.0205445)
Supplement: S1 Appendix — (ZIP) [file pone.0205445.s001.zip › S1 Appendix/j120_a10/mp_j120_a10_nr5_set/KolischInstanzen/j120/j12050_8.sm]

************************************************************************
file with basedata            : J12050_.BAS
initial value random generator: 1072289807
************************************************************************
projects                      :  1
jobs (incl. supersource/sink ):  122
horizon                       :  701
RESOURCES
  - renewable                 :  4   R
  - nonrenewable              :  0   N
  - doubly constrained        :  0   D
************************************************************************
PROJECT INFORMATION:
pronr.  #jobs rel.date duedate tardcost  MPM-Time
    1    120      0      112       12      112
************************************************************************
PRECEDENCE RELATIONS:
jobnr.    #modes  #successors   successors
   1        1          3           2   3   4
   2        1          3           8  34  86
   3        1          3          11  12  18
   4        1          3           5   6   7
   5        1          2           9  76
   6        1          3          21  23  29
   7        1          3          10  24  37
   8        1          3          17  20  30
   9        1          3          14  15  19
  10        1          3          17  69  89
  11        1          3          51  87 104
  12        1          3          13  20  33
  13        1          3          35  39 107
  14        1          3          22  48  92
  15        1          3          16  24  25
  16        1          3          32  52  55
  17        1          3          26  42  62
  18        1          3          57  61 113
  19        1          2          22  83
  20        1          3          27  73  76
  21        1          2          47  87
  22        1          1         105
  23        1          3          28  54  64
  24        1          3          31  41  85
  25        1          3          60  65  95
  26        1          2          36  43
  27        1          3          29  38  80
  28        1          3          47  77  83
  29        1          3          57  74  96
  30        1          2          36  40
  31        1          1          49
  32        1          2          79 112
  33        1          3          39  47  68
  34        1          3          43  52  70
  35        1          3          44  62 109
  36        1          2          63  64
  37        1          3          46  93 110
  38        1          2          69 103
  39        1          2          64  89
  40        1          3          67  68  95
  41        1          1          72
  42        1          3          49  74 104
  43        1          2          72  75
  44        1          3          45  60  77
  45        1          3          53  66  80
  46        1          3          48  56  89
  47        1          1          81
  48        1          3          50  59  71
  49        1          3          50  67  84
  50        1          3          95  97 103
  51        1          3          52  59  79
  52        1          3          78  99 111
  53        1          2          59  85
  54        1          3          57  58  88
  55        1          2          63  70
  56        1          2          81 118
  57        1          1         118
  58        1          1          69
  59        1          1          86
  60        1          2          66  74
  61        1          3          83  97 107
  62        1          3          66  75  78
  63        1          2          73 105
  64        1          2          72  75
  65        1          3          67  68  93
  66        1          1          88
  67        1          3          91 101 108
  68        1          3          71  73 114
  69        1          3          70  71 106
  70        1          3          77 118 120
  71        1          1          82
  72        1          2          84  96
  73        1          3         100 107 115
  74        1          3          78  82  99
  75        1          2          79  80
  76        1          2          87 102
  77        1          1          90
  78        1          3          90  93 106
  79        1          3          84  90 103
  80        1          3          81  82  97
  81        1          1          92
  82        1          2          91 113
  83        1          3          85  91 112
  84        1          2          94 110
  85        1          3          92 100 114
  86        1          2          88 111
  87        1          2         100 109
  88        1          3          94 101 105
  89        1          1         104
  90        1          1          98
  91        1          3          98 102 116
  92        1          1          94
  93        1          2         116 120
  94        1          1          99
  95        1          1          96
  96        1          1         108
  97        1          1          98
  98        1          1         119
  99        1          2         102 117
 100        1          1         101
 101        1          1         117
 102        1          1         115
 103        1          1         106
 104        1          2         108 114
 105        1          1         116
 106        1          1         113
 107        1          1         110
 108        1          1         109
 109        1          1         112
 110        1          1         111
 111        1          1         117
 112        1          1         119
 113        1          1         121
 114        1          1         115
 115        1          1         119
 116        1          1         121
 117        1          1         120
 118        1          1         121
 119        1          1         122
 120        1          1         122
 121        1          1         122
 122        1          0        
************************************************************************
REQUESTS/DURATIONS:
jobnr. mode duration  R 1  R 2  R 3  R 4
------------------------------------------------------------------------
  1      1     0       0    0    0    0
  2      1     3       0    0    8    0
  3      1    10       3    0    3    0
  4      1     4       0    5    0    0
  5      1     8       4    0    8    0
  6      1     1       0    0    0    9
  7      1     7       0    0    0    8
  8      1    10       0    8    0    7
  9      1     2       5    0    0    0
 10      1     4       0    9    6    0
 11      1     3       4    0    8    4
 12      1     9       0    6    0    5
 13      1     2       0    4    0    0
 14      1     9       9    0    2    6
 15      1     3       0    6    0   10
 16      1    10       0    0    9    0
 17      1    10       8    5   10    1
 18      1     8       9    3    0    0
 19      1     8       8    0    9    0
 20      1     9       8    0    0    0
 21      1     4       0    0    6    0
 22      1     2       0    9    0    0
 23      1    10       0    0    8    3
 24      1     1       0    7    0    0
 25      1     8       5    7    0    0
 26      1     8       7    2    5    2
 27      1     3       0    7    0    1
 28      1     1       4    0    7    8
 29      1     5       0    8    4    0
 30      1    10       7    0    0    0
 31      1     3      10    0    4    4
 32      1     4      10    0    0    4
 33      1     7       0   10    2    2
 34      1     8       0    6    8    0
 35      1     5       0    0    8    0
 36      1    10       0    4    0    0
 37      1     3       0    0    4    9
 38      1     8       0    0    8    8
 39      1     5       4    0    7    8
 40      1     1       0    0    5    0
 41      1     1       6    3    4    0
 42      1     9       1    0    2   10
 43      1     5       0    4    0    9
 44      1     2       6   10    2    0
 45      1     2       5    6    0    0
 46      1     9       0    7    8    5
 47      1     2       9    0    8    5
 48      1     2       7    0    0    0
 49      1     8       3    6    0   10
 50      1     3       8    0    0    0
 51      1     8       6    0    3    0
 52      1    10       0    0    8    0
 53      1     7       0    5    3    0
 54      1     3       1    0    7    8
 55      1    10       0    0    0    1
 56      1     6       0    3    0    0
 57      1     8       0    8    0    9
 58      1     5       0    3    1    0
 59      1    10       0    0    0    2
 60      1     4       0    9    8    7
 61      1     3       0    0    7    4
 62      1     6       0    0    5   10
 63      1     4       0    1    0    0
 64      1     6       0    0    2    0
 65      1     1       6    0    0    0
 66      1    10       0    8    0    4
 67      1     7       7    1    2    0
 68      1     7       0    7   10    0
 69      1     2       6    0    0    0
 70      1    10       2    2    0    4
 71      1     1       6    0    6    3
 72      1     3       0    0    9    0
 73      1     9       6    2    6    0
 74      1    10       3    6    0   10
 75      1     8       0    3    0    0
 76      1     4       3    6    0    0
 77      1     9       5    3    2    0
 78      1     8       0    9    7    7
 79      1     2      10    0    6    5
 80      1     2       1    0   10    0
 81      1     3       4    0    0    0
 82      1     2       0    0    5    6
 83      1     8       0    5    0    0
 84      1    10       7    0    4    0
 85      1     1       0    0    2    0
 86      1     8       9    0    7    5
 87      1     5       0    0    0    7
 88      1     9       4    7    2    0
 89      1     2       7    0    0    0
 90      1     9       0    3    0    5
 91      1     3       0    0    5    3
 92      1    10       0    1    0    0
 93      1     4       0    6    5    6
 94      1     8       0   10    0    3
 95      1     8       9    9    3    2
 96      1     7       7    0    6    0
 97      1     5       0    1    2    0
 98      1     8       0    2    5    0
 99      1     9       0    9    0   10
100      1     9       0    1    0    1
101      1     6       0    9    0    6
102      1     9       3    0    2    2
103      1     4       1    0    6    0
104      1     7       0   10    8    2
105      1     4       5    0    0    0
106      1     1       0    0    9    0
107      1     4       0   10    0    0
108      1     1       0    0    8    6
109      1     7       2    0    6    8
110      1     5       7    1    4    2
111      1    10       0    8    0    5
112      1    10       7    0    0    4
113      1    10       9    0    6    0
114      1     2       0    2    0    0
115      1     6       0    0    0    3
116      1     9       5    3    0    1
117      1     2       0    4    0    0
118      1     5       4    8    8    0
119      1     8       9    0    9   10
120      1     1       6    0    1    0
121      1    10      10    0    1    3
122      1     0       0    0    0    0
************************************************************************
RESOURCEAVAILABILITIES:
  R 1  R 2  R 3  R 4
   36   30   34   35
************************************************************************
