# Supplementary material for: A multi-agent system for distributed multi-project scheduling with two-stage decomposition
Source: PLoS One. 2018 Oct 9;13(10):e0205445. doi: 10.1371/journal.pone.0205445 (PMC6177185; doi:10.1371/journal.pone.0205445)
Supplement: S1 Appendix — (ZIP) [file pone.0205445.s001.zip › S1 Appendix/j120_a10/mp_j120_a10_nr5_set/KolischInstanzen/j120/j12050_9.sm]

************************************************************************
file with basedata            : J12050_.BAS
initial value random generator: 637085300
************************************************************************
projects                      :  1
jobs (incl. supersource/sink ):  122
horizon                       :  655
RESOURCES
  - renewable                 :  4   R
  - nonrenewable              :  0   N
  - doubly constrained        :  0   D
************************************************************************
PROJECT INFORMATION:
pronr.  #jobs rel.date duedate tardcost  MPM-Time
    1    120      0      101       44      101
************************************************************************
PRECEDENCE RELATIONS:
jobnr.    #modes  #successors   successors
   1        1          3           2   3   4
   2        1          3          11  13  24
   3        1          3           5  26  49
   4        1          3           7   8  14
   5        1          3           6  27  51
   6        1          3           9  22  25
   7        1          3          12  17  30
   8        1          3          32  66  94
   9        1          3          10  15  55
  10        1          3          52  58  89
  11        1          3          16  54  57
  12        1          2          20  21
  13        1          3          23  39  71
  14        1          3          19  36  37
  15        1          3          61  78  83
  16        1          3          18  76 101
  17        1          2          47  53
  18        1          3          33  85  88
  19        1          3          28  38  52
  20        1          3          56  75  79
  21        1          3          31  35  57
  22        1          3          68  99 114
  23        1          3          29  69  92
  24        1          3          42  44  91
  25        1          3          41  65  91
  26        1          2          80 116
  27        1          3          38  45  82
  28        1          3          42  65  93
  29        1          3          48  77 110
  30        1          3          47  54  55
  31        1          2          34  83
  32        1          2          77 109
  33        1          2          86  90
  34        1          3          46  48  54
  35        1          3          40  60  76
  36        1          2          53 100
  37        1          3          46  50  55
  38        1          3          41  56 106
  39        1          3          42  73  77
  40        1          3          61  95 109
  41        1          2          43  62
  42        1          3          59  63 117
  43        1          2          60  76
  44        1          3          82  98 108
  45        1          3          53  58  66
  46        1          1          84
  47        1          3          78  81 105
  48        1          2          50  73
  49        1          3          56  62 106
  50        1          1          52
  51        1          3          70  71  78
  52        1          3          61  88 109
  53        1          2          75 117
  54        1          2          68  90
  55        1          2          58  64
  56        1          3          60  71 107
  57        1          2          72  74
  58        1          2          62  67
  59        1          1         121
  60        1          2          66  84
  61        1          1         119
  62        1          3          69 101 108
  63        1          2          67 114
  64        1          3          65  68  73
  65        1          1          67
  66        1          2          80  97
  67        1          2          74  79
  68        1          2          69  84
  69        1          2          74  85
  70        1          2          72 121
  71        1          1          80
  72        1          3          79  85  99
  73        1          1          88
  74        1          1          94
  75        1          1          87
  76        1          2          81 107
  77        1          2          83  96
  78        1          3          86  89  94
  79        1          1         118
  80        1          3          90  93 105
  81        1          2          87 110
  82        1          1          89
  83        1          3          86  93 120
  84        1          3          95  97  98
  85        1          2          87 104
  86        1          1         116
  87        1          1         112
  88        1          1          96
  89        1          3          92 100 114
  90        1          2          92  95
  91        1          3          96  97  98
  92        1          2         102 115
  93        1          1         112
  94        1          1         103
  95        1          3         102 103 104
  96        1          1          99
  97        1          3         100 101 104
  98        1          1         105
  99        1          1         106
 100        1          2         103 120
 101        1          3         102 111 116
 102        1          1         110
 103        1          1         112
 104        1          1         111
 105        1          1         115
 106        1          2         107 111
 107        1          1         108
 108        1          1         118
 109        1          1         113
 110        1          1         113
 111        1          1         113
 112        1          1         118
 113        1          1         117
 114        1          1         115
 115        1          1         121
 116        1          1         119
 117        1          1         120
 118        1          1         119
 119        1          1         122
 120        1          1         122
 121        1          1         122
 122        1          0        
************************************************************************
REQUESTS/DURATIONS:
jobnr. mode duration  R 1  R 2  R 3  R 4
------------------------------------------------------------------------
  1      1     0       0    0    0    0
  2      1     9       0    0    8    0
  3      1     1      10    2    0    0
  4      1     3       4    0   10    6
  5      1     5       0    3    0    7
  6      1     6       5    0    5    0
  7      1     3       0    0    0    3
  8      1    10       0    0    1    0
  9      1     5       0    6    9    0
 10      1     4      10    0    0    6
 11      1     4       8    3    0    0
 12      1     3       0    0    0    9
 13      1     3       9    0    0    0
 14      1     8       0    0    3    8
 15      1    10       0    0    1    7
 16      1     5       0    1    5    2
 17      1     4       0    8    2    0
 18      1     7       0    8    5    0
 19      1     9       4    0    0    0
 20      1     2       4    8    3    0
 21      1     6       0   10    9    0
 22      1     5       4    3    1    0
 23      1     3       7    5    1    0
 24      1     9       0    8    0    9
 25      1     9       0   10    0    0
 26      1     8      10    0    9    0
 27      1     7       0    9    0    0
 28      1     8       8    4   10    0
 29      1     8       7    0    0    0
 30      1     1       2    8    0    0
 31      1     6       5    4    0    0
 32      1     6       0   10    1    0
 33      1     8       4    3    2    0
 34      1     7      10    0    0    0
 35      1     2       0    9    0    2
 36      1     8       1    3   10    0
 37      1     8       7    8    0    0
 38      1     8       9    1    0    0
 39      1    10       0    5    0    0
 40      1     1       5    4    0    3
 41      1     3       0    0    6    0
 42      1     7       0   10    0    1
 43      1     4       0    0    1    0
 44      1     7       0    0    0    4
 45      1     6       0    4    0    0
 46      1     1       5    1    0   10
 47      1     2       0    9    0    4
 48      1     3       0    1    0    0
 49      1     1       6    0    0    5
 50      1     8       0    0    1    9
 51      1     7       0    7    0    0
 52      1     1       7    0    1    2
 53      1     2       0    1    6    0
 54      1    10       0    8    9    0
 55      1     6       9    1    0    0
 56      1     2       0    0    5    2
 57      1     7      10    7    5   10
 58      1     3       9    0    9    0
 59      1     5       4    5    0    7
 60      1    10       6    6    0    9
 61      1     3       2    0    7    0
 62      1     1       0    0    4    0
 63      1     9       3    1    0    0
 64      1     6       0    0    0    8
 65      1    10       2    0    0    3
 66      1     8       0    9    9    2
 67      1     7       0    5    9    0
 68      1     7       2    5    0    0
 69      1     9       0    0    0    3
 70      1     5       7    9    0    1
 71      1     7       3    6    0    0
 72      1     5       0    8    2   10
 73      1     3       0    9    0    0
 74      1     1       0    0    0    9
 75      1     3       0    0    0    3
 76      1     4       0    0    0    7
 77      1     4       0    0    0   10
 78      1     6       0    9    9    0
 79      1     2       5    0    1    8
 80      1     5       9    0    0    8
 81      1     7       9    0    2    0
 82      1     9       0    0    0    7
 83      1     4       0    9    0    0
 84      1     3       0    0    3   10
 85      1     2       9    0    0    0
 86      1     8       3    7    0    7
 87      1     5       1    7    0    2
 88      1     7       8    0    6   10
 89      1     1       0    0    7    0
 90      1     9       4    0    0    0
 91      1     4       0    0    3    7
 92      1    10       1    0    9    0
 93      1     9       9    3    2    0
 94      1     6      10    7    0    0
 95      1     7       3    9    0    0
 96      1     4       2    1    1    8
 97      1     5       0    5   10    9
 98      1     2      10    0    4    8
 99      1     5       2    3    8   10
100      1     7       0    0    5    9
101      1     1       9    0    0    3
102      1     7      10    0    0    0
103      1     5       1    0    9   10
104      1     1       0    0    0    8
105      1     9       6    7    0   10
106      1     6       7    9    0    0
107      1     6       0    2    0    4
108      1     9       0    5   10    8
109      1     7       0    7   10    0
110      1     1       0    0    7    0
111      1     4       4   10    4    0
112      1     1       8    7    0    1
113      1     4       2    0    6    0
114      1     6       0   10    7    0
115      1     7       0    0   10    5
116      1    10       0    0   10    3
117      1     7       0    0   10    0
118      1    10       0    2    1    7
119      1     1       2    6    8    0
120      1     5       0    3    2    0
121      1     5       0    9    0    0
122      1     0       0    0    0    0
************************************************************************
RESOURCEAVAILABILITIES:
  R 1  R 2  R 3  R 4
   34   48   28   26
************************************************************************
