# Supplementary material for: A multi-agent system for distributed multi-project scheduling with two-stage decomposition
Source: PLoS One. 2018 Oct 9;13(10):e0205445. doi: 10.1371/journal.pone.0205445 (PMC6177185; doi:10.1371/journal.pone.0205445)
Supplement: S1 Appendix — (ZIP) [file pone.0205445.s001.zip › S1 Appendix/j120_a2/mp_j120_a2_nr1_set/KolischInstanzen/j120/j12041_8.sm]

************************************************************************
file with basedata            : J12041_.BAS
initial value random generator: 910316261
************************************************************************
projects                      :  1
jobs (incl. supersource/sink ):  122
horizon                       :  708
RESOURCES
  - renewable                 :  4   R
  - nonrenewable              :  0   N
  - doubly constrained        :  0   D
************************************************************************
PROJECT INFORMATION:
pronr.  #jobs rel.date duedate tardcost  MPM-Time
    1    120      0      110       83      110
************************************************************************
PRECEDENCE RELATIONS:
jobnr.    #modes  #successors   successors
   1        1          3           2   3   4
   2        1          2          12  58
   3        1          3           5  19  23
   4        1          3           6   7  10
   5        1          3           8  42  82
   6        1          3          11  14  32
   7        1          3           9  40  42
   8        1          3          15  29  99
   9        1          3          17  27  39
  10        1          3          15  18  22
  11        1          3          13  31  94
  12        1          3          14  16  93
  13        1          3          20  24  63
  14        1          3          21  37  53
  15        1          3          16  48  79
  16        1          3          74  84 108
  17        1          3          41  52  69
  18        1          3          25  34  72
  19        1          3          30  38 104
  20        1          3          25  79 107
  21        1          3          66  72  80
  22        1          3          26  49 106
  23        1          3          42  48 102
  24        1          3          26  50  73
  25        1          3          66  71 101
  26        1          3          28  79  91
  27        1          3          45  48  70
  28        1          3          33  36  47
  29        1          3          45  56  64
  30        1          3          32  52  78
  31        1          2          35  47
  32        1          1          47
  33        1          3          43  44  74
  34        1          2          59  95
  35        1          1          60
  36        1          3          88  98 109
  37        1          3          39  54  71
  38        1          2          92 109
  39        1          3          89  92 120
  40        1          3          44  67  81
  41        1          3          46  62  97
  42        1          1          54
  43        1          1          51
  44        1          3          70  77  98
  45        1          3          58  65 100
  46        1          2          59  96
  47        1          3          64  81 105
  48        1          3          55  63  68
  49        1          3         101 105 118
  50        1          3          62  85  89
  51        1          3          56  86 113
  52        1          2          66 117
  53        1          3          57  64  74
  54        1          2          61  68
  55        1          3          57  61  97
  56        1          2          57  61
  57        1          2          71  76
  58        1          3          67  98 121
  59        1          1          60
  60        1          3          73  83 100
  61        1          3          65  72  83
  62        1          3          75  77  82
  63        1          3          65  81 104
  64        1          1          67
  65        1          2          80  85
  66        1          2          86 121
  67        1          1         119
  68        1          3          78  90  96
  69        1          2          84  86
  70        1          2          75  80
  71        1          1         116
  72        1          1          76
  73        1          3          75  77 110
  74        1          1         114
  75        1          2          76  93
  76        1          1         104
  77        1          1          88
  78        1          3          87  91  94
  79        1          1          83
  80        1          1         115
  81        1          2          85  87
  82        1          3          88  91 106
  83        1          2          87 112
  84        1          2          90  95
  85        1          1          96
  86        1          1          99
  87        1          2          89 103
  88        1          1          93
  89        1          1         115
  90        1          2          92  97
  91        1          2          95 105
  92        1          1          94
  93        1          2          99 107
  94        1          1         100
  95        1          1         118
  96        1          1         103
  97        1          2         106 113
  98        1          2         101 102
  99        1          1         102
 100        1          1         110
 101        1          2         103 110
 102        1          1         118
 103        1          2         108 111
 104        1          2         108 109
 105        1          2         112 114
 106        1          3         107 117 121
 107        1          1         112
 108        1          1         115
 109        1          1         111
 110        1          2         111 113
 111        1          1         119
 112        1          1         120
 113        1          1         114
 114        1          1         116
 115        1          1         116
 116        1          1         117
 117        1          1         119
 118        1          1         120
 119        1          1         122
 120        1          1         122
 121        1          1         122
 122        1          0        
************************************************************************
REQUESTS/DURATIONS:
jobnr. mode duration  R 1  R 2  R 3  R 4
------------------------------------------------------------------------
  1      1     0       0    0    0    0
  2      1     8       0    0    0    5
  3      1     3       1    0    0    0
  4      1     8       5    0    0    0
  5      1     4       0    0   10    0
  6      1     5       0    0    1    0
  7      1     1       0    6    0    0
  8      1     8       0    0    0    4
  9      1     7       0    0    6    0
 10      1    10       0    0    0   10
 11      1     7       0    4    0    0
 12      1     8       0    0    0    2
 13      1     2       9    0    0    0
 14      1     7       7    0    0    0
 15      1     7       0    0    4    0
 16      1     5       0    5    0    0
 17      1     4       1    0    0    0
 18      1     8       0    0    1    0
 19      1     8       0    0   10    0
 20      1    10       7    0    0    0
 21      1     2       0    0    9    0
 22      1     4       0    0    0    9
 23      1     1       3    0    0    0
 24      1     1       0    0    4    0
 25      1    10       1    0    0    0
 26      1     2       4    0    0    0
 27      1     5       9    0    0    0
 28      1     3       0    0    0    6
 29      1     2       0    6    0    0
 30      1     2       0    0    0    1
 31      1     9       9    0    0    0
 32      1     7       0    0    1    0
 33      1     4       0    0    0    4
 34      1     9       0    0    0    2
 35      1     1       0    0    0    2
 36      1     9       2    0    0    0
 37      1     8       6    0    0    0
 38      1     3       0    0    7    0
 39      1    10       9    0    0    0
 40      1     7       0    0    9    0
 41      1     4       0    6    0    0
 42      1     2       0    0    0    8
 43      1     2       0    9    0    0
 44      1    10       9    0    0    0
 45      1     5       0    0    9    0
 46      1     7       0    0    4    0
 47      1     9       0    7    0    0
 48      1     3       0    0    7    0
 49      1     4       3    0    0    0
 50      1     7       7    0    0    0
 51      1    10       0    0    0    1
 52      1     1       0    8    0    0
 53      1     2       0    0    8    0
 54      1     2       0    0    6    0
 55      1     6       8    0    0    0
 56      1     7       0    9    0    0
 57      1     6       5    0    0    0
 58      1     4       0    0    2    0
 59      1    10       0    0    1    0
 60      1     5       2    0    0    0
 61      1     8       6    0    0    0
 62      1     8       0    0    0    6
 63      1     7       1    0    0    0
 64      1    10       0    0    0    9
 65      1     8       1    0    0    0
 66      1     2       0    0    0    3
 67      1    10       0    0    6    0
 68      1     8       0    2    0    0
 69      1     7       0    0    0    8
 70      1     2       0    0    0    5
 71      1     2       0    0    6    0
 72      1     9       0    0    2    0
 73      1    10       0    0    0    4
 74      1     1       0    0    3    0
 75      1     9       4    0    0    0
 76      1     7       9    0    0    0
 77      1    10       0    6    0    0
 78      1    10       0    6    0    0
 79      1     6       0    0    0    3
 80      1     8       0    0   10    0
 81      1     3       0    0    0    1
 82      1    10       0    1    0    0
 83      1     4       0    5    0    0
 84      1     8      10    0    0    0
 85      1     5       0    4    0    0
 86      1     8       0    0    1    0
 87      1    10       0    0    0    1
 88      1     5       0    0    9    0
 89      1    10       0    8    0    0
 90      1     6       0    8    0    0
 91      1     3       0    0    0    1
 92      1     2       0    0    0    9
 93      1     1       7    0    0    0
 94      1     6       0    2    0    0
 95      1     3       0    0   10    0
 96      1     3       0    0    8    0
 97      1     6       0    0    4    0
 98      1     7       0    0    1    0
 99      1    10       0    0    0    7
100      1     7       0    0    0    9
101      1     3       0    8    0    0
102      1     9       3    0    0    0
103      1     8       3    0    0    0
104      1     9       0    0    1    0
105      1     9       1    0    0    0
106      1     4       0    0    0   10
107      1     2       6    0    0    0
108      1     7       1    0    0    0
109      1    10       0    0    0    2
110      1     7       0    6    0    0
111      1     7       8    0    0    0
112      1     5       0    9    0    0
113      1     6       5    0    0    0
114      1     7       2    0    0    0
115      1    10       0    0    1    0
116      1     5       0    5    0    0
117      1     2       9    0    0    0
118      1     2       6    0    0    0
119      1     1       0    0    0    8
120      1     6       0    0   10    0
121      1     5       7    0    0    0
122      1     0       0    0    0    0
************************************************************************
RESOURCEAVAILABILITIES:
  R 1  R 2  R 3  R 4
   13   11   13   11
************************************************************************
