# Supplementary material for: A multi-agent system for distributed multi-project scheduling with two-stage decomposition
Source: PLoS One. 2018 Oct 9;13(10):e0205445. doi: 10.1371/journal.pone.0205445 (PMC6177185; doi:10.1371/journal.pone.0205445)
Supplement: S1 Appendix — (ZIP) [file pone.0205445.s001.zip › S1 Appendix/j120_a2/mp_j120_a2_nr2_set/KolischInstanzen/j120/j12058_10.sm]

************************************************************************
file with basedata            : J12058_.BAS
initial value random generator: 1385496335
************************************************************************
projects                      :  1
jobs (incl. supersource/sink ):  122
horizon                       :  622
RESOURCES
  - renewable                 :  4   R
  - nonrenewable              :  0   N
  - doubly constrained        :  0   D
************************************************************************
PROJECT INFORMATION:
pronr.  #jobs rel.date duedate tardcost  MPM-Time
    1    120      0       98       72       98
************************************************************************
PRECEDENCE RELATIONS:
jobnr.    #modes  #successors   successors
   1        1          3           2   3   4
   2        1          3           5   7  15
   3        1          3           6  46  64
   4        1          3          12  59  99
   5        1          3          17  21  41
   6        1          3          10  11 120
   7        1          3           8  68  81
   8        1          3           9  27  70
   9        1          3          13  20  34
  10        1          3          30  71 112
  11        1          3          31  36  71
  12        1          3          14  62  66
  13        1          3          29  37  50
  14        1          3          16  19  22
  15        1          3          23  24 103
  16        1          3          18  25  76
  17        1          3          29  50  52
  18        1          3          26  51  89
  19        1          1          33
  20        1          3          37  67  92
  21        1          3          26  55  57
  22        1          3          51  63  69
  23        1          1          62
  24        1          3          28  56  98
  25        1          3          36  40  44
  26        1          3          32  38  45
  27        1          2          39  60
  28        1          2          44  66
  29        1          3          35  54  59
  30        1          2          38  47
  31        1          3          52  56  76
  32        1          3          37  58 102
  33        1          2          56  57
  34        1          1          75
  35        1          2          71  79
  36        1          2          49  82
  37        1          3          72  90 103
  38        1          2          54  91
  39        1          2          48  77
  40        1          2          42 104
  41        1          2          50  85
  42        1          3          43  58  75
  43        1          3          81  90  92
  44        1          3          52  69  87
  45        1          3          53  79  84
  46        1          3          61  78  88
  47        1          2          53  99
  48        1          3          58  87  89
  49        1          3          65  73  85
  50        1          3          57  59  62
  51        1          2          67 109
  52        1          2          61 111
  53        1          1          54
  54        1          2          74  78
  55        1          3          60  80 107
  56        1          2          70  93
  57        1          2          86  97
  58        1          2          73 113
  59        1          3          84  87  91
  60        1          3          83  94  99
  61        1          2          86  89
  62        1          3          67  69 116
  63        1          3          70  82 108
  64        1          3          65  97 115
  65        1          3          68  78 109
  66        1          2          68  96
  67        1          2          73  88
  68        1          1         106
  69        1          3          72  74  88
  70        1          2          72 105
  71        1          3          82  85  97
  72        1          2          80 104
  73        1          3          74  86 105
  74        1          1         117
  75        1          3          84  90 102
  76        1          2          80 116
  77        1          3          79  83  98
  78        1          1         101
  79        1          3          93  95 113
  80        1          1         109
  81        1          2          83 114
  82        1          2         100 114
  83        1          2          91  96
  84        1          2          92 114
  85        1          2          95 110
  86        1          1         107
  87        1          2         100 105
  88        1          2          93 115
  89        1          1         107
  90        1          1          94
  91        1          2          95 113
  92        1          2          94 110
  93        1          1         100
  94        1          2          96  98
  95        1          2         102 108
  96        1          1         115
  97        1          2         101 103
  98        1          2         119 120
  99        1          1         121
 100        1          1         101
 101        1          1         104
 102        1          1         116
 103        1          1         108
 104        1          1         106
 105        1          1         106
 106        1          2         110 111
 107        1          1         112
 108        1          2         111 118
 109        1          1         112
 110        1          1         118
 111        1          1         117
 112        1          1         117
 113        1          1         121
 114        1          1         118
 115        1          1         120
 116        1          1         119
 117        1          1         121
 118        1          1         119
 119        1          1         122
 120        1          1         122
 121        1          1         122
 122        1          0        
************************************************************************
REQUESTS/DURATIONS:
jobnr. mode duration  R 1  R 2  R 3  R 4
------------------------------------------------------------------------
  1      1     0       0    0    0    0
  2      1     2       4    6    8    1
  3      1     7       5    5    5    4
  4      1     9       7    7    9   10
  5      1     5       9    9   10    7
  6      1     6       4    7   10    1
  7      1     8       7    9    6    2
  8      1     2       7    6    3   10
  9      1    10       2    8    1    9
 10      1     4       3    6   10    4
 11      1     2       8    5    7    5
 12      1     7       9    2    4    1
 13      1     8       2    9    6    6
 14      1     6       5    5    4    9
 15      1     8       6    6    5    6
 16      1     4       9    8    5    5
 17      1     1       4    3    1    4
 18      1     4       2    4    4    8
 19      1     6       8    5    3    2
 20      1     4       1    4    7    7
 21      1     5       6    7    5    1
 22      1     2       4    4    3    3
 23      1     1       8    8    2    8
 24      1     6       5    7    7    9
 25      1     8       9    4    1    1
 26      1    10       2    2    1    6
 27      1     2       1    2    3    7
 28      1     9       5    1    4    1
 29      1     6      10    2    5    3
 30      1     8       5    1    4    6
 31      1     7       2    8   10    6
 32      1     4       5    2    7    8
 33      1     5       3    9    6    3
 34      1     3       8    7    3    8
 35      1     8       3    5    4    4
 36      1     3       5    4    5    3
 37      1     9       3    1    3   10
 38      1     8       3   10   10    2
 39      1     5       1    7    9    7
 40      1     7       4    1    3    6
 41      1     3       5    5    3    5
 42      1     3       5    3    7    3
 43      1     5       2    7    9    2
 44      1     4       2   10    2    2
 45      1     4      10    6    1    3
 46      1     1       8    3    9   10
 47      1     9       1    9    5    6
 48      1     5       5    4   10    6
 49      1     2      10    3    9    9
 50      1     3       8    3    2    1
 51      1     3       3    1    7    9
 52      1     6       6   10    7    4
 53      1     1       5    1    7   10
 54      1     4       8    5    7    3
 55      1     9       8    4    1    1
 56      1     1       5    3    9    2
 57      1     1       3    4    4    2
 58      1     4       5    7    2   10
 59      1     4       1    9   10    4
 60      1    10       7    3    7    2
 61      1     5       5   10    8   10
 62      1     8       3    8    5    2
 63      1     1       5    1    6    3
 64      1     7      10    6   10    4
 65      1     1       3    1    1    3
 66      1     6       6    6    3    6
 67      1     4       4    9    1    7
 68      1     2       6    8    9    6
 69      1     5      10    2    5    7
 70      1     4       6    1   10   10
 71      1     9       6    7    6    3
 72      1     8       1    6    3    5
 73      1     7       4    5    8    8
 74      1     2       2   10    3    5
 75      1     7       6    5    2    5
 76      1    10       1    2    9    1
 77      1     1       2    3    1   10
 78      1     6       3    7    1    8
 79      1     1       8   10   10    1
 80      1     9      10    1    9    9
 81      1     3       6    9    5    8
 82      1     5       2    2    2    8
 83      1    10       2    2    4    3
 84      1     4      10    4    1    9
 85      1     4       2    6    8    4
 86      1     5       3   10    2    8
 87      1     7      10    4    8    5
 88      1     5       4    8    7    6
 89      1     9       6    1    7    8
 90      1     1       4    7    4    7
 91      1     4      10   10    3    7
 92      1     9       5    2    1    2
 93      1     7       5    2    9    5
 94      1     7       7    5    8    7
 95      1     3       7    7    8    2
 96      1     8      10    2    5    2
 97      1     9       8    3    7    3
 98      1    10       8    7    4    8
 99      1     3       7    4    9    2
100      1     8       3    8    7   10
101      1     1       6    2    4    1
102      1     6       4    2    6    7
103      1     1       3    7    5    8
104      1     1       9    9    4   10
105      1     7       4   10    8    3
106      1    10       8    8    6    1
107      1     2       4    2    6    2
108      1     6       7    6    6    2
109      1     2       1    8    9   10
110      1     1       7    8    4    5
111      1     3       1    7    2    1
112      1     7       1    6   10    7
113      1     9       2    7    5    6
114      1     7       8    6    3    6
115      1    10       3    9    3    1
116      1     3       3    4    8    1
117      1     1       3    2    4    2
118      1     3       3    8    1    1
119      1     5       4    8    5    9
120      1     9       9    3    7    7
121      1     3       7    6    5    7
122      1     0       0    0    0    0
************************************************************************
RESOURCEAVAILABILITIES:
  R 1  R 2  R 3  R 4
   27   29   28   29
************************************************************************
