# Supplementary material for: A multi-agent system for distributed multi-project scheduling with two-stage decomposition
Source: PLoS One. 2018 Oct 9;13(10):e0205445. doi: 10.1371/journal.pone.0205445 (PMC6177185; doi:10.1371/journal.pone.0205445)
Supplement: S1 Appendix — (ZIP) [file pone.0205445.s001.zip › S1 Appendix/j120_a2/mp_j120_a2_nr4_set/KolischInstanzen/j120/j12032_5.sm]

************************************************************************
file with basedata            : J12032_.BAS
initial value random generator: 2107014620
************************************************************************
projects                      :  1
jobs (incl. supersource/sink ):  122
horizon                       :  638
RESOURCES
  - renewable                 :  4   R
  - nonrenewable              :  0   N
  - doubly constrained        :  0   D
************************************************************************
PROJECT INFORMATION:
pronr.  #jobs rel.date duedate tardcost  MPM-Time
    1    120      0       99       97       99
************************************************************************
PRECEDENCE RELATIONS:
jobnr.    #modes  #successors   successors
   1        1          3           2   3   4
   2        1          2           9  20
   3        1          1          64
   4        1          3           5  11  13
   5        1          1           6
   6        1          3           7  14  15
   7        1          3           8  26  28
   8        1          3          16  47  53
   9        1          3          10  12  63
  10        1          1          62
  11        1          3          23  49  51
  12        1          3          29  31  33
  13        1          3          21  25  37
  14        1          3          18  22  32
  15        1          3          17  27 101
  16        1          2          46  71
  17        1          2          45  75
  18        1          3          19  27  97
  19        1          2          83 104
  20        1          3          32  65  94
  21        1          3          24  36  55
  22        1          2          81  95
  23        1          2          40  72
  24        1          3          30  38  43
  25        1          3          41  58  92
  26        1          2          40  71
  27        1          3          35  36  50
  28        1          1          98
  29        1          2          59 100
  30        1          2          34  82
  31        1          3          54  57  61
  32        1          1          68
  33        1          2          89  90
  34        1          2          39  70
  35        1          3          48  76  91
  36        1          3          51  62  74
  37        1          2          78 121
  38        1          3          40  42  44
  39        1          3          57  60  74
  40        1          3          53  70 111
  41        1          1          81
  42        1          2          53  73
  43        1          1          88
  44        1          2          47  67
  45        1          1          51
  46        1          2          52  76
  47        1          1          96
  48        1          2          96 108
  49        1          1          58
  50        1          2          72  73
  51        1          1          66
  52        1          1          68
  53        1          3          67  69  97
  54        1          3          56  93 105
  55        1          1          56
  56        1          1          95
  57        1          2          78  85
  58        1          1         106
  59        1          1          84
  60        1          2          87  90
  61        1          2          67 118
  62        1          1         121
  63        1          3          79  80  88
  64        1          2          65  98
  65        1          2          90 105
  66        1          1         113
  67        1          3          76  80 109
  68        1          1          96
  69        1          2          91  92
  70        1          1         113
  71        1          1          95
  72        1          3          77  86 115
  73        1          2          75  98
  74        1          3          78  89  99
  75        1          2          93 104
  76        1          1         117
  77        1          1          82
  78        1          1         103
  79        1          1          85
  80        1          2          81  87
  81        1          1         112
  82        1          1         111
  83        1          1          99
  84        1          2          88  94
  85        1          2          86 105
  86        1          1         121
  87        1          1         103
  88        1          2          92 112
  89        1          3         102 110 116
  90        1          1          93
  91        1          1          94
  92        1          2         109 110
  93        1          2         100 102
  94        1          1         104
  95        1          1          99
  96        1          2         100 106
  97        1          2         108 109
  98        1          2         107 110
  99        1          1         102
 100        1          2         103 107
 101        1          1         107
 102        1          1         120
 103        1          1         116
 104        1          2         113 114
 105        1          2         108 114
 106        1          1         118
 107        1          2         111 115
 108        1          1         112
 109        1          1         114
 110        1          2         119 120
 111        1          1         117
 112        1          1         119
 113        1          1         115
 114        1          1         116
 115        1          1         118
 116        1          1         117
 117        1          1         120
 118        1          1         119
 119        1          1         122
 120        1          1         122
 121        1          1         122
 122        1          0        
************************************************************************
REQUESTS/DURATIONS:
jobnr. mode duration  R 1  R 2  R 3  R 4
------------------------------------------------------------------------
  1      1     0       0    0    0    0
  2      1     5       0   10    2    0
  3      1    10       1    0    0    0
  4      1     9       6    4    2    9
  5      1     4       5    0   10    9
  6      1     6       0    0    5    0
  7      1     9       1   10    0    0
  8      1     7       0    8    9    7
  9      1     6       4    0    0    4
 10      1     4       0    8    6    9
 11      1     1      10    3    0    8
 12      1     9       3    4    2    0
 13      1    10      10    8   10    9
 14      1    10       8    8    2    8
 15      1     4       8    9    3    0
 16      1     3      10    1    3    0
 17      1     7       2    2    0    7
 18      1     5       0    2    8    9
 19      1    10       4    0    8   10
 20      1     4       8    6    0    7
 21      1     1       6   10    0    2
 22      1     4       7    2    1    7
 23      1     1       6    0   10    5
 24      1     4       7   10    7    8
 25      1     7       4   10    3    1
 26      1     7       1    1    1   10
 27      1     6       9    3    0    4
 28      1     6       2    8    0    4
 29      1     4       0    4    4    0
 30      1     3       7    4    6   10
 31      1     2       6    5    5    8
 32      1     1       0    8    0    3
 33      1     7       9    4   10    1
 34      1     1       0    6    2    0
 35      1     3       4    0    0    6
 36      1     4       6    5    0    7
 37      1    10       0    6    8   10
 38      1     5       7    6   10    6
 39      1     3      10    9    7    0
 40      1     9       1    6    3    0
 41      1     5       3    0    0    7
 42      1     3       4    9    3    0
 43      1     1      10    6    9    6
 44      1     6       8    9    9    1
 45      1     7       7    9    9    0
 46      1     5       6    6    0    8
 47      1     3       0    6    8    4
 48      1     1       0    6    8    5
 49      1     4      10    4    0   10
 50      1     4       4    2    6    4
 51      1     1       7   10    4    0
 52      1     8       0    3    0    0
 53      1     7       2    6    7    0
 54      1     6       1    9    2    3
 55      1     9       4    1    9    9
 56      1     2       1    7    0    5
 57      1     3       8    0    3    6
 58      1     7       0    0    0    4
 59      1     9       0    4    9    8
 60      1     8       8   10    1    4
 61      1     8       6   10    6    0
 62      1     2       0    0    8    7
 63      1    10       6    3    0    8
 64      1     5       0    1    8    0
 65      1     7       7   10    1    7
 66      1     9       0    6    0    3
 67      1    10       6    0    6    0
 68      1     9       3    6    0    2
 69      1     5       0    9    1    1
 70      1     5       6    0    4   10
 71      1     7       6    3   10    9
 72      1     1       0    1    2    5
 73      1     6       0    2    4    3
 74      1     8       0    0    6    0
 75      1     6       4    5    1    0
 76      1     6       2    5    3    0
 77      1     8       3    3    8   10
 78      1     3       0    4    7    3
 79      1     5       0    9    0    2
 80      1     8       0    2    1   10
 81      1     9       7    4    9    0
 82      1     1       0    5    5    4
 83      1     7       3    1    5    1
 84      1     2       5    0    1    5
 85      1     5       0    0    1    1
 86      1    10       9    9    3    4
 87      1     4       2    0    0    4
 88      1     3       6    0    4    7
 89      1     3       3    2    0    0
 90      1     6       0    3    0    8
 91      1     4       0    9    1    1
 92      1     7       8    0    9    0
 93      1     1       2    7    7   10
 94      1     1       1    6    6    6
 95      1     3       8    5    4    2
 96      1     5       9    0    6    2
 97      1     5       6    0    8    2
 98      1     2       8    1    1    7
 99      1     2       5    0   10   10
100      1     6       8    8    6    5
101      1     8       4    1    9    6
102      1     7       8    0    2   10
103      1     2       6    6    6    4
104      1     3       8    0    0    3
105      1     5      10    0    4    8
106      1     1       2    8    0    9
107      1     9       8    1    1    4
108      1    10       0    9    5    3
109      1     6       0    8    8   10
110      1     4       8    8    7    4
111      1     1       1    9    4    3
112      1     8       9    4    4    4
113      1     2       9    7    4    4
114      1     1       4    0    8   10
115      1     9       5    0    0    9
116      1     3       8    0    3    5
117      1    10       0    7    0    9
118      1     6       0    0    4    9
119      1     4       2    3    0    0
120      1     8       6    7    3    0
121      1     7       8    7    0    0
122      1     0       0    0    0    0
************************************************************************
RESOURCEAVAILABILITIES:
  R 1  R 2  R 3  R 4
   21   26   25   25
************************************************************************
