# Supplementary material for: A multi-agent system for distributed multi-project scheduling with two-stage decomposition
Source: PLoS One. 2018 Oct 9;13(10):e0205445. doi: 10.1371/journal.pone.0205445 (PMC6177185; doi:10.1371/journal.pone.0205445)
Supplement: S1 Appendix — (ZIP) [file pone.0205445.s001.zip › S1 Appendix/j120_a2/mp_j120_a2_nr4_set/KolischInstanzen/j120/j12038_5.sm]

************************************************************************
file with basedata            : J12038_.BAS
initial value random generator: 1107642554
************************************************************************
projects                      :  1
jobs (incl. supersource/sink ):  122
horizon                       :  690
RESOURCES
  - renewable                 :  4   R
  - nonrenewable              :  0   N
  - doubly constrained        :  0   D
************************************************************************
PROJECT INFORMATION:
pronr.  #jobs rel.date duedate tardcost  MPM-Time
    1    120      0       95      107       95
************************************************************************
PRECEDENCE RELATIONS:
jobnr.    #modes  #successors   successors
   1        1          3           2   3   4
   2        1          3          27  33  40
   3        1          3           6   7  12
   4        1          3           5   8  11
   5        1          3          17  19  90
   6        1          2          25  84
   7        1          3           9  49  67
   8        1          3          10  18  34
   9        1          3          14  36  41
  10        1          3          29  37  48
  11        1          3          13  77  85
  12        1          3          20  26  50
  13        1          2          21  81
  14        1          3          15  16  24
  15        1          2          47  53
  16        1          1          35
  17        1          2          22  23
  18        1          2          31  70
  19        1          3          30  61  62
  20        1          1          69
  21        1          1         104
  22        1          2          28  38
  23        1          2          27  74
  24        1          2          64  97
  25        1          2          46  66
  26        1          3          28  32  59
  27        1          2          46 109
  28        1          1          39
  29        1          3          43  72  75
  30        1          1          89
  31        1          3          49  68  73
  32        1          1          36
  33        1          1          72
  34        1          1         110
  35        1          2         103 105
  36        1          3          54  66  89
  37        1          3          45  51  82
  38        1          1          39
  39        1          1          52
  40        1          3          98 100 102
  41        1          3          42  44  86
  42        1          3          57  80 110
  43        1          3          58 113 120
  44        1          1          56
  45        1          1         119
  46        1          1          91
  47        1          2          66  83
  48        1          2          65  83
  49        1          1          98
  50        1          1          87
  51        1          1          76
  52        1          1          60
  53        1          1          88
  54        1          3          55  69  93
  55        1          1          71
  56        1          1          85
  57        1          3          77  96 108
  58        1          3          90  97 119
  59        1          1          63
  60        1          2          78 106
  61        1          2          94 102
  62        1          2          71  82
  63        1          2          71  78
  64        1          2          70 111
  65        1          1         115
  66        1          3          70  82  91
  67        1          3          74  86  95
  68        1          3          79  98 102
  69        1          1          94
  70        1          1         115
  71        1          3          81  83  85
  72        1          2          80  84
  73        1          3          75  89 101
  74        1          1          92
  75        1          3          96  99 105
  76        1          1         114
  77        1          2          87 112
  78        1          2          79 111
  79        1          1          84
  80        1          1          88
  81        1          2          86 107
  82        1          1         115
  83        1          1         116
  84        1          1          95
  85        1          3          88  94 112
  86        1          1         113
  87        1          1         103
  88        1          3          96  99 101
  89        1          1          92
  90        1          2          93 106
  91        1          3          93  97 110
  92        1          2         100 105
  93        1          2          95 101
  94        1          2          99 100
  95        1          1         121
  96        1          1         104
  97        1          1         106
  98        1          1         107
  99        1          2         104 116
 100        1          2         108 116
 101        1          1         103
 102        1          2         109 113
 103        1          1         117
 104        1          1         107
 105        1          1         109
 106        1          1         108
 107        1          1         120
 108        1          1         118
 109        1          3         111 112 114
 110        1          1         114
 111        1          1         118
 112        1          1         118
 113        1          1         119
 114        1          1         120
 115        1          1         117
 116        1          1         117
 117        1          1         121
 118        1          1         121
 119        1          1         122
 120        1          1         122
 121        1          1         122
 122        1          0        
************************************************************************
REQUESTS/DURATIONS:
jobnr. mode duration  R 1  R 2  R 3  R 4
------------------------------------------------------------------------
  1      1     0       0    0    0    0
  2      1     9       8    5   10    6
  3      1     5       5    4    8    4
  4      1    10       1    7    1    7
  5      1     9       8    2    3    7
  6      1     1       1    8    1    1
  7      1     7       9    4    1   10
  8      1     7       1    8    2    8
  9      1     2       4    4    2    8
 10      1     4       2   10    9    9
 11      1    10       7    6    6    8
 12      1     6      10    1    8    7
 13      1     9       4    9    5    5
 14      1     4       7    6    6    1
 15      1     2       3    1    3    2
 16      1     6       3    6    4    1
 17      1     6       8    1    3    2
 18      1     4       2    4    9    1
 19      1     5       8    2    4    2
 20      1     2       3    5    7    1
 21      1     1       9   10    3    9
 22      1     5       9    8    6    6
 23      1    10       3    7    3   10
 24      1     4       6    6    6    5
 25      1     8       3    8    7    7
 26      1     8       4    7    4    6
 27      1     9       2    2    7    7
 28      1     5       3    9    1    3
 29      1     7       1    7    8    1
 30      1     8       7    4    9   10
 31      1    10       2    9    1    4
 32      1     5       8    9    2    7
 33      1     1       2   10    3    6
 34      1    10       1    5    5    8
 35      1     4       8    8    6   10
 36      1     8       8    5    3    9
 37      1     7      10    7    2    8
 38      1     3       6    2    6    2
 39      1     9      10    2    7    5
 40      1     2       1   10    3    4
 41      1     3       8    3    9    7
 42      1     7       6    3    7    4
 43      1     2       7    8    4    6
 44      1     4       7    4    6    8
 45      1     5       2    4    1   10
 46      1     9       3    9    4    5
 47      1    10       2    7    7    8
 48      1    10       4    8    7   10
 49      1     2       1    1    9    5
 50      1     5       6   10    4    7
 51      1     7       6    5    2    7
 52      1    10       7   10    9    9
 53      1     2       6   10    5    3
 54      1    10       9    3    5    5
 55      1     9       6    5    9   10
 56      1    10       6    8    9    9
 57      1     3       1    7    5    9
 58      1     5       5    7    7    1
 59      1     3       5    9    2    1
 60      1     3       2    9    1    9
 61      1     8       7    4    9    7
 62      1     6       8    5    9    6
 63      1     3       6    9    2    3
 64      1     3      10    8    7    3
 65      1     4       4    3    3    4
 66      1     7       1    2    8    7
 67      1     6      10    7    7    1
 68      1     1       7   10    9    6
 69      1     7       7    6    5    2
 70      1     7       3    2    2    2
 71      1     6       2    2    1    6
 72      1     5       7    3    1    4
 73      1     1       3    4    8    4
 74      1     4       6    9    6    6
 75      1     5       5    6    3    4
 76      1     6       4    1    9    6
 77      1     6       9    7    1    1
 78      1     3      10    1    2    1
 79      1     2       2    9    6    6
 80      1     9       4    4    8    3
 81      1     3       1    5    7    8
 82      1     8       3    8    2    8
 83      1     7       9    6   10    1
 84      1     8       4    2    9    4
 85      1     4      10    7    1    4
 86      1    10       3    8    3    4
 87      1     8       1   10    2    5
 88      1     1       2    5   10    9
 89      1     7       3    6    5    4
 90      1     3       9    7    3    3
 91      1    10       6   10    4    9
 92      1     4       4   10    8   10
 93      1     3      10    8    1    5
 94      1     8       2    3    3    7
 95      1    10       8    3    7    3
 96      1     5       3    2    4    4
 97      1     7       9    8   10    3
 98      1     9       1    3    7    3
 99      1     9       7    6    2    3
100      1     5       2    2    7    6
101      1     2      10    9    4   10
102      1     5       1    4    5    5
103      1     6       7    6    1   10
104      1     8       7   10    9    1
105      1     5       1    2    3    3
106      1     5       8    3    7    4
107      1     3       1    2    8    2
108      1    10      10    1    6    9
109      1     6       3    9    7    4
110      1    10       5   10   10   10
111      1     8       7    3    7    2
112      1     9       2    6    6    3
113      1     2       6    2    8    3
114      1     4       1   10    2    1
115      1     2       2    2    9    8
116      1    10       2    2    5    6
117      1     5       6    1    7    2
118      1     1       7    4    7    3
119      1     3       8    4    9   10
120      1     5       1    8   10    1
121      1     2       1   10    8    1
122      1     0       0    0    0    0
************************************************************************
RESOURCEAVAILABILITIES:
  R 1  R 2  R 3  R 4
   36   40   36   43
************************************************************************
