# Supplementary material for: A multi-agent system for distributed multi-project scheduling with two-stage decomposition
Source: PLoS One. 2018 Oct 9;13(10):e0205445. doi: 10.1371/journal.pone.0205445 (PMC6177185; doi:10.1371/journal.pone.0205445)
Supplement: S1 Appendix — (ZIP) [file pone.0205445.s001.zip › S1 Appendix/j120_a20/mp_j120_a20_nr1_set/KolischInstanzen/j120/j1202_2.sm]

************************************************************************
file with basedata            : J1202_.BAS
initial value random generator: 1772969680
************************************************************************
projects                      :  1
jobs (incl. supersource/sink ):  122
horizon                       :  632
RESOURCES
  - renewable                 :  4   R
  - nonrenewable              :  0   N
  - doubly constrained        :  0   D
************************************************************************
PROJECT INFORMATION:
pronr.  #jobs rel.date duedate tardcost  MPM-Time
    1    120      0       73       35       73
************************************************************************
PRECEDENCE RELATIONS:
jobnr.    #modes  #successors   successors
   1        1          3           2   3   4
   2        1          2          11  13
   3        1          3           5   6  17
   4        1          3           7   8  14
   5        1          2          16  19
   6        1          3          12  26  41
   7        1          2          10  35
   8        1          3           9  18  20
   9        1          1          73
  10        1          3          50  77  79
  11        1          3          38  47  68
  12        1          3          29  34  43
  13        1          3          23  93 118
  14        1          3          15  28  55
  15        1          3          22  48  99
  16        1          2          21  69
  17        1          3          24  25  33
  18        1          2          86  89
  19        1          1          88
  20        1          3          40  80 119
  21        1          2          32  44
  22        1          1          65
  23        1          1          50
  24        1          3          37  39  54
  25        1          2          36  52
  26        1          1          27
  27        1          2          30  70
  28        1          1          56
  29        1          3          46  72  83
  30        1          3          31  58  62
  31        1          2          80  92
  32        1          1          47
  33        1          2          73  81
  34        1          1          71
  35        1          3          42  49  51
  36        1          1          60
  37        1          1         116
  38        1          1          52
  39        1          1          53
  40        1          3          56  57  82
  41        1          1          45
  42        1          1          59
  43        1          2         103 113
  44        1          1          52
  45        1          1          49
  46        1          1          81
  47        1          2          85 111
  48        1          1          61
  49        1          1          99
  50        1          1         105
  51        1          1          62
  52        1          1         109
  53        1          1         119
  54        1          1          83
  55        1          1         119
  56        1          2          63  64
  57        1          1         101
  58        1          1          78
  59        1          2          67  75
  60        1          1          95
  61        1          3          74  98 116
  62        1          1         103
  63        1          1         115
  64        1          1          71
  65        1          1          66
  66        1          1          93
  67        1          3          76 112 117
  68        1          2          77  87
  69        1          1         109
  70        1          1         105
  71        1          3          84  90 114
  72        1          2          76  91
  73        1          2          91  97
  74        1          1          82
  75        1          1         108
  76        1          1         102
  77        1          1          90
  78        1          1          92
  79        1          1          87
  80        1          1          86
  81        1          1          93
  82        1          1         106
  83        1          1          94
  84        1          1          94
  85        1          1         112
  86        1          1         104
  87        1          2         102 117
  88        1          1         104
  89        1          1         120
  90        1          1          96
  91        1          1         100
  92        1          1         107
  93        1          1         121
  94        1          1         116
  95        1          1         112
  96        1          1         100
  97        1          1         106
  98        1          1         104
  99        1          1         103
 100        1          1         101
 101        1          1         113
 102        1          1         110
 103        1          1         106
 104        1          1         110
 105        1          2         108 109
 106        1          1         115
 107        1          2         111 114
 108        1          1         113
 109        1          1         110
 110        1          1         111
 111        1          1         121
 112        1          1         115
 113        1          1         120
 114        1          1         117
 115        1          1         121
 116        1          1         118
 117        1          1         118
 118        1          1         120
 119        1          1         122
 120        1          1         122
 121        1          1         122
 122        1          0        
************************************************************************
REQUESTS/DURATIONS:
jobnr. mode duration  R 1  R 2  R 3  R 4
------------------------------------------------------------------------
  1      1     0       0    0    0    0
  2      1     9       0    2    0    0
  3      1     7       0    3    0    0
  4      1    10       9    0    0    0
  5      1     8       0    0    6    0
  6      1     3       0    0   10    0
  7      1     8       0    4    0    0
  8      1     5       0    0    2    0
  9      1     1       5    0    0    0
 10      1     4       0    0    9    0
 11      1     2       0    0    0    8
 12      1     4       0    9    0    0
 13      1     9       0    2    0    0
 14      1     6       0    0    4    0
 15      1     7       0    0    8    0
 16      1     9       5    0    0    0
 17      1     3       0    0    0    1
 18      1     2       0    0    5    0
 19      1     6       0    0    9    0
 20      1     7       3    0    0    0
 21      1     7       0    0    3    0
 22      1     7       0    2    0    0
 23      1     3       0    0    0    8
 24      1     6       0    4    0    0
 25      1     7       0    4    0    0
 26      1     9       0    0    5    0
 27      1     2       0   10    0    0
 28      1     5       0    0    0    2
 29      1     3       0    0    0    4
 30      1     7       0    0    8    0
 31      1     2       0    5    0    0
 32      1     7       0    0    0    1
 33      1     3       2    0    0    0
 34      1     3       0    0    0   10
 35      1     7       1    0    0    0
 36      1     7       0    0   10    0
 37      1     6       6    0    0    0
 38      1     8       0    0    4    0
 39      1     9       0    8    0    0
 40      1     1       0    0    3    0
 41      1     2       0    0    2    0
 42      1     8       0    0    1    0
 43      1     3       0    0    0    6
 44      1     9       0    6    0    0
 45      1     7       0    0    2    0
 46      1    10       0    0    9    0
 47      1     2       0    8    0    0
 48      1     7       0    0    0    1
 49      1     1       0    0    3    0
 50      1     2       0   10    0    0
 51      1     1       0    6    0    0
 52      1     4       0    0    8    0
 53      1     2       0    0    4    0
 54      1     9       5    0    0    0
 55      1     3       0    0    9    0
 56      1     4       0    0    5    0
 57      1     2       0    4    0    0
 58      1     8       2    0    0    0
 59      1     5       0    0    4    0
 60      1     5       2    0    0    0
 61      1     5       0    1    0    0
 62      1     8       0    6    0    0
 63      1     5       5    0    0    0
 64      1     9       0    0    0   10
 65      1     6       0    9    0    0
 66      1     9       0    0    3    0
 67      1     7       0    3    0    0
 68      1     4       0    0    2    0
 69      1     3       0    0    0    3
 70      1     8       0   10    0    0
 71      1    10       0    0    3    0
 72      1     2       0    0    7    0
 73      1     2      10    0    0    0
 74      1     2       0    0    0    2
 75      1     9       0    0    0    9
 76      1    10       0    0    9    0
 77      1     8       2    0    0    0
 78      1     6       0    0    2    0
 79      1     5       0    0    0    1
 80      1     9       0    0    0    2
 81      1    10       0    0    0    4
 82      1     9       9    0    0    0
 83      1     4       0    0    1    0
 84      1     2       0    0    3    0
 85      1     9       0    7    0    0
 86      1     1       4    0    0    0
 87      1     5       0    0    8    0
 88      1     9       0    4    0    0
 89      1     4       0    0    0    7
 90      1     4       0    0    0    2
 91      1     8       0    0    7    0
 92      1     1       0    4    0    0
 93      1     9       3    0    0    0
 94      1     1       0    0    0    5
 95      1     8       4    0    0    0
 96      1     1       0    0    0    3
 97      1     5       0    0    0    9
 98      1     1       5    0    0    0
 99      1     4       0    0    7    0
100      1     7       0    0    6    0
101      1     1       0    0    0   10
102      1     5      10    0    0    0
103      1     4       7    0    0    0
104      1     3       0    0    4    0
105      1     4       2    0    0    0
106      1     3       2    0    0    0
107      1     8       0    0    8    0
108      1     2       0    9    0    0
109      1     2       0    0    7    0
110      1     1       0    0    0   10
111      1     8       4    0    0    0
112      1     5       1    0    0    0
113      1     5       0    0    5    0
114      1     6       0    0    0    2
115      1     8       1    0    0    0
116      1     5       0    0    0    2
117      1     1       0    0    0    2
118      1     9       0    0    5    0
119      1     2       0    0    4    0
120      1     6       0    2    0    0
121      1     2       0    0    0    4
122      1     0       0    0    0    0
************************************************************************
RESOURCEAVAILABILITIES:
  R 1  R 2  R 3  R 4
   14   16   22   13
************************************************************************
