# Supplementary material for: A multi-agent system for distributed multi-project scheduling with two-stage decomposition
Source: PLoS One. 2018 Oct 9;13(10):e0205445. doi: 10.1371/journal.pone.0205445 (PMC6177185; doi:10.1371/journal.pone.0205445)
Supplement: S1 Appendix — (ZIP) [file pone.0205445.s001.zip › S1 Appendix/j120_a20/mp_j120_a20_nr2_set/KolischInstanzen/j120/j12029_4.sm]

************************************************************************
file with basedata            : J12029_.BAS
initial value random generator: 73079959
************************************************************************
projects                      :  1
jobs (incl. supersource/sink ):  122
horizon                       :  652
RESOURCES
  - renewable                 :  4   R
  - nonrenewable              :  0   N
  - doubly constrained        :  0   D
************************************************************************
PROJECT INFORMATION:
pronr.  #jobs rel.date duedate tardcost  MPM-Time
    1    120      0       77      115       77
************************************************************************
PRECEDENCE RELATIONS:
jobnr.    #modes  #successors   successors
   1        1          3           2   3   4
   2        1          3           7   8  19
   3        1          3           5   6  15
   4        1          3          30  75 111
   5        1          3          12  37  61
   6        1          3           9  22  39
   7        1          3          10  13  14
   8        1          2          17  32
   9        1          3          11  24  45
  10        1          3          29  33  46
  11        1          2          16  63
  12        1          1          27
  13        1          3          18  20  21
  14        1          3          62  68  70
  15        1          3          37  57  93
  16        1          3          25  34  53
  17        1          3          50  90  92
  18        1          2          25  38
  19        1          3          23  77 105
  20        1          1          90
  21        1          3          33  43 115
  22        1          2          26  40
  23        1          1          72
  24        1          3          28  36  69
  25        1          1          41
  26        1          3          32  64  67
  27        1          3          30  35  44
  28        1          3          31  42  60
  29        1          1          79
  30        1          1          91
  31        1          1          66
  32        1          2          56  83
  33        1          3          37  47  49
  34        1          3          52  88 106
  35        1          1          51
  36        1          2          54  67
  37        1          3          60  76  83
  38        1          1          48
  39        1          1         115
  40        1          1          61
  41        1          1          59
  42        1          2          61  91
  43        1          3          45  82 102
  44        1          2          53  87
  45        1          3          65  71  97
  46        1          3          55  63  95
  47        1          3          86  93 114
  48        1          2          69  73
  49        1          1          80
  50        1          3          58  72  93
  51        1          2          79  96
  52        1          2          62 100
  53        1          1         103
  54        1          1          56
  55        1          1         110
  56        1          1         104
  57        1          3          72  74  82
  58        1          3          85  99 108
  59        1          1         100
  60        1          2          94  98
  61        1          1         106
  62        1          1          92
  63        1          1          71
  64        1          1          81
  65        1          1          91
  66        1          3          70  78 112
  67        1          2          70 121
  68        1          2         107 108
  69        1          2          75  86
  70        1          1         120
  71        1          1          73
  72        1          1         110
  73        1          2          80  98
  74        1          2          95 116
  75        1          1          76
  76        1          2         107 116
  77        1          1         113
  78        1          1         103
  79        1          3          80  84  99
  80        1          1         116
  81        1          1          84
  82        1          2         100 121
  83        1          3          89  92  95
  84        1          3          88 101 104
  85        1          2          86 115
  86        1          3          88  89 101
  87        1          1          90
  88        1          1          94
  89        1          2         107 110
  90        1          1          99
  91        1          1         109
  92        1          3          96  98 105
  93        1          2          94  96
  94        1          1         112
  95        1          1         102
  96        1          1         113
  97        1          3         104 105 106
  98        1          2         101 103
  99        1          2         102 109
 100        1          1         120
 101        1          1         118
 102        1          1         114
 103        1          1         120
 104        1          1         113
 105        1          1         111
 106        1          1         108
 107        1          1         117
 108        1          2         109 111
 109        1          1         118
 110        1          1         112
 111        1          1         114
 112        1          1         117
 113        1          1         118
 114        1          1         117
 115        1          1         121
 116        1          1         119
 117        1          1         119
 118        1          1         119
 119        1          1         122
 120        1          1         122
 121        1          1         122
 122        1          0        
************************************************************************
REQUESTS/DURATIONS:
jobnr. mode duration  R 1  R 2  R 3  R 4
------------------------------------------------------------------------
  1      1     0       0    0    0    0
  2      1     7       0    0    5    0
  3      1     6       0    0    8    1
  4      1     2       0    0    7    7
  5      1     5       0    2   10    0
  6      1     5      10    0    0    0
  7      1     2       2    0    7    0
  8      1    10       0    3    0    0
  9      1     7       8    0   10    0
 10      1     9       5    9    0    0
 11      1     5       1    2    0    0
 12      1    10       0    2    0    0
 13      1     9       3    0    0    1
 14      1     5       0    6    5    0
 15      1     8       7    9    0   10
 16      1     8       0    0    3    0
 17      1     4       0   10    4    3
 18      1     1       0    0    6    0
 19      1     7       0    0    6    4
 20      1     6       9    0   10    0
 21      1     4       0    9    0   10
 22      1     7       0    0    7    2
 23      1     7       0    0    0    7
 24      1     8       0    0    4   10
 25      1     7       0    1    9    0
 26      1     4       0    8    0   10
 27      1     7       0    0    2    0
 28      1     6       0    3    0   10
 29      1     5       1    8    0    0
 30      1     3      10    4    1    8
 31      1     9       5    0    5    7
 32      1     3       0    5    4    0
 33      1     4       0    9    0    1
 34      1     5       1    5    0    0
 35      1     2       0    1    6    0
 36      1     9       4    4    0    0
 37      1     5       4    7    2    0
 38      1     7       0    1    5   10
 39      1     6       4    0    0    9
 40      1     2       0   10    0    0
 41      1     2       4    0    0    0
 42      1     2       0    0   10    0
 43      1    10       0    0    1    6
 44      1     9       2   10    0    0
 45      1     2       5    0    0    8
 46      1     8       0    4    2   10
 47      1     1       0    6    3    0
 48      1     5       0    0    8    5
 49      1     2       0    2    0    0
 50      1     3      10    7    0   10
 51      1     2       3    1    6    6
 52      1     1       0    0    3    0
 53      1     7       8    0    0    0
 54      1     3       1    6    0    0
 55      1     7       2    3    7    0
 56      1     4       0    0    3    5
 57      1    10       0    0    1   10
 58      1    10       6    0    0    8
 59      1     6       6    0    5    0
 60      1     7       0    0    4    0
 61      1     8       0    0    9    9
 62      1     8       2    3    0    0
 63      1     4       0   10    0    0
 64      1     1       0    8    0    8
 65      1     4       0    8    9    5
 66      1     8       0    0    0    5
 67      1     9       8    1    0    0
 68      1     6       8    0    1    0
 69      1     9       8    4    2    7
 70      1     1       0    0    3    4
 71      1     3       0    9    0    2
 72      1     5       1    6    0    7
 73      1     3       0    0    8    0
 74      1     5       6    7    0    8
 75      1    10       0    8    0    4
 76      1     2       0    7    0    0
 77      1     8       3    0    2    6
 78      1     7       3    0    4    0
 79      1     7       0    6    5    0
 80      1     2       0   10    0    5
 81      1     4       2   10    0    0
 82      1     3       0    0    4    0
 83      1     9       3    0    2    9
 84      1     7       0    0    5    0
 85      1     6       0    4    4    0
 86      1     3       8    0    0    7
 87      1     1       0    4    9   10
 88      1     7       0    7   10    7
 89      1     9       0    7    9    0
 90      1    10      10    0    0    7
 91      1     1       0    0    7    0
 92      1     2      10    0   10    0
 93      1     6       0    1    0    0
 94      1     7       0    0    0    3
 95      1     7       9    0    6    6
 96      1     2       8    3    9    8
 97      1     3       0    8    0    0
 98      1     3       5   10    0    1
 99      1     1       5    0    0    6
100      1    10       0    0    0    1
101      1     3       0    7    1    0
102      1     4       7    0    1    0
103      1     6       8    4   10   10
104      1     9       2    0    0    0
105      1     6       0    1    8    0
106      1     5       1    0    0    0
107      1     5       2    5    0    0
108      1     1       7    0    1    7
109      1     1       2    0    0    2
110      1     6       9    8    1    0
111      1     1       0    6    0    7
112      1     8       0    0    0    2
113      1     6       8    2    0    0
114      1     7       0    2    1    0
115      1     9       8    0    0    0
116      1    10       7    6    0    1
117      1     8       0    0    0    3
118      1     1       4    4    2   10
119      1     1       1    0    1    4
120      1     9       0   10    1    0
121      1     8       0    0    0    1
122      1     0       0    0    0    0
************************************************************************
RESOURCEAVAILABILITIES:
  R 1  R 2  R 3  R 4
   32   31   32   36
************************************************************************
