# Supplementary material for: A multi-agent system for distributed multi-project scheduling with two-stage decomposition
Source: PLoS One. 2018 Oct 9;13(10):e0205445. doi: 10.1371/journal.pone.0205445 (PMC6177185; doi:10.1371/journal.pone.0205445)
Supplement: S1 Appendix — (ZIP) [file pone.0205445.s001.zip › S1 Appendix/j120_a20/mp_j120_a20_nr2_set/KolischInstanzen/j120/j12029_6.sm]

************************************************************************
file with basedata            : J12029_.BAS
initial value random generator: 950951555
************************************************************************
projects                      :  1
jobs (incl. supersource/sink ):  122
horizon                       :  652
RESOURCES
  - renewable                 :  4   R
  - nonrenewable              :  0   N
  - doubly constrained        :  0   D
************************************************************************
PROJECT INFORMATION:
pronr.  #jobs rel.date duedate tardcost  MPM-Time
    1    120      0       88       12       88
************************************************************************
PRECEDENCE RELATIONS:
jobnr.    #modes  #successors   successors
   1        1          3           2   3   4
   2        1          3          13  16  65
   3        1          3           5   9  10
   4        1          3           6  12  26
   5        1          3          28  29  38
   6        1          3           7  11  21
   7        1          3           8  44  63
   8        1          3          23  37  42
   9        1          3          17  34  40
  10        1          3          15  19 116
  11        1          2          20  25
  12        1          3          14  50  61
  13        1          3          22  33  41
  14        1          1          87
  15        1          3          18  53  58
  16        1          3          24  38  96
  17        1          3          32  46  55
  18        1          2          63 100
  19        1          1          54
  20        1          3          27  67  86
  21        1          1          43
  22        1          2          45  59
  23        1          3          47 103 110
  24        1          1          30
  25        1          3          35  80  97
  26        1          3          31  36 121
  27        1          1          55
  28        1          2          36  37
  29        1          2          55  57
  30        1          3          69  83  85
  31        1          1          59
  32        1          1          63
  33        1          1         106
  34        1          3          39  97 120
  35        1          1          56
  36        1          1          60
  37        1          2          51  76
  38        1          1          89
  39        1          3          93 106 107
  40        1          2          42 115
  41        1          3          49  66  78
  42        1          2          86 109
  43        1          1          48
  44        1          2          60  68
  45        1          2          61  74
  46        1          1          62
  47        1          2          60  80
  48        1          3          64  76 109
  49        1          1          91
  50        1          1          75
  51        1          3          52  61  79
  52        1          1         114
  53        1          2          73  97
  54        1          1          71
  55        1          2          77  81
  56        1          2          65 111
  57        1          3          64  76  87
  58        1          3          82  86  90
  59        1          1          98
  60        1          2          98 104
  61        1          2          81 108
  62        1          2          69  99
  63        1          1          92
  64        1          3          66  74 121
  65        1          1          71
  66        1          1          72
  67        1          2          70  77
  68        1          2          79  88
  69        1          3          78  91  94
  70        1          3          79  93 106
  71        1          2          88 119
  72        1          2          95 105
  73        1          3          78  81  99
  74        1          2          82  89
  75        1          1          96
  76        1          1         102
  77        1          1          84
  78        1          2          92 101
  79        1          1         104
  80        1          3          90  91  98
  81        1          2          85  95
  82        1          1         102
  83        1          1          84
  84        1          1          94
  85        1          1         101
  86        1          1          95
  87        1          2          93 100
  88        1          1         104
  89        1          1         115
  90        1          1          96
  91        1          1         117
  92        1          2         102 103
  93        1          2          94 108
  94        1          2         110 113
  95        1          1         107
  96        1          3         100 113 115
  97        1          1         107
  98        1          2          99 111
  99        1          1         105
 100        1          1         101
 101        1          2         105 112
 102        1          1         108
 103        1          3         111 112 114
 104        1          1         120
 105        1          1         114
 106        1          1         109
 107        1          1         118
 108        1          1         113
 109        1          1         116
 110        1          2         112 116
 111        1          1         119
 112        1          1         121
 113        1          1         117
 114        1          1         120
 115        1          1         117
 116        1          1         118
 117        1          1         118
 118        1          1         119
 119        1          1         122
 120        1          1         122
 121        1          1         122
 122        1          0        
************************************************************************
REQUESTS/DURATIONS:
jobnr. mode duration  R 1  R 2  R 3  R 4
------------------------------------------------------------------------
  1      1     0       0    0    0    0
  2      1     2       0    0    6    9
  3      1     9       0    2    0    0
  4      1     8       2    8    3    0
  5      1     3       0    6    9    0
  6      1     6       0    2    6    3
  7      1     2       0    2    2    8
  8      1     8       0    1    0    0
  9      1     8       3    0    0   10
 10      1     5       0    5    0    0
 11      1     5       0    0    4    2
 12      1     1       2    6    0   10
 13      1     2       0    0    3    0
 14      1     1       9   10    0    0
 15      1     2       0    8    1    0
 16      1     8       0    7    0    0
 17      1     9       0    9    0    0
 18      1     1       0    0    2    8
 19      1     6       5    6    0    0
 20      1     8      10    0    0    7
 21      1     5       6    0    9    4
 22      1     7       0    0    2    1
 23      1     9       0    0    2    0
 24      1     9       0    8    5    6
 25      1     3       8    0    9    6
 26      1     2       3    9    0    0
 27      1     6       0    0    4    3
 28      1     5       5    0    8    0
 29      1     3       0    1    0    3
 30      1     5       0    1    0   10
 31      1     8       6    4    4   10
 32      1     5       8    0    0    9
 33      1     8       0    6    0    0
 34      1     1       0    0    0    4
 35      1     5       4    0    0    0
 36      1     5      10    0    2    8
 37      1     2      10    0    0    0
 38      1     5       0    4    4    0
 39      1     9       3    0    8    1
 40      1     3       0    0   10    5
 41      1     2       0    0    3    0
 42      1    10      10    0    1    0
 43      1     4       0    5    0    8
 44      1     7       6   10    0    2
 45      1     3       2    0    9   10
 46      1     1       2    1    0    5
 47      1     2       0    4    1    7
 48      1     7       5    0    3    0
 49      1     2       8   10    6    0
 50      1     4       1    0    1    0
 51      1     3       0    0    0    2
 52      1     2       3    0    0    3
 53      1     4       0    0    1    1
 54      1    10       9    0    0    4
 55      1     1       6    0    2    0
 56      1     9       0    5    1    0
 57      1     9       1    0    0    3
 58      1     5       0    0    0    7
 59      1     2       5    0    0    9
 60      1    10       0    8    0    0
 61      1     7       8    0    8    0
 62      1     9       7    0    0    8
 63      1     1       0    0    0    6
 64      1     4       0    9    8    6
 65      1     5       1    0    0    0
 66      1     3       0    0    7    0
 67      1    10       0    0    2    0
 68      1     3       0   10    6    0
 69      1     2       0    0    0    7
 70      1     5       9    0    0   10
 71      1    10       2    0    0    0
 72      1     9      10    0    0    0
 73      1     4       8    2    8    0
 74      1     7       0    8    5    0
 75      1     4       0   10    5    0
 76      1     9       9   10    5    0
 77      1     3       0    6    0    7
 78      1     3       8    0    2    0
 79      1    10       0    1    0    9
 80      1     9       5    1    5    0
 81      1    10       9    0    5    4
 82      1     4      10    0    0    9
 83      1     2       7    0    3    4
 84      1     8       0    1    8    0
 85      1     3       7    9    0    9
 86      1     6       7    0    5    0
 87      1     9       0    8    0    0
 88      1     9       9    0    3    0
 89      1     3       0    0    0    9
 90      1     8       0    0    3    0
 91      1     7       7    0   10    3
 92      1     2       1    0    1    4
 93      1     7       0    0    6    1
 94      1     3      10    0    0    0
 95      1     5       2    2    6    0
 96      1     9       0    0    3    0
 97      1     7       8    2    0    4
 98      1     5       0    2    7    0
 99      1     6       4    4    0    5
100      1     9       2    3    3    0
101      1     3       0   10    0    0
102      1     8       0   10    0    0
103      1     9       0    0    0    6
104      1     6       0    2    7    0
105      1     4       0    9    0    0
106      1     1       0    0    9    3
107      1    10       8    5    9    8
108      1     2       0    9    0    0
109      1     6      10    0    3    3
110      1     9       1    7    3   10
111      1     7       0    0    8    9
112      1    10       0    9    0    0
113      1     4       0    6    1    9
114      1     4       0    0    6    0
115      1     8       7    0    0    0
116      1     6       3    0    1    0
117      1     2       0    9    0    5
118      1     6       2    3    4    0
119      1     6       0    0    0    1
120      1     1       0    8   10    0
121      1     5       2    5    0    2
122      1     0       0    0    0    0
************************************************************************
RESOURCEAVAILABILITIES:
  R 1  R 2  R 3  R 4
   32   24   23   33
************************************************************************
