# Supplementary material for: A multi-agent system for distributed multi-project scheduling with two-stage decomposition
Source: PLoS One. 2018 Oct 9;13(10):e0205445. doi: 10.1371/journal.pone.0205445 (PMC6177185; doi:10.1371/journal.pone.0205445)
Supplement: S1 Appendix — (ZIP) [file pone.0205445.s001.zip › S1 Appendix/j120_a20/mp_j120_a20_nr2_set/KolischInstanzen/j120/j12032_10.sm]

************************************************************************
file with basedata            : J12032_.BAS
initial value random generator: 957070932
************************************************************************
projects                      :  1
jobs (incl. supersource/sink ):  122
horizon                       :  664
RESOURCES
  - renewable                 :  4   R
  - nonrenewable              :  0   N
  - doubly constrained        :  0   D
************************************************************************
PROJECT INFORMATION:
pronr.  #jobs rel.date duedate tardcost  MPM-Time
    1    120      0       91      112       91
************************************************************************
PRECEDENCE RELATIONS:
jobnr.    #modes  #successors   successors
   1        1          3           2   3   4
   2        1          3          12  55  82
   3        1          2           5 103
   4        1          3           6   8  17
   5        1          3           7  10  15
   6        1          3          26  28  74
   7        1          3           9  11  78
   8        1          3          22  37  41
   9        1          3          13  20  25
  10        1          2          19  30
  11        1          3          14  35  90
  12        1          3          18  52 109
  13        1          3          34  42  61
  14        1          3          24  33  75
  15        1          3          16  21  69
  16        1          2          23 114
  17        1          1          94
  18        1          3          29  40  47
  19        1          3          21  63  92
  20        1          3          32  56  77
  21        1          3          42  53  74
  22        1          2          55  78
  23        1          3          60  70  82
  24        1          3          27  54  89
  25        1          3          31  43  85
  26        1          1          45
  27        1          1         113
  28        1          2          91 102
  29        1          2          36  49
  30        1          2          65  68
  31        1          1          46
  32        1          2          38  73
  33        1          1         117
  34        1          2          66 110
  35        1          3          39  57  73
  36        1          1          71
  37        1          2          50  84
  38        1          3          44  79  83
  39        1          2          62  91
  40        1          2          48  58
  41        1          2          68  80
  42        1          3          67  72  88
  43        1          2          51  62
  44        1          3          48  64  93
  45        1          1          72
  46        1          3          76  98 105
  47        1          2          69 105
  48        1          1         107
  49        1          1         106
  50        1          2          76  86
  51        1          3          59  80  84
  52        1          1          89
  53        1          1          72
  54        1          3          81  96 107
  55        1          1          65
  56        1          3          75  80 100
  57        1          1          92
  58        1          3          61  74 103
  59        1          1          99
  60        1          2          85  97
  61        1          1         120
  62        1          2          77  87
  63        1          1          95
  64        1          1          97
  65        1          1          95
  66        1          1          86
  67        1          1         108
  68        1          2          69  99
  69        1          1         104
  70        1          1         121
  71        1          1          84
  72        1          1         113
  73        1          2          81 106
  74        1          2          85  96
  75        1          1         109
  76        1          1         108
  77        1          2          79  82
  78        1          1         101
  79        1          3          81  92  94
  80        1          1          94
  81        1          2         105 119
  82        1          1         121
  83        1          1          99
  84        1          1         116
  85        1          3          87 104 118
  86        1          3          87  88 109
  87        1          1         101
  88        1          3          90  91 100
  89        1          2          97 119
  90        1          2          93 104
  91        1          1         106
  92        1          3          93  96 102
  93        1          1         115
  94        1          2          95  98
  95        1          2         110 112
  96        1          1         112
  97        1          1          98
  98        1          1         112
  99        1          3         100 102 107
 100        1          2         101 108
 101        1          1         111
 102        1          1         117
 103        1          2         110 114
 104        1          1         119
 105        1          1         115
 106        1          1         113
 107        1          1         111
 108        1          1         114
 109        1          1         111
 110        1          1         115
 111        1          1         121
 112        1          1         116
 113        1          1         116
 114        1          1         118
 115        1          1         117
 116        1          1         120
 117        1          1         118
 118        1          1         120
 119        1          1         122
 120        1          1         122
 121        1          1         122
 122        1          0        
************************************************************************
REQUESTS/DURATIONS:
jobnr. mode duration  R 1  R 2  R 3  R 4
------------------------------------------------------------------------
  1      1     0       0    0    0    0
  2      1     3       2    1    6    3
  3      1     1      10    9    0    4
  4      1     4       9    7    3    0
  5      1     1       5    0    1    3
  6      1     8       5   10    2   10
  7      1     3       9    6    1    0
  8      1     6       3    8    0    4
  9      1     9       4   10    3    4
 10      1     2       0    1    4    5
 11      1     3       3    6    0    0
 12      1     7       2    0    0    7
 13      1     8       0    0    3    0
 14      1     3       6    4    6    0
 15      1     4       5    0    1    4
 16      1     8       0    3    0    8
 17      1     8       6    6    6    0
 18      1     1       0    0    4    1
 19      1     2       0    4    0    8
 20      1     2       0   10    9    7
 21      1     8      10    6    4    0
 22      1     1       7    4    0    0
 23      1     8       6    0    2    0
 24      1     6       0    6    0    1
 25      1     9       6    7    6    9
 26      1     5       3    5    1    0
 27      1     8      10    4    0    3
 28      1     5       0   10    0    2
 29      1     1       0    1   10    3
 30      1     4       0    0    7    3
 31      1     3       5    2    1    2
 32      1     3       0   10    0    4
 33      1     2       1    3    9    4
 34      1     7       2   10    2    5
 35      1     9       8    5    0    5
 36      1     6       1    5    3    3
 37      1    10       1    0    0    2
 38      1     4       4    1    6    0
 39      1     9       0    9    2    6
 40      1     8       2    4    0    9
 41      1     7       0    4    0    9
 42      1     5       2    5    1    2
 43      1     7      10    9    9    8
 44      1     4       1    0    5    5
 45      1     6       3    9    0    0
 46      1     2       4    6   10    6
 47      1    10       2    7   10    0
 48      1     9       0    5    9    4
 49      1    10       5   10    0    7
 50      1     9       4    0    6    0
 51      1     6      10    7    0    5
 52      1     6       2    0    0    7
 53      1     2       0    9    0    3
 54      1     9       3    5    0    3
 55      1     5       7    7    0    5
 56      1     8       4    0   10    9
 57      1     6       6    5    7    9
 58      1     1       4   10    0    8
 59      1     6      10    7    4    3
 60      1     7       4    2    6    0
 61      1     3       9    0   10    4
 62      1     6       2   10    0    4
 63      1     2       4    3    5    5
 64      1     3       7    9    7   10
 65      1     9       1   10    5    0
 66      1     8       0    9    0    8
 67      1    10      10    4    2    8
 68      1     5       3    0    2    1
 69      1    10       0    1    4    8
 70      1     7       2    8    0    7
 71      1     5       7    9    0    0
 72      1     9       2    0    6    1
 73      1     1       9    0    9    8
 74      1     2       2    6    3    2
 75      1    10       3    2    0    1
 76      1     1       8    0    0    3
 77      1     4       8    9    0    0
 78      1     7       6    2    2    9
 79      1     8       1    8    0    2
 80      1     3       0    6    4    8
 81      1     1       2    1    4    5
 82      1     6       0    0    0   10
 83      1     4       9    4   10    5
 84      1    10       0    4    3    4
 85      1     4      10    0    7    8
 86      1     9       6    4    9    1
 87      1     1       0    6    3    6
 88      1     8       5    0   10    7
 89      1     6       5    8    3    8
 90      1     7       7    3    7    8
 91      1     7       9    9    9    9
 92      1     9       0    0   10    2
 93      1     5       8    0    0    3
 94      1    10       0    4    5    9
 95      1     5       6    0    4    1
 96      1     2       9    6    9    5
 97      1     3       2    0    9    0
 98      1     7       5    8    7    1
 99      1     8      10    7    0    4
100      1     5       1   10    4    7
101      1     2       0    5   10    0
102      1     4       0    3    0    9
103      1     3       4    2    3    8
104      1     7       7    0    1    2
105      1     6       5    2    5    1
106      1     4       0    7    0    0
107      1     9       9    1    9    4
108      1     8       5    3    0    0
109      1     4       1    0    4    9
110      1     8       9    3    0    2
111      1     3      10    8    3   10
112      1     7       0    5    3    8
113      1     8       6    7    0    8
114      1     2       6    2    6   10
115      1     4       2    1    9    2
116      1     7       5    2    0    7
117      1     7       7    3    5    4
118      1     8       3    3   10    7
119      1     1       6    6    6    0
120      1     1       7    9    0    0
121      1     7       0    9    0    7
122      1     0       0    0    0    0
************************************************************************
RESOURCEAVAILABILITIES:
  R 1  R 2  R 3  R 4
   24   27   22   24
************************************************************************
