# Supplementary material for: A multi-agent system for distributed multi-project scheduling with two-stage decomposition
Source: PLoS One. 2018 Oct 9;13(10):e0205445. doi: 10.1371/journal.pone.0205445 (PMC6177185; doi:10.1371/journal.pone.0205445)
Supplement: S1 Appendix — (ZIP) [file pone.0205445.s001.zip › S1 Appendix/j120_a20/mp_j120_a20_nr2_set/KolischInstanzen/j120/j12039_3.sm]

************************************************************************
file with basedata            : J12039_.BAS
initial value random generator: 1932065778
************************************************************************
projects                      :  1
jobs (incl. supersource/sink ):  122
horizon                       :  640
RESOURCES
  - renewable                 :  4   R
  - nonrenewable              :  0   N
  - doubly constrained        :  0   D
************************************************************************
PROJECT INFORMATION:
pronr.  #jobs rel.date duedate tardcost  MPM-Time
    1    120      0      100       82      100
************************************************************************
PRECEDENCE RELATIONS:
jobnr.    #modes  #successors   successors
   1        1          3           2   3   4
   2        1          3           9  11  52
   3        1          3           5  12  23
   4        1          1           7
   5        1          3           6   8  10
   6        1          3          15  20  29
   7        1          3          17  50  69
   8        1          2          41  73
   9        1          3          13  47  86
  10        1          2          14  96
  11        1          3          34  56  82
  12        1          2          46  93
  13        1          3          21  35  71
  14        1          3          18  19  24
  15        1          3          16  58  63
  16        1          3          22  25  37
  17        1          3          27  33  56
  18        1          1          84
  19        1          2          43  68
  20        1          3          32  33  58
  21        1          2          60  83
  22        1          3          26  62  80
  23        1          3          51  88 115
  24        1          1          94
  25        1          3          28  80  85
  26        1          1          31
  27        1          1          55
  28        1          1          76
  29        1          3          30  31  54
  30        1          2          38  63
  31        1          1          36
  32        1          3          40  42 110
  33        1          3          51  57  64
  34        1          1          40
  35        1          3          49  77  88
  36        1          2          39  74
  37        1          3          87  88 120
  38        1          1          43
  39        1          2          68  87
  40        1          2          44  70
  41        1          2          48  54
  42        1          2          45  76
  43        1          2          77  85
  44        1          1          53
  45        1          2          59 117
  46        1          2          59  98
  47        1          2          50 101
  48        1          1         111
  49        1          2          61  65
  50        1          1         113
  51        1          2          63  75
  52        1          1          78
  53        1          3          74  78  85
  54        1          2          71  89
  55        1          1          67
  56        1          1          59
  57        1          1         114
  58        1          1          75
  59        1          2          65  75
  60        1          1         112
  61        1          3          81  92 103
  62        1          1          90
  63        1          3          66  68  84
  64        1          3          72  81 100
  65        1          1         102
  66        1          2          73  92
  67        1          1          79
  68        1          2          89 112
  69        1          1         107
  70        1          2          81  95
  71        1          1          99
  72        1          2          80 101
  73        1          1         110
  74        1          2          83  90
  75        1          1          84
  76        1          1          79
  77        1          3          79  83 102
  78        1          2          93 104
  79        1          1         108
  80        1          2          91 121
  81        1          1          98
  82        1          3          90 103 105
  83        1          2         111 113
  84        1          2          86  97
  85        1          2          86 108
  86        1          1         119
  87        1          3          93  99 116
  88        1          2          99 112
  89        1          1          91
  90        1          2          95 104
  91        1          3          97 102 109
  92        1          1          94
  93        1          2          97 103
  94        1          1         105
  95        1          2         100 113
  96        1          1         100
  97        1          1         119
  98        1          3         105 108 115
  99        1          1         101
 100        1          1         107
 101        1          1         110
 102        1          2         104 111
 103        1          1         121
 104        1          2         107 120
 105        1          2         106 109
 106        1          1         117
 107        1          1         116
 108        1          2         109 116
 109        1          1         117
 110        1          1         114
 111        1          1         118
 112        1          1         114
 113        1          1         115
 114        1          1         121
 115        1          1         118
 116        1          1         119
 117        1          1         118
 118        1          1         120
 119        1          1         122
 120        1          1         122
 121        1          1         122
 122        1          0        
************************************************************************
REQUESTS/DURATIONS:
jobnr. mode duration  R 1  R 2  R 3  R 4
------------------------------------------------------------------------
  1      1     0       0    0    0    0
  2      1     4      10    2    1    4
  3      1     2       3   10    6    9
  4      1     1       7   10   10    3
  5      1     7       3   10    8    6
  6      1     2       5    3    4    4
  7      1     2       1   10    9    3
  8      1     7      10    8   10    7
  9      1     9       8    2    5    9
 10      1     1       3   10    6    2
 11      1     7       7    5    9    5
 12      1     7       1    2    1    5
 13      1     4       6    9    6   10
 14      1     6       8    6    4    2
 15      1     7       7    6    5    4
 16      1     5       3    1    9    1
 17      1     1       9    8    2    8
 18      1     1       5    8    2    7
 19      1     2       5    9    4    8
 20      1     5      10    1    5    8
 21      1    10       8    5    9    8
 22      1     7       3    8    5    6
 23      1    10      10    6    7    9
 24      1     3      10    8    1    4
 25      1     3      10    2    9    1
 26      1     8       7    4    8    2
 27      1     7       6    7    4   10
 28      1     7       7    8    3    1
 29      1     2       7    2    4    2
 30      1     7       3    3    9    7
 31      1     2       5    5    6    7
 32      1     2       9    4    8    6
 33      1     4       7    6    4    7
 34      1     1       9    1    2    9
 35      1    10       7    5    6    7
 36      1     2       5    7    4    1
 37      1    10       9    8    6    3
 38      1     9       1    4    8    4
 39      1    10       1    2    2   10
 40      1     2       1    5    7    8
 41      1     5       9    8    2    1
 42      1     2       9    6    7    5
 43      1     3       8    9    8    1
 44      1    10       9    9    5    7
 45      1     9       5    6    9    6
 46      1     2       6    6    4   10
 47      1     4       1    7    3    8
 48      1     2       8    5    1    4
 49      1     7       2    8    9    9
 50      1     1       7    9    1    7
 51      1     9       3    5    9    8
 52      1     7       9    6    6   10
 53      1     1       1    2    1    6
 54      1     8       2    9    7    5
 55      1    10      10    4   10    2
 56      1     1       7    7    3    7
 57      1     1       2    4    3    7
 58      1     2       4    1   10    3
 59      1     4      10    7    9    1
 60      1     1       1    1    4    9
 61      1    10       3    8    6    9
 62      1     7      10    7    6    7
 63      1     8       3    9   10    2
 64      1     5      10   10    8    6
 65      1     6       7    9    1    9
 66      1     2       9    2    7    4
 67      1     9       1    2    6   10
 68      1     4       3    4   10    4
 69      1     6       5    1    1    4
 70      1     2       1    8    4    1
 71      1    10       8    9    1    3
 72      1     1       7    2    8    9
 73      1     9       8    9   10    7
 74      1     9       5    5    8    4
 75      1     8       9   10    1    5
 76      1     3       8    6    8    2
 77      1     9       4    3    8    7
 78      1     6       7    8    5    7
 79      1     3      10    3    7    6
 80      1     1       5    6    6    3
 81      1     4       5    9    6    8
 82      1    10       4    4    7    8
 83      1     3       9   10    6    1
 84      1     3       5    7    8    4
 85      1     6       1    4    2    1
 86      1    10       5    1    9    9
 87      1     8       5    3    4    5
 88      1     2       6    2    9    7
 89      1     4      10    5   10    1
 90      1     1       9   10    9    6
 91      1     8       6    6   10    4
 92      1     4       3    8    5    9
 93      1     7       7    3    8   10
 94      1     6       6    3    7    7
 95      1     6       2    6    4    7
 96      1     6       4    5   10    5
 97      1     7       6    3    2    5
 98      1     4       6    4    1    9
 99      1     2       2    8    8    5
100      1     6       3    8    8    6
101      1     1       8    6    7    5
102      1     5       7    4   10    1
103      1     5       1    2   10    8
104      1     8       6    2    8    9
105      1     8      10   10    8    2
106      1     3       3    9    6    7
107      1     8       1    4    3    5
108      1     1      10    2    5    3
109      1     9       6    4    5    4
110      1     9       1    9    7    6
111      1     6       6    3    5    4
112      1     1       3    1    6    1
113      1     6       9    9    1    8
114      1     7      10    4    6    7
115      1    10       8    7    8    8
116      1     7       6    5    6    6
117      1     9       6    2    4    4
118      1     4       6    8    3    8
119      1     4       9    1    6    2
120      1     9       8    8    6    6
121      1    10       3   10    2    4
122      1     0       0    0    0    0
************************************************************************
RESOURCEAVAILABILITIES:
  R 1  R 2  R 3  R 4
   44   38   42   36
************************************************************************
