# Supplementary material for: A multi-agent system for distributed multi-project scheduling with two-stage decomposition
Source: PLoS One. 2018 Oct 9;13(10):e0205445. doi: 10.1371/journal.pone.0205445 (PMC6177185; doi:10.1371/journal.pone.0205445)
Supplement: S1 Appendix — (ZIP) [file pone.0205445.s001.zip › S1 Appendix/j120_a20/mp_j120_a20_nr2_set/KolischInstanzen/j120/j12040_3.sm]

************************************************************************
file with basedata            : J12040_.BAS
initial value random generator: 1559339530
************************************************************************
projects                      :  1
jobs (incl. supersource/sink ):  122
horizon                       :  645
RESOURCES
  - renewable                 :  4   R
  - nonrenewable              :  0   N
  - doubly constrained        :  0   D
************************************************************************
PROJECT INFORMATION:
pronr.  #jobs rel.date duedate tardcost  MPM-Time
    1    120      0       87      117       87
************************************************************************
PRECEDENCE RELATIONS:
jobnr.    #modes  #successors   successors
   1        1          3           2   3   4
   2        1          1           5
   3        1          3           6   9  19
   4        1          1          12
   5        1          1           7
   6        1          3          20  26  30
   7        1          3           8  10  61
   8        1          3          14  16  29
   9        1          2          11  13
  10        1          3          24  40  55
  11        1          3          17  36  63
  12        1          2          46  80
  13        1          3          15  22 104
  14        1          3          25  27  31
  15        1          3          18  33  52
  16        1          3          21  23  25
  17        1          3          43  64  71
  18        1          1         114
  19        1          1          95
  20        1          1          97
  21        1          3          37  38  48
  22        1          2          53  78
  23        1          3          28  34  45
  24        1          2          60 101
  25        1          3          41  58  69
  26        1          2          37  83
  27        1          1          47
  28        1          2          51  59
  29        1          3          32  94  98
  30        1          3          35  53  67
  31        1          3          81  86  90
  32        1          3          54  76 103
  33        1          3          37  39 105
  34        1          1          68
  35        1          3          44  70 113
  36        1          2          50  84
  37        1          2          72  99
  38        1          1          91
  39        1          1          50
  40        1          2          42  49
  41        1          1          42
  42        1          1          46
  43        1          1          75
  44        1          2          57  98
  45        1          1          79
  46        1          3          63  64  98
  47        1          3          49  51  95
  48        1          3          56  70  75
  49        1          1         112
  50        1          3          55  81  91
  51        1          2          67  87
  52        1          1          62
  53        1          1          92
  54        1          2          71 104
  55        1          3          86  99 114
  56        1          2          95 111
  57        1          3          66  78  99
  58        1          2          64  74
  59        1          1          73
  60        1          1          68
  61        1          3          65  83 117
  62        1          2          66 110
  63        1          1         111
  64        1          2          77  88
  65        1          2         105 116
  66        1          1         117
  67        1          3          68  93  97
  68        1          1         100
  69        1          3          82 106 115
  70        1          1          88
  71        1          1          74
  72        1          1         100
  73        1          1          81
  74        1          2          77  89
  75        1          2          77 108
  76        1          3          79  82 121
  77        1          1         109
  78        1          3          79  80  84
  79        1          3          85  88 107
  80        1          2          87 109
  81        1          2          97 108
  82        1          1         104
  83        1          3          86  89  91
  84        1          1          92
  85        1          2          87 106
  86        1          1          96
  87        1          1         115
  88        1          1         118
  89        1          1         101
  90        1          2          92  93
  91        1          1          96
  92        1          1         102
  93        1          3          96 107 113
  94        1          1         116
  95        1          1         101
  96        1          1         119
  97        1          1         100
  98        1          2         105 108
  99        1          1         103
 100        1          2         102 113
 101        1          1         119
 102        1          1         103
 103        1          3         106 109 112
 104        1          1         111
 105        1          1         107
 106        1          1         119
 107        1          2         114 115
 108        1          2         110 112
 109        1          1         110
 110        1          1         117
 111        1          1         118
 112        1          1         118
 113        1          1         116
 114        1          1         120
 115        1          1         120
 116        1          1         121
 117        1          1         121
 118        1          1         120
 119        1          1         122
 120        1          1         122
 121        1          1         122
 122        1          0        
************************************************************************
REQUESTS/DURATIONS:
jobnr. mode duration  R 1  R 2  R 3  R 4
------------------------------------------------------------------------
  1      1     0       0    0    0    0
  2      1     6      10    3    4    8
  3      1     1       8    9    3    3
  4      1     5       7    4    1    8
  5      1     6       2    1    2    5
  6      1     6       6    1    8    7
  7      1     1       4    1    4    3
  8      1     3       4   10    5    8
  9      1     6       2    2    3    1
 10      1     4       7    7    6    4
 11      1     4       2    2   10    5
 12      1     4       9    4    7    3
 13      1    10       8    8    6    8
 14      1    10       5   10    8    3
 15      1     5       3    2    7    3
 16      1    10      10    2    1    7
 17      1     7       2    8   10    4
 18      1     2       8    3    6   10
 19      1     6       6    9    4    4
 20      1     7      10    9    1   10
 21      1     6       7    6    4    7
 22      1     1      10    7   10    1
 23      1     2       6    1    3    4
 24      1    10       2   10    5   10
 25      1     2       8    1    1   10
 26      1     7       6    5   10    8
 27      1    10       4    1    4   10
 28      1     1      10    2    8    5
 29      1     6       1    6    3    8
 30      1     6       5    7   10    6
 31      1     8       5    9    8    5
 32      1     7       4   10    6    3
 33      1     3       3    5    7    7
 34      1     6       6    9    5    5
 35      1     5       4    5    3    3
 36      1     4       1    1    5    1
 37      1     7       4    4    1    8
 38      1    10       3    2    3    7
 39      1     9       2    8    4    5
 40      1     8       4   10    8    2
 41      1     4       5    7    8    1
 42      1     8       4    8    2    2
 43      1     1       5    6    2    8
 44      1     2       5    2    1    8
 45      1     7       1    8    9    2
 46      1     4       3    4    8    7
 47      1     1       5    8    9    1
 48      1     7       9    5    6   10
 49      1     5       9    4    2    1
 50      1     1      10    2   10    4
 51      1     1       3   10    1    4
 52      1     9       6    6    3    6
 53      1     6       4    9    6    9
 54      1     6       7   10    5    7
 55      1     6       1    2    5    3
 56      1     7       4    2    9    3
 57      1     2       8    4    2    1
 58      1     3       5    5    6    6
 59      1     3       5    4    6   10
 60      1     5       8    7    6    6
 61      1     4       2    3    4    4
 62      1     6       8   10    7   10
 63      1     7       8    9    1    5
 64      1    10       9   10    3    2
 65      1     8      10    3    9   10
 66      1    10       6    7    8    3
 67      1     1       6    8    2    2
 68      1     5       2    5   10    6
 69      1     4       3    8    6   10
 70      1     3       2    5    2    5
 71      1    10       7    4    5    4
 72      1     3       7    7    8    5
 73      1     8       2    6    9    4
 74      1     1       3    5    4    7
 75      1     4       6    9    8    1
 76      1     7       8    1    5    7
 77      1     3       5    1    5   10
 78      1    10       6    3    6    8
 79      1     9       1    5    5    2
 80      1     4       5    9    6    3
 81      1     2      10   10    6    2
 82      1     5       9    3    4    5
 83      1     1       6    5    6    8
 84      1     8       1    6    7    7
 85      1     9       7    2    2    3
 86      1     5       9    8    3   10
 87      1     9       4    9    8    6
 88      1     5       7    6    1    8
 89      1     4      10    5    1    1
 90      1     5       4    2    3    5
 91      1     2       1    1    8    7
 92      1     4       7    1    3    4
 93      1    10       6    5    6    1
 94      1     6       3    3    6    8
 95      1     6       7    9    4    1
 96      1     8       5    6    9    8
 97      1     1       4    2    2    8
 98      1     7       6    8    2    3
 99      1     7      10    6    3    2
100      1     9       9    4    9    1
101      1     2       5    2    8    6
102      1     6       5    6    6    9
103      1     4       4    9    8    6
104      1     3       1    5    2    1
105      1    10       7    2    4    1
106      1    10       9    1    3    2
107      1     4       2    7    9    1
108      1     1       8   10    4    2
109      1     1      10   10    1    6
110      1     2       7    9   10    4
111      1     3       3    3    3   10
112      1     8       3   10   10    6
113      1     9       9    2    3   10
114      1     6       9    8    7    9
115      1     3       4    6    5    5
116      1     3       9    7    1    5
117      1     6       5    2    7    6
118      1     8       6    4    6    3
119      1     3       6    3    1    6
120      1     8       7    5   10    7
121      1     6       3    5    6    9
122      1     0       0    0    0    0
************************************************************************
RESOURCEAVAILABILITIES:
  R 1  R 2  R 3  R 4
   52   53   52   52
************************************************************************
