# Supplementary material for: A multi-agent system for distributed multi-project scheduling with two-stage decomposition
Source: PLoS One. 2018 Oct 9;13(10):e0205445. doi: 10.1371/journal.pone.0205445 (PMC6177185; doi:10.1371/journal.pone.0205445)
Supplement: S1 Appendix — (ZIP) [file pone.0205445.s001.zip › S1 Appendix/j120_a20/mp_j120_a20_nr2_set/KolischInstanzen/j120/j12048_7.sm]

************************************************************************
file with basedata            : J12048_.BAS
initial value random generator: 39885018
************************************************************************
projects                      :  1
jobs (incl. supersource/sink ):  122
horizon                       :  642
RESOURCES
  - renewable                 :  4   R
  - nonrenewable              :  0   N
  - doubly constrained        :  0   D
************************************************************************
PROJECT INFORMATION:
pronr.  #jobs rel.date duedate tardcost  MPM-Time
    1    120      0      102      105      102
************************************************************************
PRECEDENCE RELATIONS:
jobnr.    #modes  #successors   successors
   1        1          3           2   3   4
   2        1          3           5   7  36
   3        1          3           8   9  12
   4        1          2          36  49
   5        1          3           6  18  35
   6        1          3          16  22  56
   7        1          3          10  24  33
   8        1          3          11  32  62
   9        1          3          13  15  17
  10        1          3          14  50  58
  11        1          3          30  37  52
  12        1          3          51  60  88
  13        1          3          27  74  78
  14        1          1          21
  15        1          3          45  59  92
  16        1          2          19  40
  17        1          3          20  44  48
  18        1          3          19  23  88
  19        1          2          31  60
  20        1          3          24  29  51
  21        1          3          89  90  92
  22        1          3          51  61 116
  23        1          3          26  28  77
  24        1          3          25  31 104
  25        1          3          45  66  74
  26        1          3          42  65  68
  27        1          1          50
  28        1          3          39  41  54
  29        1          3          47  64 121
  30        1          3          38  59  92
  31        1          3          47  67  86
  32        1          3          49  71  81
  33        1          3          34  87 101
  34        1          2          55  98
  35        1          3          53  55 102
  36        1          3          63  77  96
  37        1          3          73  77  97
  38        1          1          94
  39        1          3          44  79  83
  40        1          3          43  70  80
  41        1          2          61  94
  42        1          2          46  63
  43        1          3          69  75  78
  44        1          3          62  91  96
  45        1          2          57  90
  46        1          2          47  61
  47        1          3          53  54  75
  48        1          3          55  75 114
  49        1          3          90  94 103
  50        1          2          52  83
  51        1          2          67  69
  52        1          3          54  66  67
  53        1          1          93
  54        1          1          87
  55        1          3          65  70  82
  56        1          2          71  81
  57        1          3          63  80  85
  58        1          3          59  66  69
  59        1          2          60  73
  60        1          2          82  85
  61        1          2          70 112
  62        1          2          65 105
  63        1          1         113
  64        1          1          76
  65        1          1          72
  66        1          2          68  98
  67        1          1         108
  68        1          2          79  99
  69        1          2          72 100
  70        1          2          72  73
  71        1          3          74  78  91
  72        1          2          86 108
  73        1          1         100
  74        1          3          84  86  95
  75        1          1          93
  76        1          2          87  88
  77        1          3          79  81 111
  78        1          2          84  96
  79        1          2          80 117
  80        1          2          89 100
  81        1          2          82 103
  82        1          1         113
  83        1          3          84 103 105
  84        1          1         110
  85        1          3          91  95 111
  86        1          2          89 119
  87        1          2          93  97
  88        1          2         109 119
  89        1          1         118
  90        1          2          95 102
  91        1          2          98 101
  92        1          1         110
  93        1          3         109 112 116
  94        1          1         106
  95        1          2          97 101
  96        1          3         104 105 112
  97        1          1         114
  98        1          1          99
  99        1          2         102 106
 100        1          1         108
 101        1          2         107 120
 102        1          2         109 115
 103        1          2         104 107
 104        1          1         117
 105        1          2         106 111
 106        1          2         107 118
 107        1          1         110
 108        1          1         118
 109        1          1         117
 110        1          1         114
 111        1          2         113 121
 112        1          1         120
 113        1          1         115
 114        1          1         115
 115        1          1         116
 116        1          1         119
 117        1          1         120
 118        1          1         121
 119        1          1         122
 120        1          1         122
 121        1          1         122
 122        1          0        
************************************************************************
REQUESTS/DURATIONS:
jobnr. mode duration  R 1  R 2  R 3  R 4
------------------------------------------------------------------------
  1      1     0       0    0    0    0
  2      1     5       2    0    0    0
  3      1    10       0    0    3    0
  4      1     4       0    0    5    0
  5      1     3      10    0    0    1
  6      1     8       1    0    8    0
  7      1     3       0    4    7    3
  8      1     9       0    0    7    0
  9      1    10       0   10   10    0
 10      1     4       0    0    0    4
 11      1     8       0    4    0    1
 12      1     6       0    8    1    0
 13      1     5       0    6    2   10
 14      1     6       0    0    0    9
 15      1    10       0    4    2    2
 16      1     1       0    1    0    0
 17      1     9       0    7    8    0
 18      1     5       9    0    0    0
 19      1     9       5    2    9    2
 20      1     1       0    0    5    7
 21      1     8       6    9    0    7
 22      1     8       0    6    0    0
 23      1     8       3    7    7    0
 24      1     1       0    9    3    2
 25      1     3       4    0    6    0
 26      1     7       9    0   10    3
 27      1     2       0    0    4    2
 28      1     3       8    2    0    0
 29      1     8       9    0    9    0
 30      1     7       0    0    5    0
 31      1    10       0    0    0    9
 32      1     2       0    4    0    4
 33      1     2       5    0    0    8
 34      1     5       0    2    1    5
 35      1     2       0    0    5    6
 36      1     1      10    0    0   10
 37      1     6       0    0    4    0
 38      1     3       9    4    6    2
 39      1     3       8    8    9    2
 40      1     1       0    6    3    0
 41      1     6       0    0    5    0
 42      1     7       0    0    4    6
 43      1     8       4    0    0    2
 44      1     8       2    0    0    5
 45      1     9       0    0    7    0
 46      1     8       7    3    0    7
 47      1     1       2    6    0    0
 48      1     8       0    0    5    7
 49      1     7       7    0    4    0
 50      1     7       9    0    0    0
 51      1     5       4    0    6    0
 52      1     6       1    0    1    0
 53      1     6       0    7   10    1
 54      1     9       0    0    8    0
 55      1     5       0    0    2    3
 56      1     2       3    3    0    8
 57      1    10       6    0    0    0
 58      1     7       3    7    1    4
 59      1     3       6    0    8    0
 60      1     3       0    0    0    6
 61      1     3       7    4    2    0
 62      1     8       6    7    0    2
 63      1     2       0    0    9    0
 64      1     5       3    7    0    0
 65      1     1       0    3    0    6
 66      1     1       2    0    0    0
 67      1     5       8    0    0    0
 68      1     4       0    0    0   10
 69      1     3       2    8    0    2
 70      1     8       8    1    7    0
 71      1    10       4   10    0    0
 72      1     1       9    8    6    0
 73      1     6       2    0    2    0
 74      1    10       8    0    0    0
 75      1     5       0    5   10    0
 76      1     7       7   10    8   10
 77      1     3       9    5    0    0
 78      1     9       6    0    0    0
 79      1     1       9    6    0    0
 80      1     3      10    6    0    5
 81      1     8       0    8    0    0
 82      1     5       0    9    0    1
 83      1     9       8    5    7    0
 84      1     3       0    5    0    0
 85      1     2       7    1    0    0
 86      1     8       1    5    0    0
 87      1     6       0    4    9    0
 88      1     3       0    0   10    0
 89      1     4       0    0    7    3
 90      1     3       0    8    0    9
 91      1     7       6    0    0    0
 92      1     8       0    0    7    9
 93      1     1       9   10    0    0
 94      1     2       5    0    7    2
 95      1     5       0    0    1    0
 96      1     4       0    0    0    1
 97      1     5       7    4    0    9
 98      1     2       0    0    2    7
 99      1     9       0   10    0    0
100      1     6       0    5    0    1
101      1    10      10    0    0    0
102      1    10       0    0    6    6
103      1     6       0    3    0   10
104      1     5       7    7    6    0
105      1     4       0    0    3    5
106      1     5       7    8    6    0
107      1     2       8    7    0    2
108      1     9       8    0    0   10
109      1     2       0    0    4    2
110      1     8       0    1    0    0
111      1     8       3    3    2    1
112      1     5       1    0    0    7
113      1     5       0    8    9    8
114      1     1      10    0    0    0
115      1     1       0    0    2    0
116      1     2       0    0    2    7
117      1     5       2    0    0    0
118      1     8       0    0    9    9
119      1    10       7    1    2    0
120      1     5       1    0    0    9
121      1     5       1    0    0    4
122      1     0       0    0    0    0
************************************************************************
RESOURCEAVAILABILITIES:
  R 1  R 2  R 3  R 4
   27   25   25   20
************************************************************************
