# Supplementary material for: A multi-agent system for distributed multi-project scheduling with two-stage decomposition
Source: PLoS One. 2018 Oct 9;13(10):e0205445. doi: 10.1371/journal.pone.0205445 (PMC6177185; doi:10.1371/journal.pone.0205445)
Supplement: S1 Appendix — (ZIP) [file pone.0205445.s001.zip › S1 Appendix/j120_a20/mp_j120_a20_nr2_set/KolischInstanzen/j120/j12048_8.sm]

************************************************************************
file with basedata            : J12048_.BAS
initial value random generator: 824734801
************************************************************************
projects                      :  1
jobs (incl. supersource/sink ):  122
horizon                       :  621
RESOURCES
  - renewable                 :  4   R
  - nonrenewable              :  0   N
  - doubly constrained        :  0   D
************************************************************************
PROJECT INFORMATION:
pronr.  #jobs rel.date duedate tardcost  MPM-Time
    1    120      0      103        4      103
************************************************************************
PRECEDENCE RELATIONS:
jobnr.    #modes  #successors   successors
   1        1          3           2   3   4
   2        1          3           6  31 101
   3        1          3          14  15  35
   4        1          3           5  15  95
   5        1          3           8   9  11
   6        1          3           7 114 120
   7        1          2          57  86
   8        1          3          10  12  35
   9        1          3          23  47 105
  10        1          3          13  18  20
  11        1          3          17  24  91
  12        1          2          83  84
  13        1          3          28  30  74
  14        1          3          16  49  65
  15        1          3          29  33  38
  16        1          3          27  54  56
  17        1          2          19  67
  18        1          3          26  70 113
  19        1          3          21  45  92
  20        1          3          22  23  40
  21        1          3          51  52  81
  22        1          3          25  39  50
  23        1          3          27  54  57
  24        1          3          29  65 116
  25        1          3          32  42  48
  26        1          3          28  31  71
  27        1          3          34  78  81
  28        1          3          43  47  67
  29        1          1          68
  30        1          3          36  61  75
  31        1          2          61 103
  32        1          3          36  55  62
  33        1          1          44
  34        1          3          44  50  77
  35        1          3          56  63  97
  36        1          3          37  44  83
  37        1          3          46  87  91
  38        1          2          59 108
  39        1          3          41 106 110
  40        1          3          53  75 107
  41        1          3          51  66  82
  42        1          3          70  83  98
  43        1          2          60 118
  44        1          2          52  58
  45        1          1          97
  46        1          2          64  81
  47        1          3          48  54 112
  48        1          3          53  58  60
  49        1          3          71  84 115
  50        1          3          69  73 114
  51        1          2          62 116
  52        1          2          69  73
  53        1          3          57  61  63
  54        1          2          60  93
  55        1          3          59  74  96
  56        1          3          69  75 108
  57        1          1          77
  58        1          2          72  76
  59        1          3          72  82  87
  60        1          2          63  99
  61        1          2          72  76
  62        1          1         112
  63        1          1          98
  64        1          3          68  70  77
  65        1          3          86  96 107
  66        1          1          71
  67        1          3          86  93 109
  68        1          2          78  89
  69        1          3         102 104 117
  70        1          2          85  92
  71        1          2          76  80
  72        1          2          80  98
  73        1          2          79  85
  74        1          3          78  79  88
  75        1          3          79  89  90
  76        1          2          91  93
  77        1          1          90
  78        1          3          82 101 113
  79        1          3          80 100 111
  80        1          1          94
  81        1          3         101 104 107
  82        1          2          84  90
  83        1          3          87  99 102
  84        1          1          85
  85        1          2          94 112
  86        1          1          88
  87        1          3          88 100 109
  88        1          1          92
  89        1          2          96 104
  90        1          1         115
  91        1          2          94 121
  92        1          1         105
  93        1          1         102
  94        1          1          99
  95        1          2          97 114
  96        1          1         105
  97        1          1         103
  98        1          1         100
  99        1          1         119
 100        1          1         116
 101        1          1         103
 102        1          1         118
 103        1          2         106 108
 104        1          2         106 111
 105        1          1         110
 106        1          1         120
 107        1          2         111 119
 108        1          1         109
 109        1          1         110
 110        1          1         118
 111        1          1         113
 112        1          1         117
 113        1          1         115
 114        1          1         119
 115        1          1         121
 116        1          1         117
 117        1          1         120
 118        1          1         121
 119        1          1         122
 120        1          1         122
 121        1          1         122
 122        1          0        
************************************************************************
REQUESTS/DURATIONS:
jobnr. mode duration  R 1  R 2  R 3  R 4
------------------------------------------------------------------------
  1      1     0       0    0    0    0
  2      1     2       1    1    0    0
  3      1     6       0    2   10    0
  4      1     3       1    8    6    0
  5      1     7       0    0    0   10
  6      1     6       0    1    3    4
  7      1     1       6    1    4    6
  8      1     5       8    0   10    0
  9      1     3       8    1    0    1
 10      1     4       1    0    7    6
 11      1     6       1    0    7    0
 12      1     3       0    0   10    7
 13      1     4       0    0    4    5
 14      1     6       0    0    5    1
 15      1     3       4    0    6    8
 16      1     2       9    8    0    0
 17      1     7       4    0    1    0
 18      1     9       0    0    0    6
 19      1     8       0    2    0    8
 20      1     7       0    0    1    0
 21      1     3       0    0    5    0
 22      1     7       0    6    0    0
 23      1     8       0    8    0    1
 24      1     2       3    2    6    0
 25      1     3      10    0    9    0
 26      1     8       0    0    0    8
 27      1     9       4    0    5    0
 28      1     7      10    0    5    0
 29      1     2       6    0    0    0
 30      1     3       0    0   10    2
 31      1    10       8    0    4    0
 32      1     1       0    0    0    4
 33      1     9       5    1    0    0
 34      1     1       9    0    0    8
 35      1     2       5    3    6    6
 36      1     1       0    0    7    1
 37      1     4      10    0    0    0
 38      1     6       8    1    0    0
 39      1     1       7    0    1    0
 40      1     9       2    2    0    0
 41      1     5       5    1    0    6
 42      1     2       2    0    0    1
 43      1     9       0    9    9    0
 44      1     5      10    7    0    9
 45      1     7       0    5    9    0
 46      1     7       9    6    0    6
 47      1     8       0    0    0    3
 48      1     7       6    7    0    0
 49      1     8       0    2    0    6
 50      1     5       9    2    0    1
 51      1     7       0    4    0    4
 52      1     6       4    0    0    0
 53      1     8       2    6    0    0
 54      1     6       5    6    1    6
 55      1     5       0    2    8    0
 56      1     3       2    6    8    0
 57      1     3       0    5    0    8
 58      1     9       0    0    2    0
 59      1     5       7    4    6    0
 60      1     1       5    0    0    3
 61      1     7       6    0    0    8
 62      1     9       0    0    0   10
 63      1     5       6    9    0    3
 64      1     7       0    8    0    0
 65      1     1      10    0    0    4
 66      1     8       1    0    0    0
 67      1     2       6    0    4    0
 68      1     3       0    3    0    2
 69      1     4       0   10    5    7
 70      1     2       0    0    1    9
 71      1     8       5    0   10    0
 72      1     1      10   10    0    0
 73      1     7       0    5    9    3
 74      1     7       0    0    0    8
 75      1     1       6    3    0    0
 76      1     6       0    0    0   10
 77      1    10       0    0    0    8
 78      1     5       6   10    0    0
 79      1     3       4    0    8    0
 80      1     4       7    0    0    0
 81      1     8       8    2    2    2
 82      1     7       0    6    0    0
 83      1     8       1    0    0    1
 84      1     2       0    9    6    4
 85      1     6      10   10    8    0
 86      1     3       0    1    9    9
 87      1    10       0    0    2    8
 88      1     4       0    0    9    0
 89      1     1       0    0    1    0
 90      1     2       1   10    8    0
 91      1     3       0    0    1    1
 92      1     2       9    0    0    0
 93      1     5       0    5    0    0
 94      1     1       0    0    3    0
 95      1    10       0    0    1    2
 96      1     1       0    0   10    8
 97      1     9      10    0    0    0
 98      1     3       0    0    6    0
 99      1     8      10    3    0    0
100      1     9       0    0    1    9
101      1     3       0    0    0    9
102      1     1       0    8    4    0
103      1     7       0    0    3    0
104      1     8       7    7    0    6
105      1    10       9    4    0   10
106      1     6       3    6    0    0
107      1     8       0    0   10   10
108      1     9       4    3    8    0
109      1     4       6    8    2    5
110      1     9       0    0    0    5
111      1     3       0    0    7    9
112      1     1       6    0    0    9
113      1     5       4    0    0    0
114      1     7       8    6    4    6
115      1     8       0    0    3    0
116      1     3       5    5    0    6
117      1     1       0    0    7    0
118      1     4       0    0    3    0
119      1     5       9   10    0    8
120      1    10       1    8    0    0
121      1     3       7    0    0    0
122      1     0       0    0    0    0
************************************************************************
RESOURCEAVAILABILITIES:
  R 1  R 2  R 3  R 4
   25   20   19   23
************************************************************************
