# Supplementary material for: A multi-agent system for distributed multi-project scheduling with two-stage decomposition
Source: PLoS One. 2018 Oct 9;13(10):e0205445. doi: 10.1371/journal.pone.0205445 (PMC6177185; doi:10.1371/journal.pone.0205445)
Supplement: S1 Appendix — (ZIP) [file pone.0205445.s001.zip › S1 Appendix/j120_a20/mp_j120_a20_nr2_set/KolischInstanzen/j120/j12049_10.sm]

************************************************************************
file with basedata            : J12049_.BAS
initial value random generator: 272477976
************************************************************************
projects                      :  1
jobs (incl. supersource/sink ):  122
horizon                       :  641
RESOURCES
  - renewable                 :  4   R
  - nonrenewable              :  0   N
  - doubly constrained        :  0   D
************************************************************************
PROJECT INFORMATION:
pronr.  #jobs rel.date duedate tardcost  MPM-Time
    1    120      0       87      101       87
************************************************************************
PRECEDENCE RELATIONS:
jobnr.    #modes  #successors   successors
   1        1          3           2   3   4
   2        1          3           5   7   9
   3        1          3           8  11 111
   4        1          3           6  12  21
   5        1          2          13  27
   6        1          3          22  30  33
   7        1          2          24  65
   8        1          3          23  43 102
   9        1          1          10
  10        1          3          14  16  34
  11        1          3          27  46  52
  12        1          3          15  18  28
  13        1          1          70
  14        1          3          36  40  78
  15        1          3          17  20  98
  16        1          3          19  38  41
  17        1          3          46  67  72
  18        1          2          19  76
  19        1          3          29  75  83
  20        1          2          36  77
  21        1          3          30  31  83
  22        1          3          74  79  81
  23        1          3          25  26  62
  24        1          2          52  53
  25        1          3          35  91  95
  26        1          3          32  46 110
  27        1          3          53  69  88
  28        1          3          51  63 110
  29        1          1          48
  30        1          3          35  50  96
  31        1          3          63  80 113
  32        1          3          38  44  49
  33        1          3          37  39  54
  34        1          3          35  36  81
  35        1          3          69  75 117
  36        1          1          51
  37        1          3          57  65  93
  38        1          3          42  48  60
  39        1          3          41  45  47
  40        1          2          64 117
  41        1          3          43  91 112
  42        1          3          66  86  92
  43        1          2          61 109
  44        1          2          73  78
  45        1          3          62  93 103
  46        1          3          75  80  86
  47        1          3          68  76  96
  48        1          3          55  82 101
  49        1          1         116
  50        1          3          51  61  90
  51        1          3          52  55  60
  52        1          3          59  87  89
  53        1          2          55  58
  54        1          2          56  59
  55        1          3          71  80  94
  56        1          3          63  67  81
  57        1          3          61  68 104
  58        1          3          64  74  91
  59        1          1          62
  60        1          2         106 120
  61        1          1          77
  62        1          3          84  92 108
  63        1          1          84
  64        1          2          66  82
  65        1          3          66  69  70
  66        1          2          71  84
  67        1          2          68  79
  68        1          3          73  78  99
  69        1          2          76 100
  70        1          3          71  74 104
  71        1          1          99
  72        1          2          88  94
  73        1          3          77  86  94
  74        1          3          85  96  98
  75        1          1          82
  76        1          1         115
  77        1          1         121
  78        1          2          85 107
  79        1          2          83  99
  80        1          2          89  92
  81        1          3          87  88  97
  82        1          1         106
  83        1          2          85 111
  84        1          1         105
  85        1          3          87  90 101
  86        1          3          90  95 101
  87        1          2          95 113
  88        1          2          89 102
  89        1          2          93 100
  90        1          1         100
  91        1          1         110
  92        1          1         116
  93        1          1         112
  94        1          2         105 119
  95        1          1         116
  96        1          1         120
  97        1          3          98 104 106
  98        1          1         102
  99        1          1         113
 100        1          2         108 109
 101        1          2         103 121
 102        1          2         103 112
 103        1          1         117
 104        1          3         105 107 111
 105        1          1         121
 106        1          1         107
 107        1          2         108 109
 108        1          1         114
 109        1          1         114
 110        1          1         115
 111        1          1         115
 112        1          1         119
 113        1          1         114
 114        1          1         119
 115        1          1         118
 116        1          1         118
 117        1          1         118
 118        1          1         120
 119        1          1         122
 120        1          1         122
 121        1          1         122
 122        1          0        
************************************************************************
REQUESTS/DURATIONS:
jobnr. mode duration  R 1  R 2  R 3  R 4
------------------------------------------------------------------------
  1      1     0       0    0    0    0
  2      1     1       6    0    0    0
  3      1     5       0    0    4    1
  4      1     8       9    0   10    0
  5      1     8       0    0    4    2
  6      1     6      10    5    1    5
  7      1     2       5    0    0    4
  8      1     6       2    5    2    0
  9      1     7       6    0    8    0
 10      1     9       7    8    0    0
 11      1     9       1    2    0    0
 12      1     4       2    0    0    9
 13      1    10       0    8    0    0
 14      1     2       0    0    1    6
 15      1     7       0    8    0    8
 16      1     6       0    0    3    0
 17      1     3       8    0    2    0
 18      1     6       0    5    0    0
 19      1     4      10    5    1    3
 20      1     2       6    5    2    5
 21      1     3       0    9    3    7
 22      1     8       0    1    0    0
 23      1     6       0    1    4    0
 24      1     4       2    6    0    0
 25      1     5       1    5    1    0
 26      1    10       0    6    0    0
 27      1     2       5    0    5    0
 28      1     4       0    0    6    0
 29      1     3       8    0    0    3
 30      1     1       3    9    0    0
 31      1     4       0    7    0    0
 32      1     6       6    0    0    9
 33      1     8       0    0    0    8
 34      1    10       0    5    0    9
 35      1     1       4    3    6    6
 36      1     4       4    0    0    0
 37      1     6       0    9    0    0
 38      1     1       0    2    2    0
 39      1     9       0    7    0    0
 40      1     1       3    6    0    0
 41      1     4       0    4    0    0
 42      1     2       0    0   10    0
 43      1     4       0    8    7    0
 44      1     6       4    4    7    4
 45      1     6       0    0    6    6
 46      1     3       0    3    0    0
 47      1     9       0    8    0    0
 48      1     1       6    3    9    2
 49      1     6       6    0    0    2
 50      1     9       0   10   10    0
 51      1     9       0    0    0    7
 52      1     1      10    2    0    4
 53      1    10       0    6    1    0
 54      1    10       5    0    0    2
 55      1     1       0    5    4    7
 56      1     4       0   10    0    0
 57      1     2       7    0    8    0
 58      1     4       5    8    0    0
 59      1     8      10    0    0    2
 60      1     9       0    0    7    0
 61      1    10       0    0    6    4
 62      1     6       6    2    0    0
 63      1     3       8    0    0    1
 64      1    10       0    0    0    1
 65      1     3       0    4    0    0
 66      1     2       4    0    2    5
 67      1     2       4    0    0    0
 68      1     3       0    0    0    4
 69      1     3      10    0    0    0
 70      1     8       0    5    3    8
 71      1     4       4    0    4    0
 72      1     2       0    4    0    8
 73      1     7       0    7    0    0
 74      1     7       0    9    9    0
 75      1     4       0    0    0    8
 76      1     2       9    1    5    1
 77      1     4       0    3    0    8
 78      1     5       0    7    0    6
 79      1     5       3    0    0    9
 80      1     9       3   10    0    0
 81      1     1       0    3    0    0
 82      1     4       0    8    6    8
 83      1     5       5    0    0    0
 84      1     7       8    3    5    0
 85      1     2       3    0    9    0
 86      1     2       6    0    0    7
 87      1     3       0    3    1    0
 88      1     3       0    0    0    3
 89      1     7       1    6    0    0
 90      1     9       6    0    9    9
 91      1     1       9    6    2    7
 92      1     7       0    0    0    2
 93      1     8       4    0    5    0
 94      1     9       3    3    0    0
 95      1     2       7    0    0    5
 96      1     4       0    6   10    6
 97      1     4       6    1    3    0
 98      1     8       8    0    6    0
 99      1     4       8    3    6    0
100      1    10       0    7    3    0
101      1     5       0    0    6    0
102      1     7       0    3    0    0
103      1     2       5    3    2    0
104      1    10       0    6    0    2
105      1    10       0    0    1    0
106      1    10       0   10    0    0
107      1    10       0    8    0    3
108      1     6       8    0    0    4
109      1     7       0    6    0    4
110      1     6       0    5    3    0
111      1     5       2    0    1   10
112      1     7       9    0    1    0
113      1     6       4    0   10    5
114      1     5       0    8    9    6
115      1     6       0    2    0    1
116      1     5       0    2    0    0
117      1     6      10    0   10    0
118      1     4       7    7    3    4
119      1     4       2    0   10    3
120      1     8       0    8    0    3
121      1     4       4    0    0    8
122      1     0       0    0    0    0
************************************************************************
RESOURCEAVAILABILITIES:
  R 1  R 2  R 3  R 4
   21   28   24   23
************************************************************************
