# Supplementary material for: A multi-agent system for distributed multi-project scheduling with two-stage decomposition
Source: PLoS One. 2018 Oct 9;13(10):e0205445. doi: 10.1371/journal.pone.0205445 (PMC6177185; doi:10.1371/journal.pone.0205445)
Supplement: S1 Appendix — (ZIP) [file pone.0205445.s001.zip › S1 Appendix/j120_a20/mp_j120_a20_nr2_set/KolischInstanzen/j120/j12049_6.sm]

************************************************************************
file with basedata            : J12049_.BAS
initial value random generator: 1955809210
************************************************************************
projects                      :  1
jobs (incl. supersource/sink ):  122
horizon                       :  672
RESOURCES
  - renewable                 :  4   R
  - nonrenewable              :  0   N
  - doubly constrained        :  0   D
************************************************************************
PROJECT INFORMATION:
pronr.  #jobs rel.date duedate tardcost  MPM-Time
    1    120      0      128       32      128
************************************************************************
PRECEDENCE RELATIONS:
jobnr.    #modes  #successors   successors
   1        1          3           2   3   4
   2        1          3           5   7  26
   3        1          3           6   7  16
   4        1          3          15  18  36
   5        1          3           9  17  41
   6        1          3           8  11  12
   7        1          3          38  53  61
   8        1          3          10  37  51
   9        1          3          14  62  63
  10        1          3          13  19  20
  11        1          3          27  28  37
  12        1          3          21  51  73
  13        1          2          36  50
  14        1          2          23  97
  15        1          3          32  55  79
  16        1          3          51  66  94
  17        1          2          34  70
  18        1          3          40  46  75
  19        1          3          22  24  31
  20        1          3          61  64  93
  21        1          3          43  99 104
  22        1          3          39  48  55
  23        1          3          39  47 121
  24        1          3          25  59 118
  25        1          3          29  35  95
  26        1          3          65  86  94
  27        1          3          49  54 102
  28        1          3          33  77 112
  29        1          3          30  40  69
  30        1          3          45  68  70
  31        1          2          81  83
  32        1          1         107
  33        1          3          35  44 119
  34        1          3          44  77 109
  35        1          1          64
  36        1          3          57  85 100
  37        1          3          48  49  87
  38        1          3          56  60  83
  39        1          3          42  54 105
  40        1          3          50  80  82
  41        1          1          59
  42        1          3          86  91 117
  43        1          3          46  61  75
  44        1          2          52  65
  45        1          3          48  73  76
  46        1          2          47  57
  47        1          1         111
  48        1          3          79  82 111
  49        1          3          72  74  98
  50        1          3          54  58  78
  51        1          1          87
  52        1          3          53  64 108
  53        1          1         101
  54        1          2          71 114
  55        1          3          58  63  76
  56        1          3          59  71  74
  57        1          3          63  67 106
  58        1          3          67  68 106
  59        1          2         103 104
  60        1          3          72  85  95
  61        1          1          77
  62        1          3          66  75  86
  63        1          3          70  92 113
  64        1          1          66
  65        1          2          84  99
  66        1          1          68
  67        1          3          71  74  90
  68        1          3          72  89  91
  69        1          3          76 102 107
  70        1          1          84
  71        1          1         101
  72        1          1          96
  73        1          3          78  82 111
  74        1          3          89  93 103
  75        1          3          80  85  95
  76        1          2          84  88
  77        1          2          80 101
  78        1          3          79  87  88
  79        1          3          91  96  98
  80        1          1          90
  81        1          2          97 118
  82        1          2          88  93
  83        1          3          92  99 103
  84        1          1          89
  85        1          1          92
  86        1          1         115
  87        1          1          97
  88        1          2          90  96
  89        1          1         110
  90        1          2          94 120
  91        1          1         114
  92        1          2         108 110
  93        1          1         109
  94        1          1         105
  95        1          1          98
  96        1          1         110
  97        1          2         100 102
  98        1          2         100 105
  99        1          1         108
 100        1          1         106
 101        1          1         116
 102        1          3         104 109 117
 103        1          2         115 119
 104        1          1         114
 105        1          1         113
 106        1          1         107
 107        1          1         112
 108        1          1         118
 109        1          1         113
 110        1          2         116 121
 111        1          1         112
 112        1          1         117
 113        1          1         119
 114        1          1         115
 115        1          1         116
 116        1          1         120
 117        1          1         120
 118        1          1         121
 119        1          1         122
 120        1          1         122
 121        1          1         122
 122        1          0        
************************************************************************
REQUESTS/DURATIONS:
jobnr. mode duration  R 1  R 2  R 3  R 4
------------------------------------------------------------------------
  1      1     0       0    0    0    0
  2      1     6       8    9    9    0
  3      1     5       7    0    0    0
  4      1     4       0    9    7    0
  5      1     2       0    0    6    6
  6      1     7       6    0    0    0
  7      1     5       0    0    0    9
  8      1     8       0    5   10    0
  9      1     1       0    6    0    0
 10      1     8       3    5    0    0
 11      1     3       0    3    3    8
 12      1     1       8    0    1    5
 13      1     6       6    0    6    0
 14      1     9       0    8    0    0
 15      1     1       0    0    2    6
 16      1     6       0    9    0    0
 17      1    10       0    9    0    0
 18      1    10       1    9    0    0
 19      1     1       7    6    3    0
 20      1     5      10    7    0    0
 21      1     4       0    8    0    0
 22      1     3       0    0    6    4
 23      1     6       0    4    9    9
 24      1    10       4    1    4    3
 25      1     2       5    0    0    0
 26      1     2       0    2    3    2
 27      1     7       9    7    0    0
 28      1     7       6    3    0    7
 29      1     2       5    0    4    1
 30      1     7       8    3    0    5
 31      1     1       6    0    0    0
 32      1     5       0    1    3   10
 33      1     6       0    0    9    1
 34      1     1       0   10    4    0
 35      1     3       0    5    6    7
 36      1    10      10    0    5    0
 37      1     7       0    0    0   10
 38      1     2      10    2    5    0
 39      1     3       7    0    2    3
 40      1     8       0    0    2   10
 41      1     9       9    0    0    0
 42      1     7       1    8    1   10
 43      1     3       0    0    2    0
 44      1     5      10    0    0    0
 45      1     1       9    5    0   10
 46      1     8       8    9    0    6
 47      1    10       1   10    0    3
 48      1    10       0    0    3    2
 49      1     9       0    6    0    6
 50      1     8       7    2    2    0
 51      1    10       0    5    0    0
 52      1     3      10    0    0    4
 53      1     9       0    5    0   10
 54      1     5      10    4    0    6
 55      1     8       0    0    7    0
 56      1     4       0    3    3    0
 57      1     2       0    9    0    0
 58      1     1       0    0    7    0
 59      1     4       5    4    6    8
 60      1     1       9    4    0   10
 61      1     2       8    0    0    0
 62      1     6       4    0    7    0
 63      1     2       3    7    0    0
 64      1     5       5    3    5    3
 65      1     1       0   10    4    0
 66      1     3       0    9   10    0
 67      1     7       0    3    0    0
 68      1     6       0    2    3    6
 69      1     1       0    0   10    0
 70      1     8       0    2    2    0
 71      1     2       2    0    0    0
 72      1     5       0    0    9    0
 73      1     8       9    9    3    0
 74      1    10       0    0    9    0
 75      1     3       0    3    5    0
 76      1     8       0    7    0    7
 77      1     8       4    0    8    1
 78      1     7       6    0    0    0
 79      1     4       0    0    8    0
 80      1     6       0    9    7    0
 81      1     8       0    0    3    0
 82      1     7       7    0    7    8
 83      1    10      10    0    0    5
 84      1     1       1    2    0    0
 85      1     9       9    0    0    7
 86      1     4       5    0    0    0
 87      1     9       1    9    2    0
 88      1     7       0    0    9   10
 89      1     8       2    1    0    0
 90      1     9       0    0    0    2
 91      1     2       0    2    0    0
 92      1     4       0   10    0    0
 93      1     7       9    3    3    0
 94      1     5       7    0    0    6
 95      1     1       0    9   10    4
 96      1     9       6    0    4    0
 97      1    10       0    0    9    0
 98      1     7       7    1    0    3
 99      1    10       0    0    3    8
100      1     9       0    0    2    0
101      1     7       0    5    0    7
102      1    10       0    0    4    0
103      1     6       0    9    0    4
104      1     4       0    0    0    3
105      1     3       5    4    1    0
106      1     4       6    0    0   10
107      1     8       2    0    8    0
108      1     3       8    1    0    0
109      1     7       7    0    0    2
110      1     2       1    9    0    0
111      1     3       0    0    0    1
112      1    10       6    0    0    8
113      1     2       0    0    8    0
114      1     7       0    4    0    2
115      1    10       9    0    0    1
116      1     9       5    0    6    8
117      1     8      10    0    0    7
118      1     3       3    4    5    0
119      1     4       0    0    2    6
120      1     3       0    7    7    4
121      1    10       0    0    0    3
122      1     0       0    0    0    0
************************************************************************
RESOURCEAVAILABILITIES:
  R 1  R 2  R 3  R 4
   26   26   23   26
************************************************************************
