# Supplementary material for: A multi-agent system for distributed multi-project scheduling with two-stage decomposition
Source: PLoS One. 2018 Oct 9;13(10):e0205445. doi: 10.1371/journal.pone.0205445 (PMC6177185; doi:10.1371/journal.pone.0205445)
Supplement: S1 Appendix — (ZIP) [file pone.0205445.s001.zip › S1 Appendix/j120_a20/mp_j120_a20_nr2_set/KolischInstanzen/j120/j12053_9.sm]

************************************************************************
file with basedata            : J12053_.BAS
initial value random generator: 697505969
************************************************************************
projects                      :  1
jobs (incl. supersource/sink ):  122
horizon                       :  698
RESOURCES
  - renewable                 :  4   R
  - nonrenewable              :  0   N
  - doubly constrained        :  0   D
************************************************************************
PROJECT INFORMATION:
pronr.  #jobs rel.date duedate tardcost  MPM-Time
    1    120      0      130       52      130
************************************************************************
PRECEDENCE RELATIONS:
jobnr.    #modes  #successors   successors
   1        1          3           2   3   4
   2        1          3           9  19  55
   3        1          3          10  12  56
   4        1          3           5   6   7
   5        1          3          11  16  24
   6        1          3          41  85 111
   7        1          3           8  13  25
   8        1          3          31  41  43
   9        1          3          10  24  67
  10        1          3          20  22  26
  11        1          3          14  21  23
  12        1          3          15  29  40
  13        1          3          18  39  47
  14        1          3          32  61  69
  15        1          3          35  45  64
  16        1          3          17  66  88
  17        1          3          22  25  80
  18        1          2          57  88
  19        1          2          72  80
  20        1          3          57  58  95
  21        1          2          55 109
  22        1          3          62  77  97
  23        1          3          48  75 110
  24        1          1          27
  25        1          3          60  69  71
  26        1          3          33  44  52
  27        1          3          28  30  36
  28        1          3          35  51  53
  29        1          3          37  64 100
  30        1          3          34  42  89
  31        1          3          61  75  76
  32        1          3          38  70  96
  33        1          3          40  46  48
  34        1          2          77  81
  35        1          3          39  49  86
  36        1          2          45  65
  37        1          3          43  73 104
  38        1          3          85  98 113
  39        1          3          43  44  77
  40        1          1          74
  41        1          2          55 109
  42        1          3          50  75  90
  43        1          3          59  61  92
  44        1          3          88  93 103
  45        1          2          46  59
  46        1          1         107
  47        1          3          50  66 109
  48        1          3          68  78 118
  49        1          3          79  84  91
  50        1          3          54  63  65
  51        1          2          76 100
  52        1          2          54  89
  53        1          1          54
  54        1          3          68  72  81
  55        1          1         102
  56        1          3          78  83  96
  57        1          2          59 103
  58        1          1          85
  59        1          3          79  94  98
  60        1          1          93
  61        1          2          66 106
  62        1          1          70
  63        1          1          64
  64        1          2          71  74
  65        1          3          80  82 118
  66        1          2          84 116
  67        1          2          72  81
  68        1          2          82  92
  69        1          3          73  89 102
  70        1          3          71  73  91
  71        1          3          79  83 110
  72        1          1         119
  73        1          2          74  84
  74        1          2          76  83
  75        1          3          78  96 107
  76        1          1          87
  77        1          2          99 104
  78        1          3          82  99 101
  79        1          1         105
  80        1          2          94  97
  81        1          2          86 114
  82        1          3          86  87  97
  83        1          2          92  95
  84        1          2          87  90
  85        1          1         106
  86        1          1         121
  87        1          2          93 103
  88        1          3          91 100 104
  89        1          2          90  94
  90        1          1         115
  91        1          3          95  98 108
  92        1          1         101
  93        1          1         113
  94        1          2          99 106
  95        1          1         116
  96        1          1         120
  97        1          1         105
  98        1          2         102 112
  99        1          2         111 119
 100        1          3         101 105 120
 101        1          1         108
 102        1          1         110
 103        1          1         114
 104        1          2         107 117
 105        1          2         108 112
 106        1          1         115
 107        1          2         112 118
 108        1          1         111
 109        1          1         120
 110        1          1         117
 111        1          1         113
 112        1          1         116
 113        1          1         114
 114        1          1         115
 115        1          1         117
 116        1          1         119
 117        1          1         121
 118        1          1         121
 119        1          1         122
 120        1          1         122
 121        1          1         122
 122        1          0        
************************************************************************
REQUESTS/DURATIONS:
jobnr. mode duration  R 1  R 2  R 3  R 4
------------------------------------------------------------------------
  1      1     0       0    0    0    0
  2      1     2       5   10    7   10
  3      1     2       3    1    0    5
  4      1    10       2    6    3    4
  5      1     5       3    8    3    0
  6      1     7       0    7    8    9
  7      1     9       6    9    0    0
  8      1     7       0    0    3    0
  9      1     3       0    2    9    7
 10      1     9       8   10    7    5
 11      1     7       8    0    5    0
 12      1     5       7    4    0    3
 13      1     1       0    6    4    3
 14      1     3       1    0    9    4
 15      1     7       8    2    9    0
 16      1    10       5    0    0    4
 17      1    10       0    4    4    5
 18      1     6       2   10    0    6
 19      1     5       3    0    2    0
 20      1     7       0   10    1    4
 21      1     3       2    2    0    1
 22      1    10       7    2    3    2
 23      1     4       6    3    0    1
 24      1     7       0    0    5    2
 25      1     1       0    2    6    9
 26      1     2       4    0    9    5
 27      1    10       0    4    8    0
 28      1    10       2    1    6    2
 29      1     6       0    0    8    6
 30      1     8       2    0    1    8
 31      1     4       0    0    8    2
 32      1     8      10    5    3    4
 33      1     2       8    5    6    6
 34      1     2       1    8    0    9
 35      1     4       2    9    0    7
 36      1     2       0    7    4    2
 37      1     6       6    7    8    6
 38      1     8       9    0    2    5
 39      1     8       9    9    5    0
 40      1    10       8    4    3    8
 41      1     8       0    0    6    4
 42      1    10       8    3    0    0
 43      1    10      10    0    0    2
 44      1     7       5   10    5    9
 45      1     1       1    0    1   10
 46      1     9       1    1    6    2
 47      1    10       0    0    3   10
 48      1     9       0    4    0    6
 49      1     6       2    5    1    8
 50      1    10       9    5    8   10
 51      1     8       3    2    1    8
 52      1    10       9    6    6    6
 53      1     5       8    7    0    9
 54      1     6       8    4    0   10
 55      1     1       5   10    5   10
 56      1     9       8    5    0    0
 57      1     6       3    0    3    0
 58      1     7       0    7    0    8
 59      1     1       6   10    6    6
 60      1     1       9    6    3    4
 61      1    10       7    9    4    2
 62      1     4       5    0    3    5
 63      1     2       1    4    0    3
 64      1     7       8    2   10    3
 65      1     1       0   10   10    8
 66      1    10       0   10    6    4
 67      1     5       7    9    4    3
 68      1     8       4    0    0    6
 69      1     3       8    6    1    0
 70      1    10       0    3    7    1
 71      1     8       3    2    0    0
 72      1     7       0    6    0    4
 73      1     1       7    0    6   10
 74      1     5       7    7    8   10
 75      1    10       0    1    4    7
 76      1     8       9    0    6    2
 77      1     1       8    6    6    2
 78      1     2       3   10    1    1
 79      1     5       7    4    2    0
 80      1     7       3    1   10    0
 81      1     7       4    4    4    0
 82      1     7       3    7    0    5
 83      1     5       0    0    8    8
 84      1     4       7    4    6    0
 85      1     2      10    7    0    9
 86      1     4       2    0    1    3
 87      1     9       4   10    0    0
 88      1     5       8    7   10    5
 89      1     9       9    0    5    5
 90      1     4       5    3    2    0
 91      1     8       7    5    1    0
 92      1     4       1    2    1    8
 93      1     1       9    6    0    0
 94      1    10       7    0    8    0
 95      1     4       5    6    4    5
 96      1     3       0    2    6    0
 97      1     1       0    8    3    5
 98      1    10       0    5    0    6
 99      1    10       7    4    7    7
100      1     6       8    9    3    9
101      1     7       6    5    4    4
102      1     3       3    0   10    1
103      1     4       5    0    8    0
104      1     2       3    0    0   10
105      1    10       1    7   10    0
106      1     2       0   10    2    0
107      1     7       0    3    0    8
108      1     7       0    2    5    0
109      1    10       3    0    8    1
110      1     6       0    7    7    4
111      1     2       2    5    6    0
112      1     2       0    1    8    0
113      1     6       4    3    4    1
114      1     6       8    0    4    0
115      1     7       3    2    2    8
116      1     1       9    4    0    9
117      1     5       5    0    0    7
118      1     7       8    3    7    1
119      1     7       5    8    0    3
120      1     2       4    4    7    7
121      1     4       6    1    7    5
122      1     0       0    0    0    0
************************************************************************
RESOURCEAVAILABILITIES:
  R 1  R 2  R 3  R 4
   22   21   19   21
************************************************************************
