# Supplementary material for: A multi-agent system for distributed multi-project scheduling with two-stage decomposition
Source: PLoS One. 2018 Oct 9;13(10):e0205445. doi: 10.1371/journal.pone.0205445 (PMC6177185; doi:10.1371/journal.pone.0205445)
Supplement: S1 Appendix — (ZIP) [file pone.0205445.s001.zip › S1 Appendix/j120_a20/mp_j120_a20_nr2_set/KolischInstanzen/j120/j12055_5.sm]

************************************************************************
file with basedata            : J12055_.BAS
initial value random generator: 2109482465
************************************************************************
projects                      :  1
jobs (incl. supersource/sink ):  122
horizon                       :  670
RESOURCES
  - renewable                 :  4   R
  - nonrenewable              :  0   N
  - doubly constrained        :  0   D
************************************************************************
PROJECT INFORMATION:
pronr.  #jobs rel.date duedate tardcost  MPM-Time
    1    120      0      106       75      106
************************************************************************
PRECEDENCE RELATIONS:
jobnr.    #modes  #successors   successors
   1        1          3           2   3   4
   2        1          3           5   6   8
   3        1          3          10  62  68
   4        1          3           6  11  43
   5        1          3           7  13  26
   6        1          3          12  28  30
   7        1          2           9  32
   8        1          3          15  17  19
   9        1          3          42  48 107
  10        1          3          14  24  51
  11        1          2          20  23
  12        1          3          41  87  94
  13        1          3          16  74  89
  14        1          3          16  33  37
  15        1          2          53  71
  16        1          2          22  46
  17        1          3          18  21  55
  18        1          3          29  40  75
  19        1          2          68  76
  20        1          3          48  63  97
  21        1          3          35  86  87
  22        1          2          36 105
  23        1          2          32  62
  24        1          3          25  37  39
  25        1          3          60  69  76
  26        1          3          27  43  56
  27        1          3          31  36  38
  28        1          3          47  51 103
  29        1          3          31  64  85
  30        1          3          34  51 110
  31        1          3          61  79  95
  32        1          3          55  66  73
  33        1          2          36  70
  34        1          3          45  60  86
  35        1          3          40  44  73
  36        1          3          63  92 112
  37        1          3          58  63  86
  38        1          3          45  64  80
  39        1          3          46  49  78
  40        1          1          53
  41        1          3          50  52 108
  42        1          3          57  84 115
  43        1          2          68 102
  44        1          2          47  97
  45        1          3          48  50  65
  46        1          1          88
  47        1          2          52  70
  48        1          3          58  69  82
  49        1          3          57  93 106
  50        1          2          54  61
  51        1          3          53  59  81
  52        1          3          71 111 112
  53        1          3          77  98 102
  54        1          3          57  67  72
  55        1          1         105
  56        1          3          67  83  90
  57        1          2          58 118
  58        1          1          81
  59        1          3          76  87  96
  60        1          3          64  82  85
  61        1          3          81  89 103
  62        1          2          75  78
  63        1          2          71 108
  64        1          2          83  88
  65        1          1          74
  66        1          2          77  95
  67        1          2          70  74
  68        1          3          77  78  96
  69        1          2          72  93
  70        1          3          75  99 101
  71        1          1         120
  72        1          3         102 105 121
  73        1          2          85 110
  74        1          1          91
  75        1          1         113
  76        1          3          94  97  99
  77        1          1         104
  78        1          3          82  84  92
  79        1          3          80 104 106
  80        1          2          84  88
  81        1          1         119
  82        1          2          83 100
  83        1          1         109
  84        1          1          98
  85        1          2          90 104
  86        1          1          91
  87        1          3          89  98 101
  88        1          3          90  92 100
  89        1          1         109
  90        1          2          91  96
  91        1          1          93
  92        1          2          94 109
  93        1          2          99 103
  94        1          1         117
  95        1          2         101 106
  96        1          1         121
  97        1          2         114 118
  98        1          1         100
  99        1          2         115 120
 100        1          1         108
 101        1          1         107
 102        1          1         113
 103        1          1         112
 104        1          1         107
 105        1          1         113
 106        1          1         110
 107        1          1         111
 108        1          1         121
 109        1          2         111 115
 110        1          2         114 118
 111        1          1         116
 112        1          1         116
 113        1          2         114 116
 114        1          1         120
 115        1          1         117
 116        1          1         117
 117        1          1         119
 118        1          1         119
 119        1          1         122
 120        1          1         122
 121        1          1         122
 122        1          0        
************************************************************************
REQUESTS/DURATIONS:
jobnr. mode duration  R 1  R 2  R 3  R 4
------------------------------------------------------------------------
  1      1     0       0    0    0    0
  2      1     4       7    1    0    3
  3      1     2       3    1    0    8
  4      1    10       8    0    7    0
  5      1    10       0    0    8    9
  6      1     6       9    0    4   10
  7      1     9       4    9    0    1
  8      1    10      10    0    8    8
  9      1     2       5    8    4    8
 10      1     5       3    8    0    0
 11      1     7       5    1    8    2
 12      1     6       3    8    0    8
 13      1     7       0    5    9    7
 14      1     6       4    3    0    9
 15      1     4       0    0    7    0
 16      1     5       0   10    4    3
 17      1     5       6    5    0    0
 18      1     7       1    6   10    1
 19      1     8       0    3    4    2
 20      1     9       1    4    4    6
 21      1     6       0    7    8    0
 22      1     4       7   10    2    6
 23      1     8       3    8    0    7
 24      1     3       9    5    2    5
 25      1     2       9    0    0    5
 26      1     6      10    7    2    8
 27      1     1       3   10    0    0
 28      1    10       0   10    2   10
 29      1     7       9    3    7    0
 30      1     2       1   10    1    1
 31      1     1       3    0    7    4
 32      1     8       6    9    5    2
 33      1    10       7    3    0    9
 34      1     4       5    0    5    4
 35      1     1       0    0    5    6
 36      1     7       9    3    8    0
 37      1     5       1    8    6    0
 38      1     9       9    0    6    9
 39      1     6       5    5    0    0
 40      1     9      10   10    2    4
 41      1    10      10    8    0    7
 42      1     7       0    5    3    7
 43      1     6       8    5    0    6
 44      1     4       2    2    0   10
 45      1     7       0    9    4    1
 46      1     8       6    8    3    4
 47      1     1       5    0    4    1
 48      1     7       0    7    6    0
 49      1    10       0    6    2    6
 50      1     5       9    4    5    8
 51      1     5       9    0    5    4
 52      1     3      10    8    1   10
 53      1     3       2    5    0    9
 54      1     8       0    0    4    2
 55      1     9       0    0    6   10
 56      1     5       1    0    1    9
 57      1    10       9    0   10    2
 58      1     9       4    1    2    3
 59      1     9       2    2    7    4
 60      1     3       4   10    1    9
 61      1     5       3    0    0    2
 62      1     9       9    6    0    9
 63      1     3       0    3    8    0
 64      1     2       6    0    3    2
 65      1     6       0    3    7    6
 66      1     9       5    0    0    0
 67      1     5       0    0    1    8
 68      1     5       4    9    1    7
 69      1     4       5    1    8    2
 70      1     6       0    0    8    8
 71      1     5      10    6    8    0
 72      1     5       8    0    1    0
 73      1     8       9    0    0    0
 74      1     7       5    2    8    0
 75      1     4       9    6    7    8
 76      1     3       6    0    0    6
 77      1     1       7    1    6    5
 78      1    10      10    0    3    8
 79      1     4       2    3    1    2
 80      1     1       8    1    2    0
 81      1     3       0    4    4    1
 82      1    10      10    6    2    6
 83      1     7       0    9    9    9
 84      1     1       1    2    2    0
 85      1     4       0    9    0    8
 86      1     1       0    5    4    9
 87      1     4       6    0    3    2
 88      1     1      10    8    4    0
 89      1    10       0    5   10    0
 90      1     6       0    3    8    5
 91      1    10       0    5    9    9
 92      1     1       9    0    1    0
 93      1     7       0    9   10    2
 94      1     8       6    1    2    3
 95      1     3       8    9    8    0
 96      1     5       1    0    1    0
 97      1     6       6    8    8    0
 98      1     6       9    6    0    0
 99      1     4       5    7    0    0
100      1     6       8    0   10    2
101      1     4       9    0    1    8
102      1     7       7    5    2    4
103      1     3       8    6    0    5
104      1     6       6    8    7    0
105      1     6       8    7    3    0
106      1     4       7    5    1    6
107      1     9       4    3    1    2
108      1     1       4    8    4    9
109      1     1       2    4    7    3
110      1     8       9    0    0    3
111      1     1       0    4    0    0
112      1     3      10    9    6    8
113      1     6       8    0    9    6
114      1     2       3    3    0    6
115      1     6       9    5    2    0
116      1     6       3    7    6    1
117      1     6       6    6    9    3
118      1     3       9    2    1    6
119      1     9       0    2    9    3
120      1     7       2    3    6    9
121      1     7       1    8    9    0
122      1     0       0    0    0    0
************************************************************************
RESOURCEAVAILABILITIES:
  R 1  R 2  R 3  R 4
   46   48   36   46
************************************************************************
