# Supplementary material for: A multi-agent system for distributed multi-project scheduling with two-stage decomposition
Source: PLoS One. 2018 Oct 9;13(10):e0205445. doi: 10.1371/journal.pone.0205445 (PMC6177185; doi:10.1371/journal.pone.0205445)
Supplement: S1 Appendix — (ZIP) [file pone.0205445.s001.zip › S1 Appendix/j120_a20/mp_j120_a20_nr2_set/KolischInstanzen/j120/j12058_9.sm]

************************************************************************
file with basedata            : J12058_.BAS
initial value random generator: 533352440
************************************************************************
projects                      :  1
jobs (incl. supersource/sink ):  122
horizon                       :  664
RESOURCES
  - renewable                 :  4   R
  - nonrenewable              :  0   N
  - doubly constrained        :  0   D
************************************************************************
PROJECT INFORMATION:
pronr.  #jobs rel.date duedate tardcost  MPM-Time
    1    120      0       92       32       92
************************************************************************
PRECEDENCE RELATIONS:
jobnr.    #modes  #successors   successors
   1        1          3           2   3   4
   2        1          3           6   9  19
   3        1          3          13  15  32
   4        1          3           5   8  41
   5        1          3           7  10  11
   6        1          3          17  38  68
   7        1          2          20  38
   8        1          3          25  39 101
   9        1          3          31  34  71
  10        1          3          12  18  24
  11        1          3          14  22  54
  12        1          3          26  44  77
  13        1          3          23  52  94
  14        1          3          16  20  75
  15        1          2          21  45
  16        1          3          27  47  65
  17        1          3          29  55  85
  18        1          2          51  86
  19        1          3          49  60  84
  20        1          2          57  64
  21        1          3          28  35  43
  22        1          3          37  48  63
  23        1          3          33  56  70
  24        1          3          32  59  65
  25        1          1          36
  26        1          3          50  87  97
  27        1          3          40  46  57
  28        1          3          30  58 106
  29        1          3          40  48  51
  30        1          3          40  41 116
  31        1          3          72  91  99
  32        1          3          61  66  73
  33        1          2          66  68
  34        1          1          78
  35        1          2          41  48
  36        1          3          45  49  52
  37        1          2          42  53
  38        1          3          47  57  74
  39        1          2          47  79
  40        1          2          53  81
  41        1          2          52 107
  42        1          3          69  84  97
  43        1          1         105
  44        1          3          46  49  54
  45        1          3          68  73 109
  46        1          3          59  62 115
  47        1          3          77  78 104
  48        1          2          62 102
  49        1          2          59  87
  50        1          3          51  58  75
  51        1          3          83  89 117
  52        1          3          56  65  98
  53        1          3          62  69 112
  54        1          3          72  73  76
  55        1          3          56  86  90
  56        1          2          78  80
  57        1          2          72 118
  58        1          3          67  88  94
  59        1          3          70  83 103
  60        1          3          75  82 102
  61        1          3          74 106 116
  62        1          1         111
  63        1          1          85
  64        1          2          79 100
  65        1          2          70  95
  66        1          2          77 110
  67        1          2          96 103
  68        1          2          69  82
  69        1          1         115
  70        1          2          80 113
  71        1          1          76
  72        1          2          80  87
  73        1          2          86 104
  74        1          3          92 101 113
  75        1          2          81 100
  76        1          3          89 100 110
  77        1          1          96
  78        1          1         115
  79        1          3          82  85 119
  80        1          1         108
  81        1          2          83  89
  82        1          2          93  95
  83        1          2          88  91
  84        1          3          91  99 101
  85        1          2          93 106
  86        1          2          93 118
  87        1          2          88 105
  88        1          3          90 104 109
  89        1          3          90  92  96
  90        1          1          95
  91        1          2          92 107
  92        1          2          94  98
  93        1          1          97
  94        1          1         118
  95        1          1         111
  96        1          1         108
  97        1          3          98  99 107
  98        1          1         114
  99        1          1         114
 100        1          1         103
 101        1          1         102
 102        1          1         108
 103        1          2         105 112
 104        1          1         120
 105        1          1         116
 106        1          2         110 111
 107        1          1         120
 108        1          1         109
 109        1          1         119
 110        1          1         112
 111        1          2         113 120
 112        1          1         121
 113        1          1         114
 114        1          1         121
 115        1          1         117
 116        1          1         117
 117        1          1         121
 118        1          1         119
 119        1          1         122
 120        1          1         122
 121        1          1         122
 122        1          0        
************************************************************************
REQUESTS/DURATIONS:
jobnr. mode duration  R 1  R 2  R 3  R 4
------------------------------------------------------------------------
  1      1     0       0    0    0    0
  2      1     2      10    8    1    7
  3      1     8       3    1    1    3
  4      1     5       6   10    2    8
  5      1     6       5   10    7    6
  6      1     6      10    9    4    1
  7      1     4       1    7    8    5
  8      1     5       8    1    3    6
  9      1     9       3    8    5    5
 10      1     8       1    9    5    5
 11      1     3       7    7    3    4
 12      1     2       8    5    8    1
 13      1     5       6    8    8    7
 14      1     3       1    8    3    4
 15      1     2       5    3    7    9
 16      1     4       8    7    5   10
 17      1     4      10    3    5   10
 18      1     5       5    4    1    9
 19      1     6       7    5    4    7
 20      1     8       1    8    5    1
 21      1     1       5    2    4    8
 22      1     8       2    3    2    1
 23      1     1       1    7   10   10
 24      1     6      10    6    8    7
 25      1     1      10    3    6   10
 26      1     7       6    6   10   10
 27      1     8      10    7    7    4
 28      1     9       8    4    6    2
 29      1    10       8    8    2    8
 30      1     7       2   10   10    5
 31      1     3      10    7    7    9
 32      1     9       3    9    1    8
 33      1     3       7   10    5    4
 34      1    10      10    2    3    8
 35      1     4       6    8    3    6
 36      1    10      10    1    5    4
 37      1    10       8    7    9   10
 38      1     4       4    9    8    7
 39      1    10       7    6    6    1
 40      1     8       1    4    2    4
 41      1     1       7    9    6    3
 42      1     4       2    6    7    9
 43      1     3       2    9    9   10
 44      1     1       2    5    8    9
 45      1     5       6    3    6    4
 46      1     3       6    5    6    1
 47      1     9       5    9    6   10
 48      1     8       9    9    8    4
 49      1     3       4    6   10    7
 50      1     1       1    9    9    9
 51      1     2       3    2    7    5
 52      1     6       7    3    2   10
 53      1     8       9    2    9    2
 54      1     2       4   10    4    5
 55      1     1       1    1    1    1
 56      1    10       9    3    9    1
 57      1     6       9    6    2    5
 58      1     4       2    9    1    4
 59      1     7       1    3    7    9
 60      1     9       2    1    8    5
 61      1     9      10    8   10    7
 62      1     2       3    8    4    1
 63      1     7       1    8    8    1
 64      1     2       9    7    6   10
 65      1     6       6    4    8    4
 66      1     7       9    9    8    2
 67      1     3       4    2   10   10
 68      1     2       3    6    3    9
 69      1     8       3    9   10    8
 70      1     2       1    5    8   10
 71      1     5       1    5    4    3
 72      1     8       6    6    4    2
 73      1     9       7    2    4    6
 74      1     4       6    9   10    5
 75      1     7       7    1    9    4
 76      1    10       8    5   10   10
 77      1     2       7   10    7    2
 78      1     9       5    6    7   10
 79      1     7       5    9    3    7
 80      1    10       4    2   10    1
 81      1     8       3    4    8    4
 82      1     1       4    2    9    7
 83      1     7       6    8    9    8
 84      1     8       9   10    9    3
 85      1     5       5    1    5    5
 86      1     5       5    6    4   10
 87      1     3       2    3    2    4
 88      1    10       6    2    4    2
 89      1     9       6    8    9    5
 90      1     7       8    4    3   10
 91      1     9       8    4    5    9
 92      1     3       5    4    1   10
 93      1    10       9   10    6   10
 94      1     6       5    8    7    7
 95      1     8       8    7    6    6
 96      1     6       2    6    4    3
 97      1     6       5    6    8    4
 98      1     6       1    3    8    4
 99      1     5       8    5    4    9
100      1     2       8   10    3    1
101      1     9       4    7    8    9
102      1     5       9    8    4    8
103      1     8       7    1    3    4
104      1     1       3    7    5    5
105      1    10      10    5    9    5
106      1     5      10    3    2    5
107      1     2       1    9    9    9
108      1     2       1    3    6    7
109      1     7       6    8    5    7
110      1     2       6    1    9    4
111      1     1       4    5   10    2
112      1     2       7    3    3    2
113      1     8       2    5    2    9
114      1     5       6    5    2    6
115      1     4       2    4    4    5
116      1     3       3    1    1    1
117      1    10       5   10    7    4
118      1     5       5   10    7    8
119      1     8       3    6    4    5
120      1     6       7    6    6    8
121      1     1      10   10    7    7
122      1     0       0    0    0    0
************************************************************************
RESOURCEAVAILABILITIES:
  R 1  R 2  R 3  R 4
   32   35   36   32
************************************************************************
