# Supplementary material for: A multi-agent system for distributed multi-project scheduling with two-stage decomposition
Source: PLoS One. 2018 Oct 9;13(10):e0205445. doi: 10.1371/journal.pone.0205445 (PMC6177185; doi:10.1371/journal.pone.0205445)
Supplement: S1 Appendix — (ZIP) [file pone.0205445.s001.zip › S1 Appendix/j120_a20/mp_j120_a20_nr2_set/KolischInstanzen/j120/j12059_4.sm]

************************************************************************
file with basedata            : J12059_.BAS
initial value random generator: 703945249
************************************************************************
projects                      :  1
jobs (incl. supersource/sink ):  122
horizon                       :  605
RESOURCES
  - renewable                 :  4   R
  - nonrenewable              :  0   N
  - doubly constrained        :  0   D
************************************************************************
PROJECT INFORMATION:
pronr.  #jobs rel.date duedate tardcost  MPM-Time
    1    120      0      107       81      107
************************************************************************
PRECEDENCE RELATIONS:
jobnr.    #modes  #successors   successors
   1        1          3           2   3   4
   2        1          3           5  22  24
   3        1          3           7  14  26
   4        1          3           6  12  39
   5        1          3           9  13  68
   6        1          3           8  15  36
   7        1          3          10  38  59
   8        1          3          11  23  25
   9        1          3          42  54  70
  10        1          3          16  46  62
  11        1          3          18  34  51
  12        1          1          33
  13        1          3          64  74 114
  14        1          3          25  39  43
  15        1          3          19  28  29
  16        1          3          17  63  82
  17        1          3          19  21  31
  18        1          3          27  40  63
  19        1          3          20  30  43
  20        1          1          91
  21        1          2          28  66
  22        1          3          27  35  52
  23        1          2          62  74
  24        1          1          39
  25        1          3          40  41  83
  26        1          3          32  44  61
  27        1          2          42  53
  28        1          3          53  55  60
  29        1          3          50  65  69
  30        1          2          48 110
  31        1          3          61  64  90
  32        1          2          47  81
  33        1          3          58  73 117
  34        1          3          60  79 111
  35        1          3          45  51  77
  36        1          3          37  40  50
  37        1          3          65  85 107
  38        1          2          69  80
  39        1          2          57  83
  40        1          2          71  86
  41        1          3          48  52 102
  42        1          1          45
  43        1          3          49  56  68
  44        1          3          53  68  84
  45        1          3          66  69  76
  46        1          3          51  66 110
  47        1          1          87
  48        1          1          70
  49        1          2          72  75
  50        1          2          74  86
  51        1          2          56  93
  52        1          3          57  67  78
  53        1          2          88  95
  54        1          3          60  72 121
  55        1          3          61  75  86
  56        1          3          85 103 113
  57        1          3          63  89  94
  58        1          3          72  78  96
  59        1          3          62 107 110
  60        1          2          64  93
  61        1          3          77  99 111
  62        1          3          65  98 113
  63        1          2          70  71
  64        1          1          85
  65        1          2          91 103
  66        1          3          91  95 106
  67        1          2          73  96
  68        1          3          79  94 101
  69        1          2          84  98
  70        1          2         103 108
  71        1          2          96 100
  72        1          2          80 109
  73        1          2          82  95
  74        1          1          79
  75        1          3          77  87  88
  76        1          3          82  90  94
  77        1          3          78  80 105
  78        1          1         104
  79        1          1          92
  80        1          2          83  93
  81        1          2          88 119
  82        1          1         105
  83        1          1          89
  84        1          2          87  89
  85        1          1         115
  86        1          3          92  97  99
  87        1          2          90 102
  88        1          2          99 111
  89        1          1         108
  90        1          1          97
  91        1          3          92 101 105
  92        1          1         102
  93        1          1         106
  94        1          2          97  98
  95        1          2         104 120
  96        1          1         101
  97        1          3         100 106 107
  98        1          1         109
  99        1          2         100 114
 100        1          1         113
 101        1          2         112 118
 102        1          1         115
 103        1          1         104
 104        1          2         109 112
 105        1          1         118
 106        1          1         119
 107        1          2         108 116
 108        1          1         120
 109        1          1         119
 110        1          2         112 116
 111        1          1         115
 112        1          1         114
 113        1          2         116 121
 114        1          1         121
 115        1          1         117
 116        1          1         117
 117        1          1         118
 118        1          1         120
 119        1          1         122
 120        1          1         122
 121        1          1         122
 122        1          0        
************************************************************************
REQUESTS/DURATIONS:
jobnr. mode duration  R 1  R 2  R 3  R 4
------------------------------------------------------------------------
  1      1     0       0    0    0    0
  2      1     2       9    1    1    3
  3      1     4      10    7    2    5
  4      1     4       9    8    2    2
  5      1    10       5    2    4    4
  6      1     5       2    9   10   10
  7      1     7       9    6    7    2
  8      1     6       4    7    9    3
  9      1     1       7    6    9    5
 10      1    10       2    9    5    9
 11      1     6       9    3    6    3
 12      1     8      10    6    7   10
 13      1     7       6    4    6    5
 14      1     9       2    9    8    7
 15      1    10      10    7    5    1
 16      1     1       6    9    4    7
 17      1     9       6    3    1    6
 18      1     6       2    9    2    8
 19      1     9       6   10    6    5
 20      1     9       1    6    1    7
 21      1    10       8    1    7    3
 22      1    10       1    7   10    6
 23      1     7       4    8    3    7
 24      1     3       4    8    9    1
 25      1     2       5   10    1    9
 26      1     7      10    9    9    4
 27      1     2      10    3    9    3
 28      1     7       8    9    3    5
 29      1     8       2    9    1    9
 30      1     3      10    1    6    7
 31      1     6      10    5    7    5
 32      1     3       7    2    9    6
 33      1     2       5    8    4   10
 34      1     1       9    5    5    9
 35      1     8       4    2    8    5
 36      1     9       6    9    4    2
 37      1     4       6    8    6    2
 38      1     5       3   10    3   10
 39      1     6      10   10    3   10
 40      1     5       1    9    4    8
 41      1     1       5    9    3    3
 42      1     9       1    9    1    1
 43      1     2       4    4    8    9
 44      1     7       4    4    1    1
 45      1     2       8   10    8    7
 46      1    10       6   10    9    1
 47      1     7       3    1    1    3
 48      1     1       9    3    7   10
 49      1     5      10    1    2    2
 50      1    10      10    5    1    2
 51      1     2       4    4    4    7
 52      1     4       9    4    8    6
 53      1     6       1    7    5    9
 54      1     5       1    2    5    3
 55      1     2       2    1    3    2
 56      1     7       7    8    8    7
 57      1     1      10    8    9    4
 58      1     4      10    6    5    5
 59      1     1       5    3    4    3
 60      1     4       8    1    9   10
 61      1     1       6    6    8    7
 62      1     3      10    4    4    8
 63      1     2       2   10    4    2
 64      1     1       6    5    7    1
 65      1     2       2    4    4    1
 66      1    10       1    9    9    7
 67      1     8       7    6    7    5
 68      1     2       2   10    1   10
 69      1     3       5    5    1    9
 70      1     4       7    6    4    5
 71      1    10      10    8    4   10
 72      1     5       1    3    2    5
 73      1     1       6    2    8    8
 74      1     2       3   10    7    7
 75      1     5       5    2    5    2
 76      1     1       5    5    6   10
 77      1     3       2    4    5    5
 78      1     1       5    5    8    6
 79      1     3       6    2    2    2
 80      1     5       7    9    2    2
 81      1     8       7    1    8    3
 82      1     9       9    4    9    4
 83      1    10       3    8    8    1
 84      1     2       9    7    4    3
 85      1     1       7    2    8    1
 86      1     7       5    5    1    4
 87      1    10       1    1    4    8
 88      1     5       7    2    9    3
 89      1     3       5    9   10    5
 90      1     8       5    6    1    8
 91      1     4       1    7    7    1
 92      1     9       9    4    8   10
 93      1     6       5    7    7    6
 94      1     6       6    8    1   10
 95      1     7       4    5    9   10
 96      1     1       4    2    3    2
 97      1     7       2    3    2    8
 98      1     4       6   10    9    9
 99      1     3       1    2    3    4
100      1     4      10    3    7    6
101      1     7       4    2    2    6
102      1     2      10    4   10    5
103      1     7       7    4    8    2
104      1     4       9    4    5    8
105      1     6       8    5    1    2
106      1     6       8    7    8    4
107      1     4       2    3    8    2
108      1    10       4    5    3   10
109      1     9       2    1    7    9
110      1     2      10    3    1    1
111      1     1       6    8    8   10
112      1     4       5    1    4    1
113      1     9       6    1    4    6
114      1     1       6    9    5    3
115      1     2      10    9    9    2
116      1     2       1    6    1    4
117      1     2       9    5    4    3
118      1     1       6    4    3    6
119      1     8       4    6    3    9
120      1     9       2   10    5   10
121      1     2       6    3    1    2
122      1     0       0    0    0    0
************************************************************************
RESOURCEAVAILABILITIES:
  R 1  R 2  R 3  R 4
   40   40   34   36
************************************************************************
