# Supplementary material for: A multi-agent system for distributed multi-project scheduling with two-stage decomposition
Source: PLoS One. 2018 Oct 9;13(10):e0205445. doi: 10.1371/journal.pone.0205445 (PMC6177185; doi:10.1371/journal.pone.0205445)
Supplement: S1 Appendix — (ZIP) [file pone.0205445.s001.zip › S1 Appendix/j120_a20/mp_j120_a20_nr2_set/KolischInstanzen/j120/j12059_7.sm]

************************************************************************
file with basedata            : J12059_.BAS
initial value random generator: 1918364498
************************************************************************
projects                      :  1
jobs (incl. supersource/sink ):  122
horizon                       :  647
RESOURCES
  - renewable                 :  4   R
  - nonrenewable              :  0   N
  - doubly constrained        :  0   D
************************************************************************
PROJECT INFORMATION:
pronr.  #jobs rel.date duedate tardcost  MPM-Time
    1    120      0       90       71       90
************************************************************************
PRECEDENCE RELATIONS:
jobnr.    #modes  #successors   successors
   1        1          3           2   3   4
   2        1          3          14  17  38
   3        1          3           8  12  53
   4        1          3           5   6   7
   5        1          3          15  22  39
   6        1          3          25  37  74
   7        1          3           9  46  87
   8        1          3          10  29  60
   9        1          3          11  16  72
  10        1          3          13  40  45
  11        1          3          21  26  61
  12        1          3          19  39  57
  13        1          3          25  46  89
  14        1          2          46  84
  15        1          3          20  23  41
  16        1          3          34  53  93
  17        1          3          18  24  58
  18        1          3          27  36  83
  19        1          2          28  66
  20        1          3          25  81  85
  21        1          3          30  51  67
  22        1          2          24  59
  23        1          3          28  31  98
  24        1          3          30  32  71
  25        1          3          51  72  76
  26        1          3          36  48  67
  27        1          2          77 110
  28        1          3          37  47  55
  29        1          3          49  55  65
  30        1          2          31  86
  31        1          3          33  35  43
  32        1          2          44  98
  33        1          2          55  95
  34        1          3          50  56  85
  35        1          2          49  68
  36        1          1          54
  37        1          1          50
  38        1          3          52  75  87
  39        1          3          42  69 106
  40        1          3          43  66 104
  41        1          2          44  64
  42        1          3          63  73  78
  43        1          1          92
  44        1          3          60  88  91
  45        1          3          47  50  70
  46        1          1          73
  47        1          2          69  80
  48        1          1          82
  49        1          3          62  74 112
  50        1          3          51  75 113
  51        1          1         110
  52        1          3          57  67  82
  53        1          3          57  86 117
  54        1          2          69  70
  55        1          3          76  89 114
  56        1          2          60 116
  57        1          3          62  66  68
  58        1          1          94
  59        1          3          68  78  80
  60        1          1          96
  61        1          3          62  75  77
  62        1          3          79 101 104
  63        1          3          83 100 102
  64        1          3          90  97  99
  65        1          3          84 104 106
  66        1          2          90 111
  67        1          3          70  78  98
  68        1          1         118
  69        1          2          79 109
  70        1          3          71  79 112
  71        1          2          81  99
  72        1          3          77  84 108
  73        1          3          81  90  91
  74        1          1          95
  75        1          3          88 105 108
  76        1          2          82 102
  77        1          1         102
  78        1          3          83 100 103
  79        1          1          95
  80        1          3          87  88  91
  81        1          2          92  93
  82        1          2          94  96
  83        1          2          85  93
  84        1          2          86 100
  85        1          3          89  92 105
  86        1          1         109
  87        1          2         103 106
  88        1          2          99 120
  89        1          1         107
  90        1          1         101
  91        1          1          94
  92        1          2         115 117
  93        1          3          96 101 113
  94        1          3          97 103 108
  95        1          1         105
  96        1          1          97
  97        1          1         121
  98        1          1         117
  99        1          1         109
 100        1          1         110
 101        1          2         114 120
 102        1          2         107 111
 103        1          1         111
 104        1          1         115
 105        1          1         114
 106        1          2         107 116
 107        1          1         113
 108        1          1         112
 109        1          1         116
 110        1          1         119
 111        1          1         119
 112        1          1         115
 113        1          1         118
 114        1          1         119
 115        1          1         118
 116        1          1         121
 117        1          1         121
 118        1          1         120
 119        1          1         122
 120        1          1         122
 121        1          1         122
 122        1          0        
************************************************************************
REQUESTS/DURATIONS:
jobnr. mode duration  R 1  R 2  R 3  R 4
------------------------------------------------------------------------
  1      1     0       0    0    0    0
  2      1     8       1    9    1    4
  3      1     2      10    4   10    1
  4      1     9       5    7    3    9
  5      1     5       3    6    7    3
  6      1     5       9    3    1    4
  7      1     2       5    4    6    7
  8      1     5       6    8   10    9
  9      1     6       1    8    4    2
 10      1     2       6    7    1    4
 11      1     9       2    5    4   10
 12      1     9       3    1    8    9
 13      1     8       8    7   10    7
 14      1     8       3    2    7    3
 15      1     1       3    6   10    9
 16      1     5       4    6    9    9
 17      1     2      10    9    2    4
 18      1     7       8    8    2    8
 19      1     6       8   10   10    6
 20      1     2       7    1    9   10
 21      1     4       1    8    4   10
 22      1     6       9    4    2    1
 23      1     2       7    4    4    4
 24      1     6       2    9    3    5
 25      1     7      10    5    7    4
 26      1    10       6    1    5    8
 27      1     6       4    1    4    1
 28      1     9       3    8    9    2
 29      1     8       8    2    9    5
 30      1     1       7   10    1    2
 31      1     4       9    2    6    6
 32      1     4       6    8    6    4
 33      1     7       5    5    4    3
 34      1    10       6    9   10    2
 35      1     4       1    2    3    4
 36      1     9       4    7    4    2
 37      1     3       1    9    6    1
 38      1     7       7    5    6    3
 39      1     9       1    1    4    5
 40      1     3      10    6    5   10
 41      1     9       8    8    2    5
 42      1     3      10    1    7    8
 43      1     6      10    1    6    8
 44      1     8       8    2    2    6
 45      1     2       1    7    9    5
 46      1     9       7    5    8    7
 47      1     5       5    5    3    8
 48      1     2       8    9    9    2
 49      1     8       3    1    4    2
 50      1     3       4    9    8    8
 51      1     3       5    5    3   10
 52      1    10       5   10    7    6
 53      1     4       8    2    6    7
 54      1     7       9    1    7    7
 55      1     3       7    4    7    3
 56      1     6       2    2    3   10
 57      1    10       4    3    1    3
 58      1     8       2    6    9    4
 59      1     3       7    7    4   10
 60      1     1       8    6    6    8
 61      1    10       2    8    8   10
 62      1     6       3    5    9    9
 63      1     7       2    2   10    7
 64      1     8       7    7    3   10
 65      1     4       5   10    7    8
 66      1     8       4    8    5    1
 67      1     9       5    4    5    1
 68      1     5       4   10    9    6
 69      1     8       2    5    5    7
 70      1     2       9    5    5    5
 71      1     1       4    5    3    4
 72      1     1       9    9   10    7
 73      1     2       7    3    7    1
 74      1     3       6    7    2    3
 75      1     5       1    9    9    6
 76      1     4       2   10    4    5
 77      1    10       9    9    3    9
 78      1     6       2    3   10    8
 79      1     8       2    2    2    8
 80      1     3       5    4    9    2
 81      1     3      10    3   10    4
 82      1    10       5    7   10    1
 83      1     5       7    5    6    3
 84      1     9       9    5    6    7
 85      1     8       3    7    2   10
 86      1     7       1    4    7    6
 87      1     6       8    7    3    5
 88      1     6       7    4    2    9
 89      1     2       7    3    8    1
 90      1     3       1    3    1    6
 91      1     5      10    6    8    5
 92      1     2       8    1    8    6
 93      1    10       1    2    2   10
 94      1     5       9    6    2    6
 95      1     8       9   10    7    2
 96      1     8       4    4   10    6
 97      1     6      10    6    3    5
 98      1     6       4    4    7    2
 99      1     3       1    5    2   10
100      1     8       3    2    5    8
101      1     8       3    1    9    3
102      1     1       9    3    6    8
103      1     3      10    8    2    4
104      1     5       3    9    2    5
105      1     5       9    4    7    9
106      1     3       5    7    9    5
107      1     4       2    4    6    1
108      1     7       4    9    2    2
109      1     5       5   10    9    7
110      1     4       2    6    7    6
111      1     5       7    6    2    2
112      1     2       7    4    1    7
113      1    10       8    6    2    9
114      1     6       4    4    2    5
115      1     3       8    5    7    1
116      1     1       4    4    8   10
117      1     1       4    7    7    3
118      1     1       4    1   10    5
119      1     3       8    6    6    7
120      1     5       7    5    8    3
121      1     5       7   10    6    9
122      1     0       0    0    0    0
************************************************************************
RESOURCEAVAILABILITIES:
  R 1  R 2  R 3  R 4
   35   38   38   35
************************************************************************
