# Supplementary material for: A multi-agent system for distributed multi-project scheduling with two-stage decomposition
Source: PLoS One. 2018 Oct 9;13(10):e0205445. doi: 10.1371/journal.pone.0205445 (PMC6177185; doi:10.1371/journal.pone.0205445)
Supplement: S1 Appendix — (ZIP) [file pone.0205445.s001.zip › S1 Appendix/j120_a20/mp_j120_a20_nr2_set/KolischInstanzen/j120/j12060_3.sm]

************************************************************************
file with basedata            : J12060_.BAS
initial value random generator: 1749171269
************************************************************************
projects                      :  1
jobs (incl. supersource/sink ):  122
horizon                       :  604
RESOURCES
  - renewable                 :  4   R
  - nonrenewable              :  0   N
  - doubly constrained        :  0   D
************************************************************************
PROJECT INFORMATION:
pronr.  #jobs rel.date duedate tardcost  MPM-Time
    1    120      0       81       34       81
************************************************************************
PRECEDENCE RELATIONS:
jobnr.    #modes  #successors   successors
   1        1          3           2   3   4
   2        1          3           5  20  21
   3        1          1          30
   4        1          3           8  12  19
   5        1          3           6   7  25
   6        1          3          10  18  23
   7        1          3           9  14  15
   8        1          3          25  39  57
   9        1          2          13  61
  10        1          3          11  26  59
  11        1          2          44  71
  12        1          3          34  39  80
  13        1          2          35  94
  14        1          3          17  48  98
  15        1          3          16  83  89
  16        1          2          17  65
  17        1          2          24  90
  18        1          3          22  30  59
  19        1          3          31  52  63
  20        1          3          28  46  50
  21        1          3          23  29  37
  22        1          3          35  42  99
  23        1          3          27  51  56
  24        1          3          47  57  66
  25        1          3          43  79  98
  26        1          2          46  68
  27        1          3          31  45  54
  28        1          1          49
  29        1          3          32  36  58
  30        1          2          78 105
  31        1          3          33  67  73
  32        1          3          40  41  55
  33        1          2          50  74
  34        1          3          42  46  76
  35        1          3          56 104 109
  36        1          3          38  90 102
  37        1          3          60  61 101
  38        1          3          49  62  68
  39        1          3          82  84  97
  40        1          3          64  66  81
  41        1          3          77  97 115
  42        1          1          60
  43        1          2          54  86
  44        1          3          47  54  67
  45        1          3          53  59  79
  46        1          3          63  83 111
  47        1          2          81  91
  48        1          1         103
  49        1          3          73  78  99
  50        1          2          84 103
  51        1          3          71  77 105
  52        1          3          61 100 105
  53        1          1          88
  54        1          2          95 113
  55        1          2          69  94
  56        1          1          73
  57        1          3          58  64  74
  58        1          3          60  62 114
  59        1          3          62  64  68
  60        1          2          70 110
  61        1          2          84  85
  62        1          2          82 101
  63        1          1          91
  64        1          3          76  88  96
  65        1          3          66  67 107
  66        1          3          72  87  92
  67        1          3          90  91 120
  68        1          3          76  85  95
  69        1          3          72  75 106
  70        1          3          72  93 108
  71        1          2          75  85
  72        1          3          79  82  97
  73        1          1          75
  74        1          2          77  87
  75        1          3          80  83  92
  76        1          2          92 116
  77        1          1          93
  78        1          3          80  81  86
  79        1          2         102 120
  80        1          3          89 108 112
  81        1          1         101
  82        1          1         109
  83        1          1          88
  84        1          3          89  99 117
  85        1          2          86  98
  86        1          2          87 103
  87        1          1          94
  88        1          1         100
  89        1          1         113
  90        1          1         114
  91        1          1          93
  92        1          1         118
  93        1          2          95  96
  94        1          2          96 110
  95        1          1         100
  96        1          1         109
  97        1          1         102
  98        1          1         115
  99        1          1         107
 100        1          1         116
 101        1          2         104 106
 102        1          1         111
 103        1          3         104 106 114
 104        1          2         107 111
 105        1          2         112 113
 106        1          2         112 120
 107        1          2         108 110
 108        1          1         115
 109        1          1         118
 110        1          1         119
 111        1          1         116
 112        1          1         117
 113        1          1         119
 114        1          1         117
 115        1          1         121
 116        1          1         121
 117        1          2         118 119
 118        1          1         121
 119        1          1         122
 120        1          1         122
 121        1          1         122
 122        1          0        
************************************************************************
REQUESTS/DURATIONS:
jobnr. mode duration  R 1  R 2  R 3  R 4
------------------------------------------------------------------------
  1      1     0       0    0    0    0
  2      1     3       6    8    3    9
  3      1    10       7    2    9    5
  4      1     7       1    5    4    4
  5      1     5       5    7   10    7
  6      1     4       5    4    6    8
  7      1     2       8    6    1   10
  8      1     5       8    1    9    7
  9      1     8       8    3   10    8
 10      1     3       7   10    8    4
 11      1     6       8    8   10    3
 12      1     2       9    8   10    5
 13      1     9      10    5    8    8
 14      1     4       1    9    7    3
 15      1     7       9   10    9    8
 16      1     9       5    5    5    1
 17      1     6       8    9    2    8
 18      1     3       1    5    3   10
 19      1    10       2    3    1   10
 20      1     9       3    7    7    7
 21      1     2       3    1    8    8
 22      1     8       6    4    7    3
 23      1     3      10    4    8    8
 24      1     7      10    4    5   10
 25      1     8       2   10    1    9
 26      1     1       7    5    7    9
 27      1     9       2    4    2    5
 28      1     7       9    1    4    3
 29      1     1       3    4   10    5
 30      1     6       1    8    9    2
 31      1    10       1    8    2   10
 32      1     9       9    2    5    3
 33      1     5       6   10    9    1
 34      1     6       3    3    8    6
 35      1     7       8    9    7   10
 36      1     1      10    5   10    7
 37      1     4       4    3    7   10
 38      1     5       7    2    6   10
 39      1     2       6    5    2    6
 40      1     9       9    9    6   10
 41      1     2       1    5    4    3
 42      1     9       5    5    6    7
 43      1     6       5    7    6    6
 44      1     1       4   10    4    9
 45      1     1       8    5    2    1
 46      1     1       9    5    1    6
 47      1     1       9    8    5    1
 48      1     9       6    6    3    1
 49      1     3       5   10    3    8
 50      1     2       4    4    9    5
 51      1    10       3    6    6    1
 52      1     5       2    3   10    4
 53      1     4       6    8    9   10
 54      1     8       1    8   10    9
 55      1     7       2    8    1    4
 56      1     6       3    1    4    3
 57      1     2       7    5    3    7
 58      1     2      10    9    8   10
 59      1     9       5    6    7   10
 60      1     2       6    3   10    3
 61      1     1       9    5    2    7
 62      1     9       5    4    4    4
 63      1     1       9    5    6    1
 64      1     2       4    9    6    6
 65      1     4       4    5    6   10
 66      1    10      10    4    6    9
 67      1     7       1    2    6    3
 68      1     4       4   10    7    7
 69      1     4       3    7    1    8
 70      1    10       1   10    4    8
 71      1     3       2   10    4    4
 72      1     2      10    5    5    1
 73      1     2       1    8    4    3
 74      1    10       1   10    9    6
 75      1     9       2    6    2   10
 76      1     9       2    2    5    4
 77      1     6       3    5   10    4
 78      1     4       1    8   10    1
 79      1     6       4    2   10    2
 80      1     9       8    8    4    2
 81      1     5       8    9    5    9
 82      1    10       1    1    8    2
 83      1     1       9    3    1    2
 84      1     3       6    3    9    8
 85      1     1       9   10    6    1
 86      1     7       5    7    8   10
 87      1     3       8    8    2    7
 88      1    10       6    9    3    2
 89      1     1       8    2    6    9
 90      1     1       5    9    9    6
 91      1     3       4    3    7    6
 92      1     5       5    3    5   10
 93      1     7       1    7    1    2
 94      1     3       4    4   10    3
 95      1     6       6    6    1    9
 96      1     1       7    6    9    2
 97      1     8       8    2    3    8
 98      1     8       5    7    7    3
 99      1     9      10    5    6    7
100      1     6      10    5   10    2
101      1     2       9    3    5    9
102      1     9       1    2    2    5
103      1     4      10    2    7    1
104      1     1      10   10    8    6
105      1     1       1   10    7    1
106      1     9       2    5    3    8
107      1     2       7    8    8    4
108      1     3       7    7    6   10
109      1     2       4    2    9    3
110      1     5       9    1    3    6
111      1     5       6    2    5    8
112      1     3       3    9    5    7
113      1     4       9    8    8    9
114      1     3       2    5    3    3
115      1    10       4    6    8    6
116      1     1       5    2   10    9
117      1     3       9    7    8   10
118      1     6      10    5    9    8
119      1     5       9    4    4    8
120      1     3       1    5   10    3
121      1     1       8    7    1    9
122      1     0       0    0    0    0
************************************************************************
RESOURCEAVAILABILITIES:
  R 1  R 2  R 3  R 4
   44   50   45   44
************************************************************************
