# Supplementary material for: A multi-agent system for distributed multi-project scheduling with two-stage decomposition
Source: PLoS One. 2018 Oct 9;13(10):e0205445. doi: 10.1371/journal.pone.0205445 (PMC6177185; doi:10.1371/journal.pone.0205445)
Supplement: S1 Appendix — (ZIP) [file pone.0205445.s001.zip › S1 Appendix/j120_a20/mp_j120_a20_nr3_set/KolischInstanzen/j120/j12013_7.sm]

************************************************************************
file with basedata            : J12013_.BAS
initial value random generator: 1917078571
************************************************************************
projects                      :  1
jobs (incl. supersource/sink ):  122
horizon                       :  679
RESOURCES
  - renewable                 :  4   R
  - nonrenewable              :  0   N
  - doubly constrained        :  0   D
************************************************************************
PROJECT INFORMATION:
pronr.  #jobs rel.date duedate tardcost  MPM-Time
    1    120      0      105       37      105
************************************************************************
PRECEDENCE RELATIONS:
jobnr.    #modes  #successors   successors
   1        1          3           2   3   4
   2        1          3           5  10  15
   3        1          3           8  12  13
   4        1          3           6  16 111
   5        1          3          20  38  44
   6        1          3           7  53  79
   7        1          3           9  17  19
   8        1          3          14  26  27
   9        1          2          11  34
  10        1          3          35  73 103
  11        1          2          22  39
  12        1          3          25  42  45
  13        1          3          21  29  30
  14        1          2         103 104
  15        1          2          63  89
  16        1          2          18  74
  17        1          2          66  75
  18        1          3          54  61  98
  19        1          3          28  47  56
  20        1          2          23  86
  21        1          1          24
  22        1          1          92
  23        1          2          33  37
  24        1          3          74  84 101
  25        1          1          57
  26        1          3          50  51  67
  27        1          2          36  82
  28        1          3          31  32  71
  29        1          2          40  68
  30        1          1          40
  31        1          2          75  81
  32        1          1          33
  33        1          1          41
  34        1          3          43  48  49
  35        1          1          86
  36        1          1          96
  37        1          1          46
  38        1          2          42 120
  39        1          2          94  96
  40        1          2          64 114
  41        1          1          59
  42        1          1          62
  43        1          1          52
  44        1          1          88
  45        1          1          60
  46        1          1          80
  47        1          2          55 105
  48        1          1          73
  49        1          3          65  67  95
  50        1          1          52
  51        1          1          76
  52        1          1          72
  53        1          1          57
  54        1          1          87
  55        1          1         114
  56        1          1          80
  57        1          1          58
  58        1          1          67
  59        1          1          87
  60        1          1          69
  61        1          1         105
  62        1          1         112
  63        1          1          70
  64        1          2          74  85
  65        1          1         110
  66        1          1          72
  67        1          1         119
  68        1          1          91
  69        1          1         120
  70        1          1          71
  71        1          1          93
  72        1          1          77
  73        1          1          88
  74        1          3          76  78  83
  75        1          2          84 107
  76        1          1          87
  77        1          1          93
  78        1          1         106
  79        1          1         109
  80        1          3         101 104 108
  81        1          2          93 104
  82        1          1         101
  83        1          1         107
  84        1          1          85
  85        1          1         105
  86        1          1         109
  87        1          1          99
  88        1          1          90
  89        1          1          97
  90        1          1         118
  91        1          1         121
  92        1          1         100
  93        1          2         102 106
  94        1          1          95
  95        1          1         113
  96        1          1          97
  97        1          1         113
  98        1          1         116
  99        1          1         109
 100        1          2         108 110
 101        1          1         114
 102        1          1         117
 103        1          1         106
 104        1          1         116
 105        1          1         115
 106        1          1         107
 107        1          1         115
 108        1          1         115
 109        1          1         113
 110        1          1         118
 111        1          2         112 116
 112        1          2         117 121
 113        1          1         120
 114        1          1         117
 115        1          1         118
 116        1          1         119
 117        1          1         119
 118        1          1         121
 119        1          1         122
 120        1          1         122
 121        1          1         122
 122        1          0        
************************************************************************
REQUESTS/DURATIONS:
jobnr. mode duration  R 1  R 2  R 3  R 4
------------------------------------------------------------------------
  1      1     0       0    0    0    0
  2      1     4       3    8   10    9
  3      1     3       1    0    7    7
  4      1     4       3    6    3    5
  5      1     3       3    9    7    3
  6      1     7       1    9    0    4
  7      1     9       0    2    1    0
  8      1     2       0    0    5    0
  9      1     1       3    8    9    3
 10      1     8       4    5    5   10
 11      1    10       2    5    2    4
 12      1     8      10    9    1    0
 13      1     8       6    4    4    9
 14      1     8       0    2    9    8
 15      1     2       2    0    0    4
 16      1     2       0    0    0    2
 17      1     5       7    0    8    5
 18      1     9       0    0    7    0
 19      1     7       8    6    0    0
 20      1     6      10    6    4    8
 21      1     7       1   10    2    0
 22      1     9       8   10    4    3
 23      1    10       8    0    2    7
 24      1     4       1   10    5    3
 25      1     6       8    9   10    2
 26      1     9       5    9    4    3
 27      1     1       2    3    0    8
 28      1     6       4    0    0    1
 29      1     1       1    2    2    0
 30      1    10       9    0   10    7
 31      1     4       0    0    6    8
 32      1     5       8    9    7    0
 33      1     8       0    0    5    9
 34      1     2       5   10    3    6
 35      1     9       0    8    1   10
 36      1     5       4    1    7    0
 37      1    10       3   10    0    8
 38      1     9       0    8    4    9
 39      1     2       5    9    0    0
 40      1     1       2    0    7    0
 41      1    10       0   10    8    1
 42      1     4       1    5    9    0
 43      1     6       3    0    9    5
 44      1     3       0    8    3    9
 45      1     7       8    2    6    0
 46      1     4       5    4    5    5
 47      1     2       6    1    5    9
 48      1     1       5    0    0    3
 49      1     2       1    8    3    7
 50      1     9       0    9   10    0
 51      1     9       9   10    4    4
 52      1     3       4    9    9    2
 53      1     3      10    6    1    4
 54      1     9       7    0    6    1
 55      1    10       1    7    6    2
 56      1     1       0    3    1    2
 57      1     1      10    0    0   10
 58      1     9       2   10    8    2
 59      1    10       0    6    5    9
 60      1     2       3    5    0    5
 61      1     8       5    5    0    1
 62      1     8       0    1    8    5
 63      1    10      10   10    7    9
 64      1    10       0    7    8    0
 65      1     9       1    1    0    7
 66      1     3       5    6    5    6
 67      1     2       9    7    2    2
 68      1    10       2    9    7    9
 69      1     8      10    2    2    9
 70      1     1       1    6    3    5
 71      1     9       0    0    7    3
 72      1     6       0    0    1    2
 73      1     2       0    4    1    6
 74      1     1       9    2    0    6
 75      1     3       4    0    0    9
 76      1     2       2    0    7    9
 77      1     2      10    0    8    4
 78      1     4       1    4    8    8
 79      1     3       1    5   10    9
 80      1     2       6    6    3    3
 81      1    10       0    0    1    3
 82      1     4       0   10    1    0
 83      1     9      10    0   10    4
 84      1     8       5    0    5   10
 85      1     3       0    4    6    0
 86      1     3       3    7    0    0
 87      1     8       6    7    4   10
 88      1     6       0    0    1   10
 89      1     2       3    0    4    0
 90      1    10       7    6   10    1
 91      1     7       9    1    5    0
 92      1    10       2    3    3    0
 93      1     1       1    0    0    3
 94      1     2       0    0    4   10
 95      1     4       0    6    0    4
 96      1     5       2    7    0    4
 97      1     8       9    1    9    6
 98      1    10       7    0    4    5
 99      1     8       3    4    0    5
100      1     9       0    0    8    0
101      1     3       1    8    0    0
102      1     7       0    0    4    8
103      1     9       0    2    7    6
104      1    10       0    0    8    2
105      1     3       8    3    3    0
106      1     5       0    2    2    2
107      1     4       2    0    0    4
108      1     3       5    0    3   10
109      1    10       1    9    5    8
110      1     8       5    7    0    3
111      1     3       4    9    7    1
112      1     8       3    0    0    7
113      1     7       0    9    3    6
114      1     5       2    9    0   10
115      1     7       0    8    6    8
116      1     1      10    4    3    1
117      1     5       8    1    9    9
118      1     6       7    0    3    1
119      1     4       9    5    0   10
120      1     6       5   10    0    4
121      1     6       5    0    1    1
122      1     0       0    0    0    0
************************************************************************
RESOURCEAVAILABILITIES:
  R 1  R 2  R 3  R 4
   32   33   34   30
************************************************************************
