# Supplementary material for: A multi-agent system for distributed multi-project scheduling with two-stage decomposition
Source: PLoS One. 2018 Oct 9;13(10):e0205445. doi: 10.1371/journal.pone.0205445 (PMC6177185; doi:10.1371/journal.pone.0205445)
Supplement: S1 Appendix — (ZIP) [file pone.0205445.s001.zip › S1 Appendix/j120_a20/mp_j120_a20_nr3_set/KolischInstanzen/j120/j12020_1.sm]

************************************************************************
file with basedata            : J12020_.BAS
initial value random generator: 15952
************************************************************************
projects                      :  1
jobs (incl. supersource/sink ):  122
horizon                       :  657
RESOURCES
  - renewable                 :  4   R
  - nonrenewable              :  0   N
  - doubly constrained        :  0   D
************************************************************************
PROJECT INFORMATION:
pronr.  #jobs rel.date duedate tardcost  MPM-Time
    1    120      0       89       49       89
************************************************************************
PRECEDENCE RELATIONS:
jobnr.    #modes  #successors   successors
   1        1          3           2   3   4
   2        1          3           6   7  10
   3        1          3           8  37 114
   4        1          3           5   9  12
   5        1          2          36  65
   6        1          1         103
   7        1          3          16  32  38
   8        1          3          19  20  45
   9        1          3          15  23  34
  10        1          3          11  27 121
  11        1          2          14  24
  12        1          3          13  31  86
  13        1          1          96
  14        1          2          18  30
  15        1          3          17  21  55
  16        1          1          25
  17        1          3          22  28  81
  18        1          1          45
  19        1          1          63
  20        1          1          40
  21        1          3          29 102 111
  22        1          1          89
  23        1          2          35  42
  24        1          1          26
  25        1          1          93
  26        1          3          33  44  69
  27        1          2          56  95
  28        1          2          59 112
  29        1          2          46  52
  30        1          1          82
  31        1          2          47 110
  32        1          1          45
  33        1          3          39 106 113
  34        1          1          67
  35        1          1          71
  36        1          3          50  51 108
  37        1          2          61 103
  38        1          1          49
  39        1          2          43  72
  40        1          1          41
  41        1          3          64  70  73
  42        1          1         101
  43        1          1          61
  44        1          2          54  60
  45        1          2          48  53
  46        1          1         107
  47        1          3          57  58  76
  48        1          1          66
  49        1          1          81
  50        1          2          74  98
  51        1          1          62
  52        1          1          90
  53        1          1         120
  54        1          1          59
  55        1          1          98
  56        1          2          79 102
  57        1          1         111
  58        1          2          75  90
  59        1          1          80
  60        1          2          78  84
  61        1          1         109
  62        1          1          85
  63        1          1          84
  64        1          3          74  77  89
  65        1          1         114
  66        1          1          84
  67        1          1          68
  68        1          1          69
  69        1          1          94
  70        1          1         106
  71        1          2          97 100
  72        1          1          83
  73        1          1         107
  74        1          2          78 105
  75        1          2          87 100
  76        1          1         102
  77        1          1          80
  78        1          1          80
  79        1          1          83
  80        1          2          83  95
  81        1          1          92
  82        1          1          88
  83        1          1         104
  84        1          1          91
  85        1          1          87
  86        1          1          95
  87        1          2          92 105
  88        1          1         116
  89        1          1         111
  90        1          1         105
  91        1          1         118
  92        1          1         120
  93        1          2          96 109
  94        1          1         117
  95        1          1         106
  96        1          1         114
  97        1          1         108
  98        1          2          99 104
  99        1          1         109
 100        1          1         103
 101        1          2         104 121
 102        1          1         120
 103        1          1         115
 104        1          1         107
 105        1          1         113
 106        1          1         116
 107        1          1         115
 108        1          2         110 112
 109        1          1         110
 110        1          1         118
 111        1          1         118
 112        1          1         116
 113        1          1         117
 114        1          2         115 121
 115        1          1         117
 116        1          1         119
 117        1          1         119
 118        1          1         119
 119        1          1         122
 120        1          1         122
 121        1          1         122
 122        1          0        
************************************************************************
REQUESTS/DURATIONS:
jobnr. mode duration  R 1  R 2  R 3  R 4
------------------------------------------------------------------------
  1      1     0       0    0    0    0
  2      1     3       5    4    9    7
  3      1     3       2    1    6    4
  4      1     8       6    9    9    3
  5      1     5       2    6    8    3
  6      1     8      10    4    2    2
  7      1     9       5    6    3   10
  8      1     3       8    4    4    9
  9      1     4       8    9    9    8
 10      1     4       1    5    2    7
 11      1     6       4    7    5   10
 12      1     4       1    2    3   10
 13      1     4       7    5    1   10
 14      1     6       6    3    3    3
 15      1     2       5    5    6    2
 16      1    10       3    3    2    1
 17      1     3       6    4    9    2
 18      1     9       7    7    7    6
 19      1     7       9    8    4    6
 20      1     6       1    4    3    6
 21      1     5       1    4    3    4
 22      1     9       4    5    1    1
 23      1     7       3    9    5    1
 24      1     8       5    1    5    2
 25      1     4       7    5    6    6
 26      1     2       4    9    4    4
 27      1     5       3   10   10    3
 28      1     2       4   10    5    9
 29      1     2       8   10    9    4
 30      1     3       9    8    4    6
 31      1    10       4    8    5    4
 32      1     4       3    3    2    8
 33      1     5       8    6    4    2
 34      1     9       9    4    6    9
 35      1     3       3    7   10   10
 36      1     9       3    6    6    9
 37      1    10       4    9    9    4
 38      1     4       9    1    7    3
 39      1     9      10    7    6    1
 40      1     3       1    3   10   10
 41      1     5      10    7    3    6
 42      1     8       9    4    3    1
 43      1     6       8    7    9    2
 44      1     5       3    4    7    2
 45      1     8       9   10    9    8
 46      1     1       1    5    8   10
 47      1     8       2    9    7    8
 48      1     4       5    1    8    1
 49      1     3       7    5    7    8
 50      1     7       8    3    5    6
 51      1     1       6    5    3    4
 52      1     3       4    1    6    2
 53      1     8       5    9    9    8
 54      1     8       8   10    6    1
 55      1     1       3    1    4    4
 56      1     3      10    9    1    8
 57      1     9      10    9    4    7
 58      1     6      10    9    1    9
 59      1     3       7    2    1    4
 60      1     9       6    5    2    3
 61      1     1       5    1    6    2
 62      1     1       5    9    8    2
 63      1     4       3    7    3    5
 64      1     7       5    9    3    1
 65      1     9       7    4    9    8
 66      1    10       9    6    3   10
 67      1     5       7    7    6    1
 68      1     7       4   10    1    8
 69      1     7       8    5    4    5
 70      1     4       6    9    4    1
 71      1     7      10    1   10    3
 72      1     3       8    1   10    1
 73      1     8       5    2    6    6
 74      1     4       5    8    5    5
 75      1     6       2    2    6    9
 76      1     2       7    5    2    6
 77      1     8       8    5    9    7
 78      1     7       4    9    8    3
 79      1     1       8    6    5    5
 80      1     3       6    4    8    9
 81      1     5       3    1    5    5
 82      1     6       5    5    5    5
 83      1     4       6    2    6    6
 84      1     9       6    8    4    1
 85      1     4       9    3    1    3
 86      1     9       1    6    2    9
 87      1     3       4    7   10    8
 88      1     1      10    4    8    7
 89      1     1       3    2    8    8
 90      1     1       3    1    2    3
 91      1     7       4    8    9   10
 92      1     2       4    6   10    3
 93      1     5       2    1    8    8
 94      1     1       1    5    9    8
 95      1     8       3    7    4    9
 96      1     8       5    6    2    1
 97      1     5      10    3    6    5
 98      1     6       1   10    8    1
 99      1     7       8    1   10    8
100      1     9      10    3    9   10
101      1     2       2    2    3    2
102      1     3      10    2    9    9
103      1     6       8    2    4    9
104      1    10       5    3    9    3
105      1    10       8    1    4   10
106      1    10       5    3    6    8
107      1     7       8    2    7    4
108      1     6       3    2   10    7
109      1     6       2    9    9    6
110      1    10       1    5    7    4
111      1     7       6    5    9    1
112      1     1       2    5    4    6
113      1     2      10    7    5    4
114      1     6       7    9    7   10
115      1     5       6    2    7   10
116      1     4       6    3    8    7
117      1    10       3    9    3    8
118      1     9       1    4    5    9
119      1     6       2    1   10    6
120      1     7      10    8    9    9
121      1     2       5    1   10    5
122      1     0       0    0    0    0
************************************************************************
RESOURCEAVAILABILITIES:
  R 1  R 2  R 3  R 4
   54   54   52   55
************************************************************************
