# Supplementary material for: A multi-agent system for distributed multi-project scheduling with two-stage decomposition
Source: PLoS One. 2018 Oct 9;13(10):e0205445. doi: 10.1371/journal.pone.0205445 (PMC6177185; doi:10.1371/journal.pone.0205445)
Supplement: S1 Appendix — (ZIP) [file pone.0205445.s001.zip › S1 Appendix/j120_a20/mp_j120_a20_nr3_set/KolischInstanzen/j120/j12020_5.sm]

************************************************************************
file with basedata            : J12020_.BAS
initial value random generator: 899083253
************************************************************************
projects                      :  1
jobs (incl. supersource/sink ):  122
horizon                       :  608
RESOURCES
  - renewable                 :  4   R
  - nonrenewable              :  0   N
  - doubly constrained        :  0   D
************************************************************************
PROJECT INFORMATION:
pronr.  #jobs rel.date duedate tardcost  MPM-Time
    1    120      0       69        7       69
************************************************************************
PRECEDENCE RELATIONS:
jobnr.    #modes  #successors   successors
   1        1          3           2   3   4
   2        1          3          10  22  35
   3        1          3           6  16  26
   4        1          3           5  31  59
   5        1          3           7  14 108
   6        1          3           8   9  11
   7        1          3          17  18  20
   8        1          2          32  45
   9        1          1          68
  10        1          3          12  15  21
  11        1          2          58  64
  12        1          2          13 109
  13        1          1          27
  14        1          3          30  33  40
  15        1          3          28  55  59
  16        1          3          19  24  41
  17        1          2          88 100
  18        1          2          47  60
  19        1          3          23  36  39
  20        1          2         112 116
  21        1          1          50
  22        1          3          34  68 115
  23        1          3          25  37  54
  24        1          1          51
  25        1          1         105
  26        1          1          29
  27        1          1          56
  28        1          1          75
  29        1          2          45 106
  30        1          1          74
  31        1          1          38
  32        1          2          44  84
  33        1          2          93  98
  34        1          1          56
  35        1          1          38
  36        1          1          85
  37        1          3          46  73  78
  38        1          2          42  67
  39        1          1          49
  40        1          1          72
  41        1          1          43
  42        1          3          66  70  77
  43        1          3          62  71  82
  44        1          1          48
  45        1          1          61
  46        1          2          79  80
  47        1          2          70  75
  48        1          3          63  69  89
  49        1          3          52  96 120
  50        1          2          53 110
  51        1          1          65
  52        1          1          57
  53        1          2          83  87
  54        1          1          90
  55        1          1          76
  56        1          1          88
  57        1          1         100
  58        1          1          99
  59        1          1          82
  60        1          2          86  92
  61        1          1          84
  62        1          1          78
  63        1          2          64  91
  64        1          1         116
  65        1          1          82
  66        1          1          98
  67        1          1          94
  68        1          1         118
  69        1          1          77
  70        1          1         107
  71        1          1          99
  72        1          1          76
  73        1          2          81 100
  74        1          2          78  79
  75        1          2          88  95
  76        1          1          94
  77        1          1          94
  78        1          2          97 103
  79        1          1         101
  80        1          1         113
  81        1          1         109
  82        1          1         114
  83        1          1         106
  84        1          1         121
  85        1          1          91
  86        1          1         110
  87        1          1         102
  88        1          1          89
  89        1          1          97
  90        1          1          96
  91        1          1         119
  92        1          1         102
  93        1          1         111
  94        1          1         104
  95        1          1         105
  96        1          1         112
  97        1          1         116
  98        1          2         101 113
  99        1          1         103
 100        1          2         106 117
 101        1          1         118
 102        1          1         114
 103        1          1         105
 104        1          1         113
 105        1          1         117
 106        1          1         107
 107        1          1         114
 108        1          2         109 111
 109        1          1         120
 110        1          1         112
 111        1          2         117 119
 112        1          1         115
 113        1          1         118
 114        1          1         115
 115        1          1         119
 116        1          1         121
 117        1          1         121
 118        1          1         120
 119        1          1         122
 120        1          1         122
 121        1          1         122
 122        1          0        
************************************************************************
REQUESTS/DURATIONS:
jobnr. mode duration  R 1  R 2  R 3  R 4
------------------------------------------------------------------------
  1      1     0       0    0    0    0
  2      1    10       1    2    2    4
  3      1     5       3    4    5    1
  4      1     5       8    7    8    7
  5      1     6       5    7    5    2
  6      1    10      10    6    9    2
  7      1     4       3    9    1    7
  8      1     4       8    5    7    9
  9      1     4       1    8    5    7
 10      1     4       9    7    8    5
 11      1     5       6    8    9    1
 12      1     9       6    3    6    8
 13      1     7       6    6    1    8
 14      1    10       1    1    4    8
 15      1     4       9    5    5    9
 16      1     8      10    8    8    7
 17      1     4       7    2    7    6
 18      1     6       2    1    5    8
 19      1     6       8    7   10   10
 20      1     8       1    5    7   10
 21      1     1       4    3    2    7
 22      1     2       4    7    1    6
 23      1     3       5    8    4    7
 24      1     4       8    8    6    6
 25      1     3       4    6    3    5
 26      1     4      10    3    6    7
 27      1     2       2    4    1    6
 28      1     7       5    7    8    6
 29      1     5       9    7    9    1
 30      1     6       4    3   10    4
 31      1     9       7    8    3    9
 32      1     3       6    1    5    4
 33      1     5       8    5    1    8
 34      1     1       5    4    4    1
 35      1     4       4    4    2    4
 36      1     2       4    1    4    8
 37      1    10       3    7   10   10
 38      1     4       6    2    4    7
 39      1     8       7    8    4   10
 40      1     8       9    3    2    3
 41      1     1       4    4    3    1
 42      1     4       9    3    4    1
 43      1     4       1    8    8    2
 44      1     4      10   10    9    1
 45      1     9       5    1    1    2
 46      1     1       3    6   10    3
 47      1     2       7    6    2    7
 48      1     3       3    1    1    4
 49      1     9       2    9    7    8
 50      1     2       8   10    4    5
 51      1    10       1    3    9    5
 52      1     1       9    8    1    4
 53      1    10       7    9    4   10
 54      1     8       1   10    1    2
 55      1     4       3    9    9    2
 56      1    10       4   10    9   10
 57      1     1       7    3    8    4
 58      1     9       1    8    7    5
 59      1     2       7    4    5    3
 60      1     9      10    8    6    8
 61      1     6       4    4   10    4
 62      1     8       3    8    2    3
 63      1     5       2    2    2    4
 64      1     6       2    5    4    2
 65      1     3       2    6    5    7
 66      1     4       6    1    1    3
 67      1     6       6    2    6   10
 68      1     6       1    3    2    9
 69      1     7       9    8    8    8
 70      1     5       7    4    8    2
 71      1     7       4    9    1    6
 72      1     5      10    4    5    3
 73      1     2       8    2    9   10
 74      1     6       1    4    8    9
 75      1     7       9    5    6    8
 76      1     2       4    6    6    5
 77      1     5       7    9    5    3
 78      1     6       7    1    1    5
 79      1     4       5    6    5    8
 80      1     1       2   10    2    8
 81      1     7       5    1   10    1
 82      1     6       2    1    1    5
 83      1     8       1    9    3    7
 84      1     6       7    3    5    5
 85      1     8       4    4    4    2
 86      1     5       8    9    4    3
 87      1     4       2    3    1    5
 88      1     2       2    1   10    7
 89      1     6       8    7    3    4
 90      1     6      10    7    1    3
 91      1     5       4    9    8   10
 92      1     4       2    8    2    4
 93      1     7       6    2    4    3
 94      1     2       1    2    9    4
 95      1     6       5    2    3    2
 96      1     7       2    2    2    1
 97      1     7       1    9    9    5
 98      1     4       9    2    3    4
 99      1     1       5    9    3    3
100      1     5       7    4    4    5
101      1     1       4    3    5    8
102      1     1       5    9    1    5
103      1     5       5    7    3    4
104      1     1       2    2    9    1
105      1     4       9    5    1   10
106      1     4       1    5   10    6
107      1     6       2    2    7    6
108      1     6       8    6    1    1
109      1     3       6    7    1    1
110      1     4       7    5    5    8
111      1     3      10    6    4   10
112      1     3       6    8    6    4
113      1     7       3    5    7    5
114      1     7       4   10    7    6
115      1     5       3    1    8    3
116      1     7       7    3    7    4
117      1     4       4    2    5    3
118      1     4       8    5   10    3
119      1     4       5    8    6    5
120      1     6       3    3    7    9
121      1     3       7   10    1    5
122      1     0       0    0    0    0
************************************************************************
RESOURCEAVAILABILITIES:
  R 1  R 2  R 3  R 4
   62   70   59   74
************************************************************************
