# Supplementary material for: A multi-agent system for distributed multi-project scheduling with two-stage decomposition
Source: PLoS One. 2018 Oct 9;13(10):e0205445. doi: 10.1371/journal.pone.0205445 (PMC6177185; doi:10.1371/journal.pone.0205445)
Supplement: S1 Appendix — (ZIP) [file pone.0205445.s001.zip › S1 Appendix/j120_a20/mp_j120_a20_nr3_set/KolischInstanzen/j120/j12021_3.sm]

************************************************************************
file with basedata            : J12021_.BAS
initial value random generator: 1271966067
************************************************************************
projects                      :  1
jobs (incl. supersource/sink ):  122
horizon                       :  694
RESOURCES
  - renewable                 :  4   R
  - nonrenewable              :  0   N
  - doubly constrained        :  0   D
************************************************************************
PROJECT INFORMATION:
pronr.  #jobs rel.date duedate tardcost  MPM-Time
    1    120      0      111      105      111
************************************************************************
PRECEDENCE RELATIONS:
jobnr.    #modes  #successors   successors
   1        1          3           2   3   4
   2        1          3           5   6  12
   3        1          2          27  30
   4        1          3           7  10  33
   5        1          3           8  15  61
   6        1          3          18  43  69
   7        1          3           9  11  17
   8        1          3          13  28  83
   9        1          3          14  46  63
  10        1          3          21  23  25
  11        1          3          24  44 115
  12        1          3          30  77 114
  13        1          3          16  32  64
  14        1          1          26
  15        1          1          75
  16        1          3          19  20  50
  17        1          2          49  97
  18        1          2          27  36
  19        1          3          48  71  98
  20        1          3          22  70 113
  21        1          2          40  91
  22        1          3          36  72  99
  23        1          3          37  49  59
  24        1          3          29  31  77
  25        1          3          47  50  57
  26        1          1          34
  27        1          1          35
  28        1          2          46  95
  29        1          1         102
  30        1          3          42  85 106
  31        1          1          47
  32        1          1          51
  33        1          3          55  56  74
  34        1          3          52  58  88
  35        1          3          38  78 104
  36        1          3          39  71  82
  37        1          1          41
  38        1          2          39  53
  39        1          3          49  60  95
  40        1          1         111
  41        1          2          48 112
  42        1          2          48  61
  43        1          1          54
  44        1          3          45  76  84
  45        1          2          64 106
  46        1          3          86  89 100
  47        1          1         113
  48        1          1          62
  49        1          2          65 116
  50        1          2          76  85
  51        1          2          59  95
  52        1          2          60  70
  53        1          3          66  80  81
  54        1          2          65  71
  55        1          1          67
  56        1          2          73  76
  57        1          2          73 101
  58        1          2          66  69
  59        1          1          69
  60        1          2          65 108
  61        1          2          75  92
  62        1          2          68  79
  63        1          2          83  98
  64        1          1          78
  65        1          2          89 107
  66        1          1          89
  67        1          1          77
  68        1          1          96
  69        1          1          87
  70        1          3          85  94 102
  71        1          1          93
  72        1          1          79
  73        1          1          75
  74        1          1         116
  75        1          1          90
  76        1          1         102
  77        1          2          84 112
  78        1          2         119 121
  79        1          1          82
  80        1          1          88
  81        1          1          88
  82        1          2         100 108
  83        1          2          84  99
  84        1          1         110
  85        1          2          99 105
  86        1          3          92 103 114
  87        1          2          90  94
  88        1          2          92  97
  89        1          1         115
  90        1          1          98
  91        1          1         118
  92        1          2          96 111
  93        1          3         101 105 109
  94        1          3          96  97 111
  95        1          1         100
  96        1          2         101 120
  97        1          2         109 117
  98        1          1         104
  99        1          1         112
 100        1          2         110 121
 101        1          1         108
 102        1          2         107 109
 103        1          1         104
 104        1          2         105 113
 105        1          1         115
 106        1          1         107
 107        1          1         110
 108        1          1         117
 109        1          1         114
 110        1          1         117
 111        1          1         116
 112        1          1         121
 113        1          1         119
 114        1          1         120
 115        1          1         120
 116        1          1         118
 117        1          1         118
 118        1          1         119
 119        1          1         122
 120        1          1         122
 121        1          1         122
 122        1          0        
************************************************************************
REQUESTS/DURATIONS:
jobnr. mode duration  R 1  R 2  R 3  R 4
------------------------------------------------------------------------
  1      1     0       0    0    0    0
  2      1    10       0    0    0    8
  3      1     8       0    9    0    0
  4      1    10       0    0    0    7
  5      1     5       4    0    0    0
  6      1     7       8    0    0    0
  7      1     7       0    9    0    0
  8      1    10       0    0    0    3
  9      1     9       9    0    0    0
 10      1     8       0    0   10    0
 11      1     9       0    0    0    8
 12      1     7       0    0    4    0
 13      1     7       0    0    0    3
 14      1     9       0    0    0    5
 15      1     9       8    0    0    0
 16      1     7      10    0    0    0
 17      1     9       0    0    0    3
 18      1     2       0    6    0    0
 19      1     2       0    0    0    1
 20      1     5       0    0    0    4
 21      1     7       0    6    0    0
 22      1     8       0    0    0    9
 23      1     3       0    7    0    0
 24      1     3       0    9    0    0
 25      1     5       0    0    6    0
 26      1     9       0    0    0    2
 27      1     4       0    4    0    0
 28      1     6       0    0   10    0
 29      1     2       0    0    0    1
 30      1     5       0    0    1    0
 31      1     2       0   10    0    0
 32      1     5       0    0    6    0
 33      1     2       0    7    0    0
 34      1     2       0    6    0    0
 35      1     7       7    0    0    0
 36      1     3       0    5    0    0
 37      1     8       0    0    0    5
 38      1     2       0    0    1    0
 39      1     8       0    2    0    0
 40      1     8       0    2    0    0
 41      1     3       0    0    4    0
 42      1     7       4    0    0    0
 43      1     9       0    0   10    0
 44      1     8       0    0    0   10
 45      1     4       0    4    0    0
 46      1     8       9    0    0    0
 47      1     5       6    0    0    0
 48      1     5       9    0    0    0
 49      1     9       0    9    0    0
 50      1     3       0    0    0    2
 51      1     5       0    6    0    0
 52      1    10       8    0    0    0
 53      1     5       0    1    0    0
 54      1     2       0    0    0    8
 55      1    10       0    4    0    0
 56      1     2       6    0    0    0
 57      1     6       0    0    2    0
 58      1     4       0    0    5    0
 59      1     4       2    0    0    0
 60      1     8       0    0    4    0
 61      1     9      10    0    0    0
 62      1     8       0    0    1    0
 63      1     5       5    0    0    0
 64      1     3       0    0    1    0
 65      1     8       2    0    0    0
 66      1     2       5    0    0    0
 67      1    10       0    0    6    0
 68      1    10       0    0    0   10
 69      1     4       0    3    0    0
 70      1     9       0    0    8    0
 71      1     7       0    0    2    0
 72      1     2       1    0    0    0
 73      1    10       0    0   10    0
 74      1     3       3    0    0    0
 75      1     3       0    0    9    0
 76      1    10       0    0    0    2
 77      1     3       0    2    0    0
 78      1     1       7    0    0    0
 79      1     8       0    0    0    1
 80      1     9       0    0    2    0
 81      1     3       0    0    0    7
 82      1     7       0    8    0    0
 83      1     1       0    0    0   10
 84      1     4       9    0    0    0
 85      1     3       0    2    0    0
 86      1     7       0    0    9    0
 87      1     9       0    0    0    9
 88      1     5       0    0    0    5
 89      1     4       0    0    0    7
 90      1     7       5    0    0    0
 91      1     7       9    0    0    0
 92      1     7       0    0    0   10
 93      1     8       0    1    0    0
 94      1     6       0    0    0   10
 95      1    10       0    0    6    0
 96      1     4       5    0    0    0
 97      1     7       0    3    0    0
 98      1     7       0   10    0    0
 99      1     3       0    0    0    5
100      1     1       0    0    0    8
101      1    10       0    0    4    0
102      1     1       0    3    0    0
103      1     4       0    0   10    0
104      1     1       0    0    0    7
105      1     9       0   10    0    0
106      1    10       4    0    0    0
107      1     4       3    0    0    0
108      1     9       0   10    0    0
109      1     3       9    0    0    0
110      1     2       8    0    0    0
111      1     4       0    0    3    0
112      1     3       0    0    0    9
113      1     1       0    2    0    0
114      1     5      10    0    0    0
115      1     4       0    0   10    0
116      1     6       0    0    6    0
117      1     9      10    0    0    0
118      1     2       0    1    0    0
119      1     6       0    0    0    4
120      1     7       0    5    0    0
121      1     4       0    0    2    0
122      1     0       0    0    0    0
************************************************************************
RESOURCEAVAILABILITIES:
  R 1  R 2  R 3  R 4
   13   11   12   12
************************************************************************
