# Supplementary material for: A multi-agent system for distributed multi-project scheduling with two-stage decomposition
Source: PLoS One. 2018 Oct 9;13(10):e0205445. doi: 10.1371/journal.pone.0205445 (PMC6177185; doi:10.1371/journal.pone.0205445)
Supplement: S1 Appendix — (ZIP) [file pone.0205445.s001.zip › S1 Appendix/j120_a20/mp_j120_a20_nr3_set/KolischInstanzen/j120/j12021_6.sm]

************************************************************************
file with basedata            : J12021_.BAS
initial value random generator: 1385824277
************************************************************************
projects                      :  1
jobs (incl. supersource/sink ):  122
horizon                       :  634
RESOURCES
  - renewable                 :  4   R
  - nonrenewable              :  0   N
  - doubly constrained        :  0   D
************************************************************************
PROJECT INFORMATION:
pronr.  #jobs rel.date duedate tardcost  MPM-Time
    1    120      0       97       39       97
************************************************************************
PRECEDENCE RELATIONS:
jobnr.    #modes  #successors   successors
   1        1          3           2   3   4
   2        1          3           8  13  36
   3        1          2           9  91
   4        1          3           5   7  10
   5        1          3           6  18  23
   6        1          3          15  27  46
   7        1          1          30
   8        1          3          14  82  88
   9        1          2          77  99
  10        1          3          11  22  25
  11        1          3          12  35  41
  12        1          2          17  19
  13        1          3          19  21  53
  14        1          1          76
  15        1          3          16  26  57
  16        1          1          37
  17        1          3          24  50  51
  18        1          3          20  43  47
  19        1          3          34  46  78
  20        1          2          28  95
  21        1          1          33
  22        1          3          38  55  61
  23        1          1          52
  24        1          3          31  63  79
  25        1          3          32  37  60
  26        1          2          29  85
  27        1          1         101
  28        1          1          45
  29        1          2          48  73
  30        1          1         100
  31        1          2          59  77
  32        1          2          58  87
  33        1          3          42  59  70
  34        1          2          62  66
  35        1          2          44 107
  36        1          3          39  49  72
  37        1          3          40  67  68
  38        1          1          57
  39        1          3          44  51 108
  40        1          3          64  72  77
  41        1          3          52  56  97
  42        1          3          58  74  98
  43        1          2          84  92
  44        1          2          60  89
  45        1          2          55 118
  46        1          3          66  71  96
  47        1          1         119
  48        1          3          52  65  75
  49        1          2          66  89
  50        1          2          81  89
  51        1          1          81
  52        1          3          54  71  82
  53        1          2          61  94
  54        1          2          62  72
  55        1          1         113
  56        1          2          80  88
  57        1          1          86
  58        1          2          79  81
  59        1          2          83  95
  60        1          3          90 100 111
  61        1          1         112
  62        1          3          69  92 102
  63        1          1         104
  64        1          1         112
  65        1          1         115
  66        1          2          83  97
  67        1          1          95
  68        1          1         116
  69        1          1          93
  70        1          1         111
  71        1          1          87
  72        1          1          91
  73        1          3          90 105 108
  74        1          1          79
  75        1          1         113
  76        1          2         103 109
  77        1          1         118
  78        1          1         100
  79        1          2          83 104
  80        1          2          84 104
  81        1          2          94 111
  82        1          2          90  98
  83        1          1         112
  84        1          1          96
  85        1          2          91 106
  86        1          2          87  96
  87        1          1          93
  88        1          3          94  98 106
  89        1          1          92
  90        1          2          99 106
  91        1          3          93 107 113
  92        1          2         105 109
  93        1          1         120
  94        1          2         105 120
  95        1          2          97 117
  96        1          2          99 107
  97        1          2         101 102
  98        1          1         102
  99        1          2         101 117
 100        1          1         114
 101        1          1         103
 102        1          2         108 110
 103        1          1         114
 104        1          1         109
 105        1          1         115
 106        1          1         110
 107        1          2         110 116
 108        1          1         118
 109        1          1         116
 110        1          1         115
 111        1          1         114
 112        1          1         120
 113        1          1         121
 114        1          1         121
 115        1          1         121
 116        1          1         117
 117        1          1         119
 118        1          1         119
 119        1          1         122
 120        1          1         122
 121        1          1         122
 122        1          0        
************************************************************************
REQUESTS/DURATIONS:
jobnr. mode duration  R 1  R 2  R 3  R 4
------------------------------------------------------------------------
  1      1     0       0    0    0    0
  2      1     5       0    0   10    0
  3      1     8       0    0    3    0
  4      1     3       4    0    0    0
  5      1     1       9    0    0    0
  6      1     5       0    0    0    6
  7      1     4       0    0    7    0
  8      1     5       0    0    0    5
  9      1     6       0    0    0    2
 10      1     7       0    1    0    0
 11      1     3       0    0    9    0
 12      1     2       0   10    0    0
 13      1     6       0    0    7    0
 14      1     3       0    0    0    3
 15      1     4       0    0    0    2
 16      1     2       0    0    0    2
 17      1     9       0    0    8    0
 18      1     3       0    0    7    0
 19      1     1       0    0    0    5
 20      1     4       0    0   10    0
 21      1     2       0    0    0   10
 22      1     9       0    5    0    0
 23      1     8       0    0    0    4
 24      1     9       0    0    0    8
 25      1     3       7    0    0    0
 26      1     7       1    0    0    0
 27      1     4       0    0    4    0
 28      1     5       0    0    0    8
 29      1     9       9    0    0    0
 30      1     1       0    0    9    0
 31      1     4       4    0    0    0
 32      1     5       0    0    0    6
 33      1     9       0    2    0    0
 34      1     6       5    0    0    0
 35      1     9       0    0    0    6
 36      1     6       0    0    0    3
 37      1     6       0    0    0    2
 38      1     2       0    0    4    0
 39      1     1       0    0    0    2
 40      1     1       0    0    0    5
 41      1    10       0    0    8    0
 42      1     3       0    0    4    0
 43      1     6       0    0    9    0
 44      1     2       0    0    3    0
 45      1     4       0    4    0    0
 46      1     9       8    0    0    0
 47      1     6       0    4    0    0
 48      1     8       0    5    0    0
 49      1     9       0    0    0    6
 50      1     4       0    4    0    0
 51      1    10       7    0    0    0
 52      1     3       0   10    0    0
 53      1     6       3    0    0    0
 54      1    10       0    0    1    0
 55      1     2       0    0   10    0
 56      1     3       0    0    3    0
 57      1     3       0    0    0    3
 58      1     9       0    0    0   10
 59      1     4       0    0    0    4
 60      1     1       0    0    0    9
 61      1     1       0    0    0    5
 62      1     6       0    0    0    3
 63      1     7       0    0    9    0
 64      1     1       0    5    0    0
 65      1     1       0    0    9    0
 66      1    10       9    0    0    0
 67      1     7       2    0    0    0
 68      1    10       0    0   10    0
 69      1     2       0    0    0    5
 70      1     6       9    0    0    0
 71      1     7       0    9    0    0
 72      1     8       0    0    0    6
 73      1     2       5    0    0    0
 74      1     6       0    5    0    0
 75      1     4      10    0    0    0
 76      1     8       0    0    6    0
 77      1     6       0    0    0   10
 78      1     9       0    0    8    0
 79      1     1       0    0    0    6
 80      1     2       3    0    0    0
 81      1     9       0    8    0    0
 82      1     2       0    2    0    0
 83      1     9       0    0    2    0
 84      1     7       0    0    0    8
 85      1     1       0    0    0    1
 86      1     5       0    0    7    0
 87      1     7       4    0    0    0
 88      1     9       0    0    0    3
 89      1     1       0    0    0    6
 90      1     3       4    0    0    0
 91      1     4       2    0    0    0
 92      1     5       0    9    0    0
 93      1     8       7    0    0    0
 94      1     9       9    0    0    0
 95      1    10       0    0    7    0
 96      1     3       0    4    0    0
 97      1     5       0    0    0   10
 98      1     9       0    0    0    3
 99      1     4       0    0   10    0
100      1     5       8    0    0    0
101      1     1       0    1    0    0
102      1     3       5    0    0    0
103      1     4       0    0    6    0
104      1     8       7    0    0    0
105      1     6       0    0    6    0
106      1     2       0    2    0    0
107      1     8       0    0    0    5
108      1     8       1    0    0    0
109      1     6       2    0    0    0
110      1     9       0    4    0    0
111      1     3       0    0    4    0
112      1     2       0    7    0    0
113      1     6       0    3    0    0
114      1     2       0    0    7    0
115      1     8       3    0    0    0
116      1     8       0    0    0    4
117      1     9       0    0    0    1
118      1     8      10    0    0    0
119      1    10       6    0    0    0
120      1     3       0    0    0    9
121      1     2       0    0    2    0
122      1     0       0    0    0    0
************************************************************************
RESOURCEAVAILABILITIES:
  R 1  R 2  R 3  R 4
   14   11   13   13
************************************************************************
