# Supplementary material for: A multi-agent system for distributed multi-project scheduling with two-stage decomposition
Source: PLoS One. 2018 Oct 9;13(10):e0205445. doi: 10.1371/journal.pone.0205445 (PMC6177185; doi:10.1371/journal.pone.0205445)
Supplement: S1 Appendix — (ZIP) [file pone.0205445.s001.zip › S1 Appendix/j120_a20/mp_j120_a20_nr3_set/KolischInstanzen/j120/j12034_1.sm]

************************************************************************
file with basedata            : J12034_.BAS
initial value random generator: 29883
************************************************************************
projects                      :  1
jobs (incl. supersource/sink ):  122
horizon                       :  599
RESOURCES
  - renewable                 :  4   R
  - nonrenewable              :  0   N
  - doubly constrained        :  0   D
************************************************************************
PROJECT INFORMATION:
pronr.  #jobs rel.date duedate tardcost  MPM-Time
    1    120      0       72       90       72
************************************************************************
PRECEDENCE RELATIONS:
jobnr.    #modes  #successors   successors
   1        1          3           2   3   4
   2        1          3          14  17  22
   3        1          3           5  11  12
   4        1          3           6   7   9
   5        1          3           8  13  53
   6        1          1          37
   7        1          3          48  55 107
   8        1          3          10  29  82
   9        1          2          23 105
  10        1          3          23  52  58
  11        1          3          15  19  28
  12        1          3          24  25  41
  13        1          3          16  18  60
  14        1          2          34  38
  15        1          2          20  21
  16        1          2          71  73
  17        1          2          42  95
  18        1          3          26  36  39
  19        1          3          30  35  69
  20        1          1          31
  21        1          2          46  91
  22        1          2          64  75
  23        1          2          42 120
  24        1          3          27  97 115
  25        1          3          44  49  67
  26        1          3          54  78 112
  27        1          3          33  51  80
  28        1          2          30  49
  29        1          2          54  95
  30        1          2          68 106
  31        1          3          32  63 119
  32        1          3          92  93 102
  33        1          1          64
  34        1          3          40  50  54
  35        1          3          43  45  70
  36        1          2          95 118
  37        1          3          62  70 103
  38        1          1          72
  39        1          2          51  91
  40        1          1         108
  41        1          2          47  74
  42        1          1          56
  43        1          3          57  58  87
  44        1          2          52  68
  45        1          3          66  73  94
  46        1          2          72  99
  47        1          2          78 101
  48        1          2          50  84
  49        1          3          57  80 121
  50        1          2          77 100
  51        1          1          87
  52        1          2          89 108
  53        1          1         104
  54        1          2          77  81
  55        1          2          61  79
  56        1          2          65  72
  57        1          2          81  90
  58        1          2          59 101
  59        1          1          88
  60        1          1          74
  61        1          2          83  85
  62        1          2          65 111
  63        1          1          65
  64        1          1          89
  65        1          2          86 115
  66        1          1         100
  67        1          1          85
  68        1          2          78 105
  69        1          1          96
  70        1          1          89
  71        1          2          84  85
  72        1          2          86 109
  73        1          1         100
  74        1          3          82  84 102
  75        1          2          76  86
  76        1          2          80  93
  77        1          1         109
  78        1          2          79  91
  79        1          1         116
  80        1          1          94
  81        1          1          98
  82        1          1         114
  83        1          1          87
  84        1          1         118
  85        1          2          88  96
  86        1          1         113
  87        1          2          90 110
  88        1          2          90  94
  89        1          3          98  99 104
  90        1          1         112
  91        1          1         115
  92        1          2          97 117
  93        1          3          97  99 101
  94        1          1         119
  95        1          2         105 106
  96        1          1         114
  97        1          1         103
  98        1          1         106
  99        1          1         118
 100        1          2         108 110
 101        1          2         107 109
 102        1          2         103 104
 103        1          2         112 116
 104        1          1         107
 105        1          1         111
 106        1          1         111
 107        1          1         110
 108        1          1         113
 109        1          1         117
 110        1          1         113
 111        1          1         119
 112        1          1         120
 113        1          1         114
 114        1          1         116
 115        1          1         117
 116        1          1         121
 117        1          1         121
 118        1          1         120
 119        1          1         122
 120        1          1         122
 121        1          1         122
 122        1          0        
************************************************************************
REQUESTS/DURATIONS:
jobnr. mode duration  R 1  R 2  R 3  R 4
------------------------------------------------------------------------
  1      1     0       0    0    0    0
  2      1     6       6    6    3    6
  3      1     5      10    9    1    3
  4      1     8       3    3    9    1
  5      1     2       1    0    3    9
  6      1     1       7    1    1    0
  7      1     1       0    6    9    9
  8      1     5       1    3    2    7
  9      1     9       2    7    7    0
 10      1     3       7    0    1    0
 11      1     3       0    6    6    5
 12      1     1       0    6    5   10
 13      1     7       4    4    5    0
 14      1     8       3    2   10   10
 15      1     4       3    0    0    5
 16      1     7       2    1    3    5
 17      1     9       0    7    0    5
 18      1     5       0    7    3    0
 19      1     6       1    5    0    0
 20      1     6       7    0    8    6
 21      1     1       1    5    3    7
 22      1     8       2    7    1    3
 23      1     3       9   10    7    0
 24      1     1       5    2    0   10
 25      1     1       0    0    2    0
 26      1     8       4    3    0    7
 27      1     7       1    6    7    4
 28      1     9       8   10    0    1
 29      1     7       5    9    1    0
 30      1     7      10    8    0    0
 31      1     6       9    2    0    7
 32      1     4       0    9    8    8
 33      1     9       4    3    0    7
 34      1     4       4    4    1    4
 35      1     7       7   10    2    8
 36      1     1       7   10   10    4
 37      1     7       6    6    4    0
 38      1     1       8    0    2    2
 39      1     3       4    8    6    0
 40      1     2       0    0    0    6
 41      1     7       1    7    5    9
 42      1     5       8    5   10    9
 43      1     3       1    9    8    5
 44      1     9       6    0    6    0
 45      1     2       1    8   10    0
 46      1     5       0    4    4   10
 47      1     9       3    3    9    7
 48      1     3       9    0    0    3
 49      1     8       0    6    7    1
 50      1    10       9    4    1    7
 51      1     8      10    3    0    7
 52      1     8       0    0    4    1
 53      1     1       7    2    0    6
 54      1     3       2    2    6    7
 55      1    10       3    8    6   10
 56      1     7       1   10    7    1
 57      1     7       0    0    1    9
 58      1     6       2    4    6    1
 59      1     6       0    2    4    5
 60      1     4       8    2    6    6
 61      1     6       5    6    0   10
 62      1     3      10    0    2    7
 63      1     1       0    0   10    8
 64      1     5       6    7    0    0
 65      1     7       0    1    9    2
 66      1     4      10    0    7    0
 67      1     8       6    3    8    6
 68      1     4       4    3    3    7
 69      1     5       1    4    0   10
 70      1     3       4    7    0    6
 71      1     2       0    0    4    8
 72      1     9       7    0    0    4
 73      1     3       6    0    5    4
 74      1     5       8    5    0    5
 75      1     4       7    9    6    7
 76      1     5       3    5    0   10
 77      1     5       3    6    9    1
 78      1     3       0    0    5    3
 79      1     3       9   10    7    6
 80      1     8       0    9    1    6
 81      1     8      10    0   10    3
 82      1     1       2    5    7    7
 83      1     4       4    2    0    0
 84      1     9       0   10    5    0
 85      1    10      10    9    2    0
 86      1     5       7    0    6    8
 87      1     5       8    9    0    0
 88      1    10       9    3    5   10
 89      1     1      10    4    3    5
 90      1     3       5    5    4    0
 91      1     3       9    0    1    0
 92      1     4       8    0    5    0
 93      1     1       1    6    1    6
 94      1     5       4    0    7    0
 95      1     2       0    4    0    3
 96      1     3       9    1    2    0
 97      1     2       9    4    0    7
 98      1     5       0    5    2    8
 99      1     1       8    0   10    0
100      1     8       0    0   10    8
101      1     7       0    8    6    0
102      1     9      10    4    0    3
103      1     5       0    0    0    8
104      1     5       6    0    3    8
105      1     1       6   10    3   10
106      1     6       4    1    0    8
107      1     4       5    9    3    0
108      1     6       6    1    7    8
109      1     2       9    7    3    4
110      1     2       7    0    7    0
111      1     1       6    8    0    0
112      1     7      10    4    8    9
113      1     8       6    0    3    8
114      1     5       2    0    8    1
115      1     6       6    9    0    0
116      1     2      10    7    0    9
117      1     6       2    9    3    4
118      1     6      10    0    2    3
119      1     4       1    0    0    0
120      1     2       1    8   10    9
121      1     9       6    0    2    9
122      1     0       0    0    0    0
************************************************************************
RESOURCEAVAILABILITIES:
  R 1  R 2  R 3  R 4
   44   45   37   44
************************************************************************
