# Supplementary material for: A multi-agent system for distributed multi-project scheduling with two-stage decomposition
Source: PLoS One. 2018 Oct 9;13(10):e0205445. doi: 10.1371/journal.pone.0205445 (PMC6177185; doi:10.1371/journal.pone.0205445)
Supplement: S1 Appendix — (ZIP) [file pone.0205445.s001.zip › S1 Appendix/j120_a20/mp_j120_a20_nr3_set/KolischInstanzen/j120/j12035_2.sm]

************************************************************************
file with basedata            : J12035_.BAS
initial value random generator: 1278764595
************************************************************************
projects                      :  1
jobs (incl. supersource/sink ):  122
horizon                       :  693
RESOURCES
  - renewable                 :  4   R
  - nonrenewable              :  0   N
  - doubly constrained        :  0   D
************************************************************************
PROJECT INFORMATION:
pronr.  #jobs rel.date duedate tardcost  MPM-Time
    1    120      0      111       97      111
************************************************************************
PRECEDENCE RELATIONS:
jobnr.    #modes  #successors   successors
   1        1          3           2   3   4
   2        1          3           6   8  19
   3        1          3           5  17  23
   4        1          3          11  42 107
   5        1          3           7  13  15
   6        1          1          69
   7        1          3          10  49  65
   8        1          1           9
   9        1          3          32  36  57
  10        1          3          12  14  29
  11        1          2          67  72
  12        1          3          24  35  50
  13        1          1          71
  14        1          3          16  22  25
  15        1          3          30  34 110
  16        1          3          21  35  90
  17        1          3          18  20  27
  18        1          1          60
  19        1          3          31  36  39
  20        1          1          61
  21        1          3          26  73  85
  22        1          2          47  74
  23        1          3          28  33 102
  24        1          1          46
  25        1          2          80 104
  26        1          1         114
  27        1          2          40  46
  28        1          2          82  84
  29        1          3          45  68  87
  30        1          3          55  82  98
  31        1          1         106
  32        1          2          33  62
  33        1          1          34
  34        1          3          52  56  84
  35        1          2          37 106
  36        1          3          51 109 121
  37        1          3          38  48  59
  38        1          3          52  92 104
  39        1          2          43  56
  40        1          3          41  53  54
  41        1          3          44  47  80
  42        1          2          52  62
  43        1          1          46
  44        1          2          63  85
  45        1          1          77
  46        1          1          69
  47        1          1          76
  48        1          1          74
  49        1          1          82
  50        1          3          70  86  89
  51        1          1          94
  52        1          1          58
  53        1          2          78 105
  54        1          1         121
  55        1          1          63
  56        1          1          58
  57        1          2          71  85
  58        1          3          75  79  91
  59        1          2          78 113
  60        1          2          62  79
  61        1          2          64 113
  62        1          2          78  83
  63        1          3          69  92  93
  64        1          3          66  67  88
  65        1          2          75 100
  66        1          1          94
  67        1          1          71
  68        1          2          90 111
  69        1          2          86  99
  70        1          1          93
  71        1          3          76  81  91
  72        1          2          76  77
  73        1          2          81  83
  74        1          2          88  95
  75        1          1          88
  76        1          1          83
  77        1          1          97
  78        1          3          93  95  97
  79        1          2          87  98
  80        1          2          94 115
  81        1          1         103
  82        1          1         112
  83        1          1          97
  84        1          3          91 101 108
  85        1          1          96
  86        1          1         119
  87        1          1         109
  88        1          1         116
  89        1          2         101 107
  90        1          2          95 114
  91        1          1         117
  92        1          2         102 118
  93        1          1         112
  94        1          1         110
  95        1          3         102 108 109
  96        1          2         100 108
  97        1          3          98 103 114
  98        1          1         111
  99        1          2         101 104
 100        1          2         106 110
 101        1          2         103 105
 102        1          1         120
 103        1          1         115
 104        1          1         105
 105        1          1         112
 106        1          1         107
 107        1          2         111 113
 108        1          1         117
 109        1          1         118
 110        1          1         120
 111        1          2         116 119
 112        1          1         115
 113        1          1         119
 114        1          1         121
 115        1          1         116
 116        1          1         117
 117        1          1         118
 118        1          1         120
 119        1          1         122
 120        1          1         122
 121        1          1         122
 122        1          0        
************************************************************************
REQUESTS/DURATIONS:
jobnr. mode duration  R 1  R 2  R 3  R 4
------------------------------------------------------------------------
  1      1     0       0    0    0    0
  2      1     8       4    0    0    2
  3      1     6       4    4    1    6
  4      1     7       2    0    9    8
  5      1    10       8    0    4    3
  6      1     3       9   10    7    3
  7      1    10       8    0    6    0
  8      1     8       5    8    6    7
  9      1     4       6    0    1    5
 10      1     4       3    5    0    0
 11      1     9       0    3    7    0
 12      1    10       6    2    0    2
 13      1     6       0   10    5   10
 14      1     6       6    0    0    0
 15      1     7       2    5    0   10
 16      1     3       0    5   10    9
 17      1     8      10    2   10    8
 18      1     4       8    9    7    7
 19      1     9       0    0    5    0
 20      1     3       8    0    5    3
 21      1     7       0    7    3    7
 22      1    10       9   10    0    0
 23      1     5       0    7    5    0
 24      1    10       2    8    3    1
 25      1     4       4    6    5    0
 26      1     8       6    8    7   10
 27      1     8       7    2    6    4
 28      1     8       2   10    0    0
 29      1     2       5    1    6    1
 30      1     8       0    0    0    5
 31      1     6       0    5    4   10
 32      1     6       4    6    0    0
 33      1     3       8    5    2    7
 34      1     4       0    8    6    0
 35      1     2       0    3    0    5
 36      1     3       4   10    6    7
 37      1     2       1   10    1    0
 38      1     3       0   10    9    3
 39      1     8       1    8    3    8
 40      1     5       1    7   10    1
 41      1     9       0    3    3    6
 42      1     5       7    6    9    2
 43      1    10       0    9    4    7
 44      1     3       4    2    7   10
 45      1    10      10    0    7    0
 46      1     1       7    7    9    1
 47      1     1       8    4    0    3
 48      1     4       7    5    9    0
 49      1     3       6    5    4    5
 50      1     1       0    2   10   10
 51      1     7       5   10    9    4
 52      1     9       7    6    1    0
 53      1     6       0    4    0    9
 54      1     7       0    8    4    6
 55      1     7       6    5    7    2
 56      1     1       9    1   10    0
 57      1     8       1    0    9    4
 58      1     8       0   10    3    1
 59      1     6       0    5    7    3
 60      1     1       4    1    0    5
 61      1     2       2    7    4    0
 62      1     2       5    2    0    0
 63      1     9       0    9    4    5
 64      1     5       1    0   10    0
 65      1     1       6    3    1    0
 66      1     7       8    4    0    7
 67      1     3       1    2   10    0
 68      1     8       0    8    4    0
 69      1     1       2    0    9    2
 70      1     4       1    8    1    0
 71      1     5       0    7    7    5
 72      1     7       6    1   10    7
 73      1     9       2    2    1    9
 74      1     5       0    0   10    2
 75      1     2       4    0    8    0
 76      1    10       0    9    1    2
 77      1     1       2    3    8    0
 78      1     4       7    7    0    6
 79      1     7      10    5    6    0
 80      1    10       3   10    0    1
 81      1     8       0    9   10    2
 82      1     7       6    0    8    5
 83      1     8       2    0    3    1
 84      1     7       0   10    5    0
 85      1     7       4    4    5    6
 86      1     3       9    2    9   10
 87      1     7       0    8    2    6
 88      1     8       0    5    3    8
 89      1     8       0    6    4    6
 90      1     2       2    0    1    0
 91      1     8       8    9    1    0
 92      1     5      10    9    4    0
 93      1     5       1    0    4    0
 94      1     8       0    3    3    5
 95      1     7       7    0    1    0
 96      1     8       5    1    3    2
 97      1     5       0    4    7    0
 98      1    10       0    0    0    6
 99      1     8       5    1    5    4
100      1     6       3    8    7    4
101      1     4       8    5    4    6
102      1     6       7    6    0    1
103      1     6       9    2    5   10
104      1     7       9    1    1    0
105      1    10       7    0    8    0
106      1     4       1    0    5    8
107      1     6       7    2    2    2
108      1     1       9    6    6    0
109      1     9       4    8    0    7
110      1     6      10    4    8    2
111      1     2       8    9    0    2
112      1     4       0    7    8   10
113      1     3      10    9    4    9
114      1     4       0    4   10    0
115      1     5       6    4    6    4
116      1     3       2    0    0    4
117      1     6       5    7   10    8
118      1     9       3    0    0    8
119      1     1       0   10    3    8
120      1     7       0    7    3    7
121      1     9       4    7    2    5
122      1     0       0    0    0    0
************************************************************************
RESOURCEAVAILABILITIES:
  R 1  R 2  R 3  R 4
   30   44   34   36
************************************************************************
