# Supplementary material for: A multi-agent system for distributed multi-project scheduling with two-stage decomposition
Source: PLoS One. 2018 Oct 9;13(10):e0205445. doi: 10.1371/journal.pone.0205445 (PMC6177185; doi:10.1371/journal.pone.0205445)
Supplement: S1 Appendix — (ZIP) [file pone.0205445.s001.zip › S1 Appendix/j120_a20/mp_j120_a20_nr3_set/KolischInstanzen/j120/j12045_5.sm]

************************************************************************
file with basedata            : J12045_.BAS
initial value random generator: 16862310
************************************************************************
projects                      :  1
jobs (incl. supersource/sink ):  122
horizon                       :  694
RESOURCES
  - renewable                 :  4   R
  - nonrenewable              :  0   N
  - doubly constrained        :  0   D
************************************************************************
PROJECT INFORMATION:
pronr.  #jobs rel.date duedate tardcost  MPM-Time
    1    120      0      114       21      114
************************************************************************
PRECEDENCE RELATIONS:
jobnr.    #modes  #successors   successors
   1        1          3           2   3   4
   2        1          3          16  17  24
   3        1          3           5  12  28
   4        1          3          63  65  69
   5        1          2           6  53
   6        1          3           7  33 107
   7        1          3           8   9  23
   8        1          3          10  11  14
   9        1          3          15  70  83
  10        1          3          13  21  26
  11        1          3          22  25  62
  12        1          2          74 108
  13        1          3          22  44  49
  14        1          3          18  32  40
  15        1          3          21  38  84
  16        1          3          45  56  58
  17        1          3          19  31  50
  18        1          3          20  42  76
  19        1          3          30  41  90
  20        1          3          47  52  55
  21        1          3          25  46  57
  22        1          2          77  79
  23        1          3          27 101 113
  24        1          3          35  78  94
  25        1          3          41  48 109
  26        1          3          30  61  89
  27        1          3          34  42  51
  28        1          3          29  79  81
  29        1          3          35  36  39
  30        1          1         111
  31        1          3          39  77 104
  32        1          3          37  90  97
  33        1          3          43  60  93
  34        1          2          40  70
  35        1          3          38  73  87
  36        1          3          82 102 119
  37        1          2          38  41
  38        1          3          64  93  98
  39        1          3          40  46 116
  40        1          2          71  92
  41        1          3          55  64 117
  42        1          2          48  67
  43        1          3          61  75  80
  44        1          1          59
  45        1          2          54  68
  46        1          3          55  65  66
  47        1          2          49 116
  48        1          1          81
  49        1          3          72  83  85
  50        1          3          54  73  75
  51        1          2          85 121
  52        1          3          66  71  96
  53        1          3          68  89  91
  54        1          2          57  87
  55        1          1         118
  56        1          2          57  60
  57        1          2          59  69
  58        1          3          62  69  86
  59        1          2          63  92
  60        1          1          73
  61        1          3          64  84 103
  62        1          3          91  95 111
  63        1          3          66  74 104
  64        1          1          65
  65        1          1         105
  66        1          2          72  80
  67        1          3          70  94 114
  68        1          3          93  97 107
  69        1          2          74  78
  70        1          3          71  82  85
  71        1          2          72 110
  72        1          1         103
  73        1          2          77  96
  74        1          3          82  88 117
  75        1          3          86  94 112
  76        1          2          83  84
  77        1          1          88
  78        1          2          79  81
  79        1          2          80 116
  80        1          2          99 109
  81        1          1         110
  82        1          2          90  91
  83        1          1          96
  84        1          3          86  92  95
  85        1          1         110
  86        1          2          88 101
  87        1          2          89 107
  88        1          1         105
  89        1          2          95  99
  90        1          1         103
  91        1          1         106
  92        1          2         100 102
  93        1          2          99 104
  94        1          1         100
  95        1          1          98
  96        1          2          97  98
  97        1          1         105
  98        1          3         100 108 112
  99        1          2         101 102
 100        1          1         106
 101        1          1         108
 102        1          1         120
 103        1          1         106
 104        1          1         112
 105        1          3         111 113 120
 106        1          1         109
 107        1          1         115
 108        1          1         114
 109        1          1         118
 110        1          1         119
 111        1          1         118
 112        1          2         113 114
 113        1          1         115
 114        1          2         115 117
 115        1          1         119
 116        1          1         121
 117        1          1         120
 118        1          1         121
 119        1          1         122
 120        1          1         122
 121        1          1         122
 122        1          0        
************************************************************************
REQUESTS/DURATIONS:
jobnr. mode duration  R 1  R 2  R 3  R 4
------------------------------------------------------------------------
  1      1     0       0    0    0    0
  2      1     4       0    0    9    0
  3      1     4       0    7    0    0
  4      1     9       0    8    0    0
  5      1     7      10    0    0    0
  6      1     9       0    2    0    0
  7      1     3       9    0    0    0
  8      1     6       4    0    0    0
  9      1     4       0    6    0    0
 10      1     7       0    6    0    0
 11      1     4       0    0    0    6
 12      1     3       0    0    0    8
 13      1     2       6    0    0    0
 14      1     7       5    0    0    0
 15      1     4       0    0   10    0
 16      1     3       0    0    0    5
 17      1     2       0    7    0    0
 18      1    10       0    8    0    0
 19      1     6       0    0    0    3
 20      1     7       0    0    2    0
 21      1     9       0    6    0    0
 22      1     9       0    0    7    0
 23      1     5       4    0    0    0
 24      1     2       0    0    7    0
 25      1     4       0    5    0    0
 26      1     1      10    0    0    0
 27      1     6      10    0    0    0
 28      1     5       0    0    0    6
 29      1     5       3    0    0    0
 30      1     4       5    0    0    0
 31      1    10       8    0    0    0
 32      1     3       0    0    0    7
 33      1     8       0    4    0    0
 34      1    10       0    0    4    0
 35      1    10       0    3    0    0
 36      1     5       0    0    0    6
 37      1     7       3    0    0    0
 38      1     9       0    0    0    8
 39      1     9       0    0    0    6
 40      1     8       0    0    9    0
 41      1     3       0    2    0    0
 42      1    10       0    9    0    0
 43      1     2       0    4    0    0
 44      1     7       0    0    0    8
 45      1     3       0    7    0    0
 46      1     4       0    0    0    8
 47      1     3       0    0    0    7
 48      1     8       0    3    0    0
 49      1     8       0    1    0    0
 50      1     1       7    0    0    0
 51      1     7       0    0    0   10
 52      1     7       0    0    0    1
 53      1     3       0    0    0    5
 54      1     7       0    0    4    0
 55      1     6       0    4    0    0
 56      1    10       0    0    1    0
 57      1    10       9    0    0    0
 58      1    10       3    0    0    0
 59      1     5       0    0    8    0
 60      1     5       0    0    0    8
 61      1     1       0    0    0    4
 62      1     4       0    0    0    4
 63      1     2       0    0    0    7
 64      1     8       4    0    0    0
 65      1     1       0    6    0    0
 66      1     9       0    0    9    0
 67      1     3       0    0    5    0
 68      1     9       9    0    0    0
 69      1     9       0    4    0    0
 70      1     6       8    0    0    0
 71      1     8       0    8    0    0
 72      1     7       6    0    0    0
 73      1     8       0    0    8    0
 74      1     3       0   10    0    0
 75      1     9       0    0    0    5
 76      1     6       0    0    0    3
 77      1     5       7    0    0    0
 78      1     9       0    0    0    8
 79      1     8       6    0    0    0
 80      1     2       0    0    7    0
 81      1     1       0    0    0    6
 82      1     7       0    1    0    0
 83      1     7       4    0    0    0
 84      1     4       0    0    0    8
 85      1     3       0    3    0    0
 86      1    10       0    0    1    0
 87      1     1       0    0    5    0
 88      1     6       0    9    0    0
 89      1     7       2    0    0    0
 90      1     6       1    0    0    0
 91      1    10       0    0    9    0
 92      1     6       2    0    0    0
 93      1     5       0    0    8    0
 94      1     9       0    0    8    0
 95      1     2       0    0    9    0
 96      1     2       0    0   10    0
 97      1     2       0    8    0    0
 98      1    10       0    0    5    0
 99      1     2       0    0    7    0
100      1    10       0    0    0    4
101      1     6       0    0    5    0
102      1     9       0    0    0    7
103      1     7       0    8    0    0
104      1     9       4    0    0    0
105      1     7       0    0    9    0
106      1     9       0    0    0    3
107      1     2       0    0   10    0
108      1     1       0    9    0    0
109      1     4       0    0    0    1
110      1     3       8    0    0    0
111      1     2       0    0    5    0
112      1     7       0    0    2    0
113      1    10       1    0    0    0
114      1     9       0    1    0    0
115      1     3       0    4    0    0
116      1     2       0    0    0    7
117      1     3       0    0    0    8
118      1     4       0    6    0    0
119      1     8       2    0    0    0
120      1    10       5    0    0    0
121      1     3       0    9    0    0
122      1     0       0    0    0    0
************************************************************************
RESOURCEAVAILABILITIES:
  R 1  R 2  R 3  R 4
   18   16   20   20
************************************************************************
