# Supplementary material for: A multi-agent system for distributed multi-project scheduling with two-stage decomposition
Source: PLoS One. 2018 Oct 9;13(10):e0205445. doi: 10.1371/journal.pone.0205445 (PMC6177185; doi:10.1371/journal.pone.0205445)
Supplement: S1 Appendix — (ZIP) [file pone.0205445.s001.zip › S1 Appendix/j120_a20/mp_j120_a20_nr3_set/KolischInstanzen/j120/j12046_5.sm]

************************************************************************
file with basedata            : J12046_.BAS
initial value random generator: 1544091480
************************************************************************
projects                      :  1
jobs (incl. supersource/sink ):  122
horizon                       :  657
RESOURCES
  - renewable                 :  4   R
  - nonrenewable              :  0   N
  - doubly constrained        :  0   D
************************************************************************
PROJECT INFORMATION:
pronr.  #jobs rel.date duedate tardcost  MPM-Time
    1    120      0       97       29       97
************************************************************************
PRECEDENCE RELATIONS:
jobnr.    #modes  #successors   successors
   1        1          3           2   3   4
   2        1          3           6   7  28
   3        1          3           5  10  22
   4        1          3           9  12  20
   5        1          3           8  19  21
   6        1          3          47  49 111
   7        1          3          26  52  65
   8        1          3          11  44 118
   9        1          3          31  36  38
  10        1          3          17  25  71
  11        1          3          15  33  35
  12        1          3          13  14  18
  13        1          1          47
  14        1          3          16  30  48
  15        1          3          25  45  63
  16        1          2          21  24
  17        1          3          55  73  75
  18        1          3          27  85 108
  19        1          3          40  41  62
  20        1          2          53  83
  21        1          2          71  74
  22        1          3          23  32  43
  23        1          3          29  46  56
  24        1          1          37
  25        1          2          42  54
  26        1          3          53  70  88
  27        1          3          38  67  98
  28        1          3          34  72  73
  29        1          3          57  75  77
  30        1          2          44  96
  31        1          3          37  57 115
  32        1          1          77
  33        1          3          39  62  68
  34        1          3          51  81  84
  35        1          3          42  80  87
  36        1          3          54  94 111
  37        1          3          58  61  64
  38        1          3          43  48  81
  39        1          2          67  74
  40        1          3          52  95 108
  41        1          2          79 114
  42        1          3          60  93 106
  43        1          2          44  91
  44        1          1         112
  45        1          3          47  51  54
  46        1          3          50  51  64
  47        1          2          67  95
  48        1          2          59  73
  49        1          2          64  70
  50        1          2          78  86
  51        1          3          62  85 110
  52        1          3          66  87 101
  53        1          3          60  61  93
  54        1          3          59  69  81
  55        1          2          59  89
  56        1          3          77  82  94
  57        1          3          63  68  84
  58        1          1          75
  59        1          1          99
  60        1          1          79
  61        1          3          68  94 102
  62        1          2          76  97
  63        1          3          69 102 120
  64        1          3          66  72  74
  65        1          3          83  96 108
  66        1          3          71  76  84
  67        1          2          79  89
  68        1          2          80 110
  69        1          1          80
  70        1          2          90  96
  71        1          2          82 109
  72        1          1          98
  73        1          3          76  93 102
  74        1          3          82  92 100
  75        1          2          90 121
  76        1          1         100
  77        1          3          78  83 105
  78        1          3          97 104 111
  79        1          1          99
  80        1          2          85 107
  81        1          3          87  91  92
  82        1          2          86 105
  83        1          3          88  91  97
  84        1          2          86  90
  85        1          1         116
  86        1          1          88
  87        1          2          89 113
  88        1          2         103 106
  89        1          2         106 115
  90        1          3          92  98 104
  91        1          1          95
  92        1          1         114
  93        1          2         103 109
  94        1          1         117
  95        1          2         101 109
  96        1          2          99 105
  97        1          2         100 101
  98        1          1         118
  99        1          3         103 107 115
 100        1          1         121
 101        1          2         107 120
 102        1          1         112
 103        1          1         104
 104        1          1         110
 105        1          1         112
 106        1          1         120
 107        1          1         113
 108        1          1         116
 109        1          1         114
 110        1          1         116
 111        1          1         118
 112        1          1         113
 113        1          1         121
 114        1          1         117
 115        1          1         117
 116        1          1         119
 117        1          1         119
 118        1          1         119
 119        1          1         122
 120        1          1         122
 121        1          1         122
 122        1          0        
************************************************************************
REQUESTS/DURATIONS:
jobnr. mode duration  R 1  R 2  R 3  R 4
------------------------------------------------------------------------
  1      1     0       0    0    0    0
  2      1     4       0   10    0    0
  3      1     1       8    6    0    0
  4      1     7       0    0    0    8
  5      1     4       0    0    7    4
  6      1     5       0    0    5    0
  7      1     8       4    7    0    7
  8      1     5       0    8    0    0
  9      1     9       0    4    0    0
 10      1     2       6    3    6    0
 11      1     1       0    9    4    4
 12      1     3       0    0    1    4
 13      1     8       0    4    0    3
 14      1     2       9    0    4    2
 15      1     3       9    0    0    1
 16      1     1       1    0    4    5
 17      1     8       4    0    0    2
 18      1     8       0    0    0    5
 19      1     7       4    0    0    0
 20      1     3       0    0    2    7
 21      1     6       0    1    7    0
 22      1     6       9    0    0    7
 23      1     3       0    0    8    3
 24      1     1       0   10    8    9
 25      1    10       0    0    6    0
 26      1     6       0   10    0    1
 27      1     1       0    0    9    9
 28      1     2       0    0    2    9
 29      1     3       6    0    9    0
 30      1     3       0   10    6    0
 31      1     7       4    0    0    0
 32      1    10       6    3    5    0
 33      1     7       0    3    0    2
 34      1     9       5    0    0    0
 35      1     5       7    5    0    0
 36      1     3       0    0    0    2
 37      1     6       0    7    0    3
 38      1     6       0    0    0    6
 39      1     4       0    0    0    5
 40      1    10       8    0    0    4
 41      1     9       2   10    0    0
 42      1     3       0    0    3    0
 43      1     5       5    0    0    3
 44      1     6       0    0   10   10
 45      1     6       0    9    5    0
 46      1     3       0    1    2    0
 47      1     8      10    0    0    3
 48      1     8       0   10    6    4
 49      1     1       3    8    8    0
 50      1     3       0    6    0    3
 51      1    10       0    0    0    4
 52      1     6       5    8    9    0
 53      1     8       3    0    0    4
 54      1     9       0    2    0    5
 55      1     9       3    8    0    0
 56      1     6       7    0    0    0
 57      1     5       5    0   10   10
 58      1     9       0    4    6    5
 59      1     5       7    7    0    4
 60      1     1       0    6    8    7
 61      1     7       0    5    0    0
 62      1     7       0    8    0    6
 63      1    10       6    0    0    0
 64      1     5       5    8    2    0
 65      1     7       6    0    0    0
 66      1     7       0    0    1    1
 67      1     5       5    4    9    8
 68      1     5       1    0    0    0
 69      1     9      10    3    6    0
 70      1     9       3    0    6    0
 71      1    10       3    0    7    0
 72      1    10      10    0    0    0
 73      1     5       2    8    6    0
 74      1     4       2    0    0    9
 75      1     7       0    0    2    8
 76      1     1       4    0    0    0
 77      1     7       0    3    0    0
 78      1     8       0    0    0   10
 79      1    10       0    0    1    5
 80      1     2       8    8    0    7
 81      1     6       0    0    8    0
 82      1     7       2    0    5    0
 83      1     4       5    0    0    0
 84      1     2       6    0    0    0
 85      1     3       6    0    0    0
 86      1     8       0    5    0    1
 87      1     5       0    0    5    4
 88      1     2       1    0    4    2
 89      1     8      10   10    0    0
 90      1     7      10    0    0    0
 91      1     1       5    5    5    2
 92      1     1       0    9    5    0
 93      1     2       0    0    0    5
 94      1     1       0    9    0    5
 95      1     2       0    4    0    1
 96      1     3       1    1    7    2
 97      1     7       0    4    8    1
 98      1     7       8    8    4    0
 99      1     6       0    0    0    1
100      1     7       0    4    0    0
101      1     3       2    0    1    0
102      1     1       5   10    9    0
103      1     4       3   10    6    2
104      1     4       5    0    4    6
105      1     8       5    8    0    0
106      1     9       7    0    2    7
107      1     2       9    0    5    0
108      1     1       3    0    5    0
109      1     9       7    0   10   10
110      1     8       0    0    5    5
111      1     6       0    3    1    6
112      1     7       0    0    6    6
113      1     5       4    0    2    7
114      1     3       0    6    6    0
115      1    10       8    3    0    2
116      1     4       0   10    0    0
117      1     1       0    7    7    0
118      1     7       0    2    0    6
119      1     9       0    0    0   10
120      1     5       0    0    9    0
121      1    10       0    4    0    1
122      1     0       0    0    0    0
************************************************************************
RESOURCEAVAILABILITIES:
  R 1  R 2  R 3  R 4
   15   16   13   14
************************************************************************
