# Supplementary material for: A multi-agent system for distributed multi-project scheduling with two-stage decomposition
Source: PLoS One. 2018 Oct 9;13(10):e0205445. doi: 10.1371/journal.pone.0205445 (PMC6177185; doi:10.1371/journal.pone.0205445)
Supplement: S1 Appendix — (ZIP) [file pone.0205445.s001.zip › S1 Appendix/j120_a20/mp_j120_a20_nr4_set/KolischInstanzen/j120/j1201_8.sm]

************************************************************************
file with basedata            : J1201_.BAS
initial value random generator: 820177659
************************************************************************
projects                      :  1
jobs (incl. supersource/sink ):  122
horizon                       :  635
RESOURCES
  - renewable                 :  4   R
  - nonrenewable              :  0   N
  - doubly constrained        :  0   D
************************************************************************
PROJECT INFORMATION:
pronr.  #jobs rel.date duedate tardcost  MPM-Time
    1    120      0       85       34       85
************************************************************************
PRECEDENCE RELATIONS:
jobnr.    #modes  #successors   successors
   1        1          3           2   3   4
   2        1          1           5
   3        1          3           6  13  42
   4        1          3           8  12  14
   5        1          3           7  15  16
   6        1          3           9  10  27
   7        1          3          11  47  76
   8        1          1          41
   9        1          2          20  55
  10        1          1          45
  11        1          3          24  25  67
  12        1          3          31  51  57
  13        1          1          92
  14        1          3          17  28 117
  15        1          2          29  74
  16        1          2          19  68
  17        1          3          18  30  37
  18        1          2          54  66
  19        1          3          26  56  64
  20        1          3          21  22  23
  21        1          3          48  53  87
  22        1          3          32  79  84
  23        1          3          32  83  89
  24        1          3          65  71  85
  25        1          3          34  63  93
  26        1          3          39  43 105
  27        1          1         112
  28        1          3          50  59 114
  29        1          2          33  94
  30        1          1         111
  31        1          2          36  68
  32        1          1          44
  33        1          2          82  90
  34        1          3          35  49 120
  35        1          1          38
  36        1          1          55
  37        1          1          54
  38        1          3          40  46  58
  39        1          1          97
  40        1          1          52
  41        1          1          58
  42        1          1          97
  43        1          1          45
  44        1          1         109
  45        1          1         121
  46        1          1          71
  47        1          2         106 108
  48        1          1          69
  49        1          1          72
  50        1          1         103
  51        1          1          61
  52        1          3          75  81  96
  53        1          1          68
  54        1          1          60
  55        1          1          80
  56        1          1         119
  57        1          1          58
  58        1          1          59
  59        1          2          91 104
  60        1          1          62
  61        1          1          74
  62        1          1         107
  63        1          1          74
  64        1          1          80
  65        1          2          70 107
  66        1          1         115
  67        1          1         106
  68        1          2          83 112
  69        1          1          90
  70        1          1          92
  71        1          1          86
  72        1          2          73 101
  73        1          3          78 100 111
  74        1          1          77
  75        1          1          88
  76        1          1          88
  77        1          2          89  94
  78        1          1         105
  79        1          1         116
  80        1          1         115
  81        1          1         113
  82        1          2          98 104
  83        1          1          96
  84        1          1          87
  85        1          2         100 103
  86        1          1         121
  87        1          1         105
  88        1          1         106
  89        1          1         102
  90        1          1         107
  91        1          1          98
  92        1          1         110
  93        1          1          99
  94        1          1          95
  95        1          1          96
  96        1          2          98  99
  97        1          1         113
  98        1          1         118
  99        1          1         103
 100        1          1         115
 101        1          1         108
 102        1          1         117
 103        1          1         108
 104        1          1         113
 105        1          1         119
 106        1          1         109
 107        1          1         116
 108        1          1         109
 109        1          1         111
 110        1          1         114
 111        1          1         118
 112        1          1         117
 113        1          1         116
 114        1          1         120
 115        1          1         118
 116        1          1         121
 117        1          1         120
 118        1          1         119
 119        1          1         122
 120        1          1         122
 121        1          1         122
 122        1          0        
************************************************************************
REQUESTS/DURATIONS:
jobnr. mode duration  R 1  R 2  R 3  R 4
------------------------------------------------------------------------
  1      1     0       0    0    0    0
  2      1     3       0    0    6    0
  3      1     3       0    0    0    9
  4      1     1       0    7    0    0
  5      1     7       5    0    0    0
  6      1     6       0    2    0    0
  7      1     4       0    0    4    0
  8      1     9       0    0    6    0
  9      1     5       0    7    0    0
 10      1     1       1    0    0    0
 11      1     3       0    0    0   10
 12      1     7       0    0    2    0
 13      1     3       0    0    9    0
 14      1     9       0    0    0    2
 15      1     8       4    0    0    0
 16      1     2       0    0    0    4
 17      1     7       0    0    8    0
 18      1     7       0    0    0    3
 19      1     6       0    2    0    0
 20      1     2       0    0    2    0
 21      1     4      10    0    0    0
 22      1     7       0    0    0    2
 23      1     1       0    1    0    0
 24      1     7       2    0    0    0
 25      1     8       0    0   10    0
 26      1     9       0    0   10    0
 27      1     7       8    0    0    0
 28      1     4       3    0    0    0
 29      1     8       0    0    0    2
 30      1     9       7    0    0    0
 31      1     1       0    0    0    6
 32      1     4       0    0    1    0
 33      1     9       0    0    0    5
 34      1     7       0    0    3    0
 35      1     4       0    0   10    0
 36      1     5       0    0    0   10
 37      1     6       6    0    0    0
 38      1     2       0    5    0    0
 39      1     3       0    0    4    0
 40      1     3       0    0    0    6
 41      1     8      10    0    0    0
 42      1     7       0    4    0    0
 43      1     1       0    0    0   10
 44      1     4       0   10    0    0
 45      1     6       0    0   10    0
 46      1     6       0    0    9    0
 47      1     3       7    0    0    0
 48      1     4       0    0    6    0
 49      1    10       0    0    0    6
 50      1     8       0    9    0    0
 51      1     6       0    4    0    0
 52      1     9       0    0    1    0
 53      1     1       0    9    0    0
 54      1     7       9    0    0    0
 55      1     3       0    0   10    0
 56      1     2       0    0    8    0
 57      1     4       0    0    0    3
 58      1     4       6    0    0    0
 59      1     3       0    8    0    0
 60      1     9      10    0    0    0
 61      1    10      10    0    0    0
 62      1     3       0    0    0   10
 63      1     8       2    0    0    0
 64      1     6       0    0    2    0
 65      1     6       9    0    0    0
 66      1     4       0    0    0    5
 67      1     3       0   10    0    0
 68      1     9       0    8    0    0
 69      1     7       0    4    0    0
 70      1     5       0    0    7    0
 71      1     9       0    0    7    0
 72      1     6       0    0    0    7
 73      1     5       0    4    0    0
 74      1     7       4    0    0    0
 75      1     2       7    0    0    0
 76      1     7       0    0    0    1
 77      1     2       0    4    0    0
 78      1     8       0    5    0    0
 79      1    10       0    1    0    0
 80      1     7      10    0    0    0
 81      1     6       0    0    3    0
 82      1     7       0    2    0    0
 83      1    10       0    7    0    0
 84      1     8       7    0    0    0
 85      1     7       1    0    0    0
 86      1     4       0    0    0    1
 87      1     5       7    0    0    0
 88      1     5       0    3    0    0
 89      1    10       0    2    0    0
 90      1     6       0   10    0    0
 91      1     9       0    0    6    0
 92      1     1       0    0    0    7
 93      1    10       1    0    0    0
 94      1     3       0    0    0    4
 95      1     2       0    3    0    0
 96      1     1       1    0    0    0
 97      1     7       0    0    2    0
 98      1     2       0    0    0    9
 99      1     4       8    0    0    0
100      1     7       0    0    0    7
101      1     2       0    0    9    0
102      1     2       0    1    0    0
103      1     1       0    0    0    9
104      1     4       0    0    0    1
105      1     2       0    0    0    4
106      1     9       0    0    9    0
107      1     3       0    0    8    0
108      1     1       0    2    0    0
109      1     2       0    0    6    0
110      1     1       0    7    0    0
111      1     9       0    6    0    0
112      1     4       0    2    0    0
113      1     7       3    0    0    0
114      1     2       0    0    0    8
115      1     4       0    0    4    0
116      1     9       5    0    0    0
117      1    10       0    0    8    0
118      1     2       0    0    0    1
119      1     6       0    0    2    0
120      1     8       0    1    0    0
121      1     3       0    0    0    3
122      1     0       0    0    0    0
************************************************************************
RESOURCEAVAILABILITIES:
  R 1  R 2  R 3  R 4
   14   12   12   12
************************************************************************
