# Supplementary material for: A multi-agent system for distributed multi-project scheduling with two-stage decomposition
Source: PLoS One. 2018 Oct 9;13(10):e0205445. doi: 10.1371/journal.pone.0205445 (PMC6177185; doi:10.1371/journal.pone.0205445)
Supplement: S1 Appendix — (ZIP) [file pone.0205445.s001.zip › S1 Appendix/j120_a20/mp_j120_a20_nr4_set/KolischInstanzen/j120/j12012_7.sm]

************************************************************************
file with basedata            : J12012_.BAS
initial value random generator: 429396823
************************************************************************
projects                      :  1
jobs (incl. supersource/sink ):  122
horizon                       :  681
RESOURCES
  - renewable                 :  4   R
  - nonrenewable              :  0   N
  - doubly constrained        :  0   D
************************************************************************
PROJECT INFORMATION:
pronr.  #jobs rel.date duedate tardcost  MPM-Time
    1    120      0       83       95       83
************************************************************************
PRECEDENCE RELATIONS:
jobnr.    #modes  #successors   successors
   1        1          3           2   3   4
   2        1          3          21  32  38
   3        1          3           8   9  22
   4        1          3           5   6  11
   5        1          3          56 102 119
   6        1          3           7  10  16
   7        1          1          14
   8        1          2          13  17
   9        1          1          51
  10        1          1          26
  11        1          2          12  23
  12        1          3          15  42  57
  13        1          1          19
  14        1          3          20  24  29
  15        1          2          35  64
  16        1          2          36 104
  17        1          3          18  33  97
  18        1          3          30  66 100
  19        1          2          25  73
  20        1          1          89
  21        1          3          27  28  41
  22        1          1          48
  23        1          2          43  96
  24        1          1          51
  25        1          1          52
  26        1          3          31  39  59
  27        1          2          58  87
  28        1          1          82
  29        1          3          37  49  70
  30        1          2          54  73
  31        1          1          94
  32        1          2          34  53
  33        1          3          47  62 112
  34        1          3          40  68  71
  35        1          1          87
  36        1          1          54
  37        1          2          50  90
  38        1          2          60  69
  39        1          2          44  74
  40        1          3          45  46 107
  41        1          2          75  81
  42        1          1          48
  43        1          1          55
  44        1          1         114
  45        1          1          84
  46        1          1          83
  47        1          1          82
  48        1          1          51
  49        1          1          64
  50        1          1          63
  51        1          1         106
  52        1          1          54
  53        1          2          72  79
  54        1          1          64
  55        1          2          61  99
  56        1          1          80
  57        1          2          70 112
  58        1          3          63  65  98
  59        1          1          67
  60        1          2         109 113
  61        1          1         105
  62        1          1          66
  63        1          1          88
  64        1          2          77  91
  65        1          1          67
  66        1          1          86
  67        1          1          79
  68        1          3          91 100 101
  69        1          2          84 108
  70        1          2          78  92
  71        1          2          93 111
  72        1          1          74
  73        1          2          76  84
  74        1          3          85 114 115
  75        1          1          95
  76        1          1          79
  77        1          1          78
  78        1          1         109
  79        1          1         120
  80        1          1         117
  81        1          1          83
  82        1          1         118
  83        1          1          87
  84        1          1          99
  85        1          1         121
  86        1          1         103
  87        1          2         114 115
  88        1          1          95
  89        1          1         108
  90        1          1         101
  91        1          1         120
  92        1          1         102
  93        1          1         110
  94        1          1          99
  95        1          1         107
  96        1          1         115
  97        1          1         102
  98        1          2         108 111
  99        1          1         101
 100        1          1         103
 101        1          1         111
 102        1          1         116
 103        1          1         104
 104        1          1         117
 105        1          1         118
 106        1          1         117
 107        1          1         116
 108        1          1         110
 109        1          1         110
 110        1          1         118
 111        1          1         113
 112        1          1         113
 113        1          1         116
 114        1          1         119
 115        1          1         121
 116        1          1         120
 117        1          1         121
 118        1          1         119
 119        1          1         122
 120        1          1         122
 121        1          1         122
 122        1          0        
************************************************************************
REQUESTS/DURATIONS:
jobnr. mode duration  R 1  R 2  R 3  R 4
------------------------------------------------------------------------
  1      1     0       0    0    0    0
  2      1     7       0    0   10    0
  3      1    10       8    9    5    0
  4      1    10       1    8    6    7
  5      1     5       7    6    2   10
  6      1     2       5    0    8    2
  7      1     8      10    9    0    3
  8      1     5       5    4    9    2
  9      1     9       7    4    9    4
 10      1     9       9   10    0    4
 11      1     1       0    1    9    7
 12      1    10       9    5    9    0
 13      1     6       8    2    8    9
 14      1     8       1    0    5    0
 15      1     4       2    5    2    0
 16      1    10       9    5    4    5
 17      1     6       2    1    7    4
 18      1     6       0    0    0    8
 19      1     4       0    1    7    0
 20      1     2       9    5    7    7
 21      1     3       3    0   10    9
 22      1     3       5    0    6    6
 23      1     2       7    9    6    8
 24      1     2       0   10    3    3
 25      1     9       1    0    3    0
 26      1     9       7    9    2    6
 27      1     6       4    9    6    0
 28      1     9       0    8    0    2
 29      1     2       5    1    6    8
 30      1     4       5    1    6    5
 31      1     2       9    0    0    1
 32      1     9       0    2    3    6
 33      1     6       1    2   10    0
 34      1    10       3    3    8    0
 35      1     4       3    0    6    6
 36      1     7       7    1    9    4
 37      1     5       0    1    0    2
 38      1     5       0    1    9    1
 39      1    10       0   10    7    0
 40      1     2       1    5    8   10
 41      1     6      10    0    4    9
 42      1     5       5    3    7    4
 43      1     6       3    6   10    1
 44      1     1       6    4    3    1
 45      1     1       6    0   10    6
 46      1     3       0    0    2    7
 47      1     2       0    5    9    4
 48      1     3       0    7    0    8
 49      1     5       0    6    3    0
 50      1     6       0    3    7    1
 51      1     7       0    0    8    6
 52      1     2       7    3    3    9
 53      1     5       0    7    6    1
 54      1    10       1    0    2    7
 55      1     7       6    2    0    8
 56      1     5       7   10    3    1
 57      1     6       3    2    4    9
 58      1     9      10    7    6    8
 59      1     3       3    6    7    2
 60      1     1       3    8    9    5
 61      1     1       1    0   10    6
 62      1     4       0    0    0    5
 63      1     2       0    0    3    9
 64      1     2       3    7    1    0
 65      1     6       5   10    0    9
 66      1    10       9    0    1    5
 67      1    10       6    0    0    1
 68      1     8       1    5    7    4
 69      1     8       5   10    9    2
 70      1     2       7    0    1    4
 71      1     6       1   10    2    0
 72      1     9       3    8    0    9
 73      1     5       5    8    0    6
 74      1     1       7    3    3    0
 75      1     8       6    2    0    5
 76      1     6       4   10    5   10
 77      1     6       1    7    8    6
 78      1     1       0    8    0    6
 79      1     7       7    4    0    6
 80      1    10       6    9    0    6
 81      1     9       3    0    2    6
 82      1    10       6    8   10    0
 83      1    10       5    0    7   10
 84      1     9       7    2    7    8
 85      1    10       4    6    0    3
 86      1     3       6   10    5    7
 87      1     6       1    0    9    3
 88      1     3       0    2    6    0
 89      1     8       1    6    2    5
 90      1     6       7    0    5    4
 91      1     4       3    0    3   10
 92      1     9       1    1    5    4
 93      1     6       3    4    0    6
 94      1     4       1    0    6    0
 95      1     4      10    8    0    0
 96      1     6       0    9    3    6
 97      1     6       9    4    0    4
 98      1     9       4    9    0    1
 99      1     1       0    1    9   10
100      1     1       0    3    6    0
101      1     5       1    0    5    5
102      1     3       0    4    0    6
103      1     4       1    6    0    0
104      1     9       1   10    0    0
105      1     6       0    7    5    8
106      1    10       0    5    3    8
107      1    10       1    0    4    0
108      1     6       8    0    9    0
109      1    10       7    1    0    4
110      1    10       5    1    2    0
111      1     3       4    0    0    1
112      1     2       5    2    0    9
113      1     7       2    0    3    8
114      1     5       9    6    0    3
115      1     4       2    4    5    7
116      1     2       0    8    4   10
117      1     5       0    2    2    0
118      1     1       6    9    7   10
119      1     7       0    1    0    8
120      1     8      10    0    4    0
121      1     4       0    3    2    6
122      1     0       0    0    0    0
************************************************************************
RESOURCEAVAILABILITIES:
  R 1  R 2  R 3  R 4
   26   28   25   31
************************************************************************
