# Supplementary material for: A multi-agent system for distributed multi-project scheduling with two-stage decomposition
Source: PLoS One. 2018 Oct 9;13(10):e0205445. doi: 10.1371/journal.pone.0205445 (PMC6177185; doi:10.1371/journal.pone.0205445)
Supplement: S1 Appendix — (ZIP) [file pone.0205445.s001.zip › S1 Appendix/j120_a20/mp_j120_a20_nr4_set/KolischInstanzen/j120/j12013_2.sm]

************************************************************************
file with basedata            : J12013_.BAS
initial value random generator: 658751278
************************************************************************
projects                      :  1
jobs (incl. supersource/sink ):  122
horizon                       :  635
RESOURCES
  - renewable                 :  4   R
  - nonrenewable              :  0   N
  - doubly constrained        :  0   D
************************************************************************
PROJECT INFORMATION:
pronr.  #jobs rel.date duedate tardcost  MPM-Time
    1    120      0       72       79       72
************************************************************************
PRECEDENCE RELATIONS:
jobnr.    #modes  #successors   successors
   1        1          3           2   3   4
   2        1          2          40  78
   3        1          3           6  12  81
   4        1          3           5   7  22
   5        1          3           9  17  41
   6        1          3           8  20  23
   7        1          1          13
   8        1          3          10  24  47
   9        1          1          26
  10        1          3          11  14  18
  11        1          3          42  77  78
  12        1          3          15  16  74
  13        1          3          35  37  58
  14        1          1          68
  15        1          3          19  33  34
  16        1          3          21  40 106
  17        1          1          32
  18        1          1          29
  19        1          2          43  84
  20        1          2          28  63
  21        1          3          44  53  65
  22        1          3          27  30  36
  23        1          3          54  73 107
  24        1          3          25  52  87
  25        1          1          49
  26        1          3          28  31  45
  27        1          1          80
  28        1          1          39
  29        1          1          53
  30        1          1          63
  31        1          1          88
  32        1          2          94 102
  33        1          2          51 120
  34        1          2          40 103
  35        1          3          38  64  89
  36        1          3          79 108 110
  37        1          3          83  99 113
  38        1          2          66  67
  39        1          1         121
  40        1          2          46  56
  41        1          3          59  85 100
  42        1          2          55  61
  43        1          2          69  82
  44        1          1          48
  45        1          1          75
  46        1          1         111
  47        1          1          50
  48        1          1          71
  49        1          1          89
  50        1          1          72
  51        1          2          57 110
  52        1          1          90
  53        1          1          94
  54        1          1         100
  55        1          2          60 119
  56        1          1          65
  57        1          2          62  67
  58        1          1          90
  59        1          1          72
  60        1          1          67
  61        1          1         114
  62        1          1          70
  63        1          1         114
  64        1          1          81
  65        1          1          76
  66        1          1         113
  67        1          1          96
  68        1          2          86 104
  69        1          1         109
  70        1          1          88
  71        1          1         118
  72        1          1          74
  73        1          1         106
  74        1          1          91
  75        1          1          95
  76        1          1          92
  77        1          1         112
  78        1          1          97
  79        1          2          80 101
  80        1          1         103
  81        1          2          96 105
  82        1          1         100
  83        1          2          92  95
  84        1          1          88
  85        1          2          93  98
  86        1          1         101
  87        1          1         118
  88        1          1         101
  89        1          1          99
  90        1          1         114
  91        1          1          92
  92        1          2         104 105
  93        1          1         106
  94        1          1         115
  95        1          1         119
  96        1          1          97
  97        1          1         111
  98        1          1         105
  99        1          1         112
 100        1          1         117
 101        1          2         107 113
 102        1          1         118
 103        1          1         111
 104        1          1         108
 105        1          1         115
 106        1          1         109
 107        1          1         112
 108        1          1         117
 109        1          1         121
 110        1          1         116
 111        1          1         116
 112        1          1         119
 113        1          1         116
 114        1          1         115
 115        1          1         120
 116        1          1         117
 117        1          1         121
 118        1          1         120
 119        1          1         122
 120        1          1         122
 121        1          1         122
 122        1          0        
************************************************************************
REQUESTS/DURATIONS:
jobnr. mode duration  R 1  R 2  R 3  R 4
------------------------------------------------------------------------
  1      1     0       0    0    0    0
  2      1     9       4    8    1    5
  3      1     8      10    4   10    2
  4      1    10       3    3    0    0
  5      1    10      10   10    4   10
  6      1     4       0    1    8    0
  7      1     1       6    0    6    0
  8      1     4       0    3    4    0
  9      1    10       0    2    6   10
 10      1    10      10    0    0    1
 11      1     7       0    3    2   10
 12      1     2       1    0   10   10
 13      1     3       2    2    8    1
 14      1     8       0    7    0    0
 15      1     1       6    0    7    1
 16      1    10       0    3    2    2
 17      1     4       0   10    0    3
 18      1     3       7    0    0    0
 19      1     8       6    2    2    5
 20      1     1       7    4    4    0
 21      1     3       5    1    0    6
 22      1     7       8    7    2    0
 23      1     3       6    9    3    0
 24      1     8       0    1    5    8
 25      1     4       7    7    2    8
 26      1     1       9    8   10    4
 27      1    10       0    0    9    8
 28      1     2       1    0    2    8
 29      1     7       6    5    6    6
 30      1     8       7    2   10    7
 31      1     6       0    2    7    5
 32      1     5      10    0    0    2
 33      1     6       0    5   10    0
 34      1    10       4    0    3    0
 35      1     8       0    4    0    3
 36      1     8      10    5   10    0
 37      1     3       0    0    3   10
 38      1     5       5    0    0    4
 39      1     4       0    7    3    2
 40      1     6       6   10    0    4
 41      1     1       0    8    6    6
 42      1     1       2    0   10    4
 43      1     4       8    6    5    8
 44      1     8       1    3    2    0
 45      1     4       2    5    5    0
 46      1     9       0    4    1    0
 47      1     2       0    5    0    1
 48      1     9       9    3    8    0
 49      1     5       1    5    0    6
 50      1     9       4    4    6   10
 51      1     3       3    6    3    0
 52      1    10       0    2    5    0
 53      1     5       2    6    9    7
 54      1     2       0    4    2    0
 55      1     3       4    0    9    3
 56      1     9       0    7    8    8
 57      1     3       0    1    4    6
 58      1     5       2    1    1    5
 59      1     3       2    0    5    0
 60      1     7       7    6    0    4
 61      1    10       4    0    4    1
 62      1     3       3    0    4    6
 63      1     6       9    5    0    5
 64      1     8       7   10    0    8
 65      1     1       6    8    0    9
 66      1     4       9    0    0   10
 67      1     5       9    4    9    5
 68      1     4       0    1    4    0
 69      1     5       5    9    4    5
 70      1    10       8    9    9    1
 71      1     9      10    2    5    3
 72      1     9       0    1    0    5
 73      1     7       7    0    0    5
 74      1     3       7    1    2    0
 75      1     4       8    9    5   10
 76      1     1       2    1    2    7
 77      1     6       1    3    9    8
 78      1     4       8    0    4    9
 79      1     2       1    6    2    0
 80      1     8       0    7    7    8
 81      1     8       6    4    8    9
 82      1     5       6    4    4    0
 83      1     6       5    5    8    1
 84      1     4       0    2    3    0
 85      1     5       9    0    0    9
 86      1     2       1    6    0    2
 87      1     1       9    4    8    7
 88      1     3       3    0    3    6
 89      1     6       4    0   10    0
 90      1     9       9    5    6    9
 91      1     2       9    2    2    9
 92      1     6       7    0    2    7
 93      1     1       0    5    0    4
 94      1     4       1    0    3    4
 95      1     8       0    0    8    0
 96      1     9       6    3    0    5
 97      1     3       0    0    5    2
 98      1     6       0   10    4    0
 99      1     3       2    8    3    0
100      1     9       0    1    1    6
101      1     6       0    8    1    4
102      1     8       8    2   10    4
103      1     5       2    9    4   10
104      1     7       2    5    6    3
105      1     1       4    7    2    7
106      1     7       0    7    4    3
107      1     7       2    6    3    4
108      1     5       3   10    9    0
109      1     3       6    0    1    0
110      1     2       3    9    6   10
111      1     1       2    5    2    6
112      1     3       2    4    5    2
113      1     2       0    7    0    2
114      1     7       2   10    7    4
115      1     5       0    6    9   10
116      1     1       5    8    4    6
117      1     4       5    5    7    9
118      1     5       4    8    5    0
119      1     4       1    0    1    5
120      1     9       8    7    3    8
121      1     5       0   10    4    0
122      1     0       0    0    0    0
************************************************************************
RESOURCEAVAILABILITIES:
  R 1  R 2  R 3  R 4
   37   39   43   36
************************************************************************
