# Supplementary material for: A multi-agent system for distributed multi-project scheduling with two-stage decomposition
Source: PLoS One. 2018 Oct 9;13(10):e0205445. doi: 10.1371/journal.pone.0205445 (PMC6177185; doi:10.1371/journal.pone.0205445)
Supplement: S1 Appendix — (ZIP) [file pone.0205445.s001.zip › S1 Appendix/j120_a20/mp_j120_a20_nr4_set/KolischInstanzen/j120/j12014_6.sm]

************************************************************************
file with basedata            : J12014_.BAS
initial value random generator: 350244178
************************************************************************
projects                      :  1
jobs (incl. supersource/sink ):  122
horizon                       :  652
RESOURCES
  - renewable                 :  4   R
  - nonrenewable              :  0   N
  - doubly constrained        :  0   D
************************************************************************
PROJECT INFORMATION:
pronr.  #jobs rel.date duedate tardcost  MPM-Time
    1    120      0       91      115       91
************************************************************************
PRECEDENCE RELATIONS:
jobnr.    #modes  #successors   successors
   1        1          3           2   3   4
   2        1          3           7  18  61
   3        1          3           6   8  23
   4        1          2           5  39
   5        1          3          12  15 107
   6        1          3          16  35  52
   7        1          2          70  79
   8        1          3           9  10  11
   9        1          2          17  47
  10        1          1          19
  11        1          3          27  49  80
  12        1          3          13  29  30
  13        1          3          14  21  60
  14        1          1          47
  15        1          1          62
  16        1          3          65  77  83
  17        1          2          20  25
  18        1          2          74  76
  19        1          2          22  24
  20        1          3          31  46  48
  21        1          2          38  75
  22        1          1          94
  23        1          2          42  85
  24        1          3          32  57  71
  25        1          2          26  50
  26        1          3          28  45  88
  27        1          3          34  44  69
  28        1          1          33
  29        1          2          59  94
  30        1          1          43
  31        1          1          41
  32        1          1          97
  33        1          1          63
  34        1          2          36  40
  35        1          1          51
  36        1          3          37  54  56
  37        1          1          53
  38        1          2         100 105
  39        1          1          40
  40        1          1          91
  41        1          1          73
  42        1          1          82
  43        1          1         114
  44        1          1         113
  45        1          1         107
  46        1          1          80
  47        1          1          90
  48        1          2          96 104
  49        1          1          66
  50        1          1          59
  51        1          2          86  89
  52        1          2          61  89
  53        1          1          55
  54        1          1          98
  55        1          1          58
  56        1          1          75
  57        1          1          81
  58        1          1         109
  59        1          3          63  70  78
  60        1          2          99 112
  61        1          1          69
  62        1          3          67  68 106
  63        1          2          64  84
  64        1          1          83
  65        1          1         101
  66        1          1          72
  67        1          1          73
  68        1          2          87  93
  69        1          1         120
  70        1          1          99
  71        1          3          72  77  98
  72        1          2          78  87
  73        1          1          93
  74        1          1          97
  75        1          1         103
  76        1          1          98
  77        1          1         101
  78        1          1         119
  79        1          1         118
  80        1          1          92
  81        1          3          95 108 114
  82        1          1         117
  83        1          1          97
  84        1          2         100 110
  85        1          1         112
  86        1          1          91
  87        1          2          90  91
  88        1          1         113
  89        1          1          99
  90        1          1          94
  91        1          1          92
  92        1          1         113
  93        1          1         117
  94        1          2         104 109
  95        1          2         111 117
  96        1          1         115
  97        1          2         104 106
  98        1          1         107
  99        1          1         106
 100        1          1         102
 101        1          1         118
 102        1          1         115
 103        1          1         121
 104        1          1         115
 105        1          1         114
 106        1          1         108
 107        1          1         112
 108        1          1         109
 109        1          1         119
 110        1          1         119
 111        1          1         118
 112        1          1         116
 113        1          1         121
 114        1          1         116
 115        1          1         116
 116        1          1         120
 117        1          1         121
 118        1          1         120
 119        1          1         122
 120        1          1         122
 121        1          1         122
 122        1          0        
************************************************************************
REQUESTS/DURATIONS:
jobnr. mode duration  R 1  R 2  R 3  R 4
------------------------------------------------------------------------
  1      1     0       0    0    0    0
  2      1     8       3    8    9    3
  3      1     1       0    8    9    1
  4      1     3       0    3    8    9
  5      1     5       0    7   10    3
  6      1     9       0    6    6    0
  7      1    10       3    4    6    0
  8      1     6       7    2    0    7
  9      1     2       7    5    7   10
 10      1     3       0    0    2    5
 11      1     6       4    0    1    2
 12      1     5      10    0    7    2
 13      1     4      10    3    0    2
 14      1     9       2   10    1    4
 15      1     6       1    3    8    9
 16      1     8       7    5    3   10
 17      1     9       0    0    0    3
 18      1     5       8    2    8    0
 19      1     4       5   10   10    0
 20      1     2       2    6    6    0
 21      1     4       0    8    9    0
 22      1     1      10    8    0    1
 23      1     1       9    7    0   10
 24      1     4       0    3    9    4
 25      1     4       0    7    0    6
 26      1     6       6   10    5    8
 27      1     3       1    0    7    0
 28      1     2       5    0    0    2
 29      1     6       0   10   10    7
 30      1     3       0    2    0    0
 31      1    10       0    5   10    0
 32      1     2       1    2    5    3
 33      1     3       5    0    8    7
 34      1     9       8    6   10    4
 35      1     9       1    6    8    3
 36      1     2       5    4    1    2
 37      1     8       9    2    3    7
 38      1     4       0    1    8    0
 39      1    10       0    7    6    0
 40      1     1       1    0    5    7
 41      1    10       4    0    8    7
 42      1     2       0    3    4    3
 43      1     6       8    0    5   10
 44      1    10       1    2   10    2
 45      1    10       8    1    6    0
 46      1     2       0    2    4    6
 47      1     2       0    0    3   10
 48      1     7       1    6    0    7
 49      1     2       0   10    6    6
 50      1     1       1    7    4    6
 51      1     4       2    5    8    3
 52      1     1       4    6   10   10
 53      1     6       2    5    3    4
 54      1     5       0    0    1    5
 55      1    10       7    5    4    9
 56      1    10       0    0    3    7
 57      1     5      10    0    7    9
 58      1     2       0    0    8    0
 59      1     2       9    6    2    3
 60      1     5       9    2    2    1
 61      1     9       1    0    3    0
 62      1     7      10    0    8    7
 63      1    10      10    0    7    0
 64      1     5       2    8    1    7
 65      1     6       0    8    9    0
 66      1    10      10    0    0    3
 67      1     5       3    7    8    0
 68      1     8      10    0    3    0
 69      1     1       4    0    0    0
 70      1     2       0    0    5    7
 71      1     7       7    1    3    0
 72      1     1       1    2    2    4
 73      1     8       9    3    2    5
 74      1     6      10    9   10    4
 75      1     1       1    7    8    0
 76      1     5      10    0    9    8
 77      1     4       4    4    7    4
 78      1     4       0    9    8    0
 79      1     3      10    7    2    0
 80      1     5       1   10    5    1
 81      1     5       1    6    1    0
 82      1     7       4    9    6    2
 83      1     9       0    3    7    2
 84      1     8       2    8    3    0
 85      1     6       5    0    9    0
 86      1     9       9    0    9    5
 87      1     7       1    0    2    0
 88      1     5       9    5    8    3
 89      1    10       9    9    3    5
 90      1     6       0    1    0    6
 91      1     4      10    7    0    6
 92      1     6       8    0    5    8
 93      1     7       1    4    3    0
 94      1     6       9    0    5    9
 95      1     6      10    3    0    0
 96      1     9       0    4    8    1
 97      1     9       2    8    6    7
 98      1     4       3    0    8    7
 99      1     5       7    0    3    7
100      1     1       0    0    2   10
101      1     8       5    1    3    3
102      1     8       1    0    0    9
103      1     8       0    3    1   10
104      1     8       0    7   10   10
105      1     5       6    1    6   10
106      1     3       8    3    7    7
107      1     5       5    9    3    1
108      1     3      10    9    0    0
109      1     3      10    8    0    8
110      1     5      10   10    3   10
111      1    10       1    0    0    7
112      1     3       8    9    3    4
113      1     3       6    6    7    4
114      1     9       1    0    8    4
115      1    10       0    2    8   10
116      1     5       0    1    0    7
117      1     5       0    3    0    5
118      1     7       1    4   10    3
119      1     3       8    3    0    9
120      1     2       0    8    7    8
121      1     4      10    9    4    0
122      1     0       0    0    0    0
************************************************************************
RESOURCEAVAILABILITIES:
  R 1  R 2  R 3  R 4
   42   41   49   34
************************************************************************
