# Supplementary material for: A multi-agent system for distributed multi-project scheduling with two-stage decomposition
Source: PLoS One. 2018 Oct 9;13(10):e0205445. doi: 10.1371/journal.pone.0205445 (PMC6177185; doi:10.1371/journal.pone.0205445)
Supplement: S1 Appendix — (ZIP) [file pone.0205445.s001.zip › S1 Appendix/j120_a20/mp_j120_a20_nr4_set/KolischInstanzen/j120/j1202_1.sm]

************************************************************************
file with basedata            : J1202_.BAS
initial value random generator: 29154
************************************************************************
projects                      :  1
jobs (incl. supersource/sink ):  122
horizon                       :  628
RESOURCES
  - renewable                 :  4   R
  - nonrenewable              :  0   N
  - doubly constrained        :  0   D
************************************************************************
PROJECT INFORMATION:
pronr.  #jobs rel.date duedate tardcost  MPM-Time
    1    120      0       70      110       70
************************************************************************
PRECEDENCE RELATIONS:
jobnr.    #modes  #successors   successors
   1        1          3           2   3   4
   2        1          3          14  58  73
   3        1          3           5  26  43
   4        1          3           6   8  13
   5        1          3           7  11  21
   6        1          3           9  10  30
   7        1          1          23
   8        1          3          17  24 101
   9        1          1          16
  10        1          1          12
  11        1          3          15  22  34
  12        1          3          59  86  99
  13        1          2          66  85
  14        1          3          20  60  76
  15        1          3          25  74 119
  16        1          2          18  68
  17        1          3          19  49 112
  18        1          1          72
  19        1          3          36  42  70
  20        1          3          54 100 104
  21        1          3          27  35  40
  22        1          3          29  62  64
  23        1          1          75
  24        1          1          57
  25        1          1          76
  26        1          3          44  48  61
  27        1          3          28  31  81
  28        1          1          52
  29        1          2          33  80
  30        1          3          32  39 107
  31        1          3          63  78  84
  32        1          3          38  41  56
  33        1          3          37  97 114
  34        1          1          91
  35        1          2          69 114
  36        1          1         120
  37        1          1          53
  38        1          1          55
  39        1          3          50  76 109
  40        1          3          45  47  55
  41        1          1         116
  42        1          1          46
  43        1          1          60
  44        1          1         110
  45        1          1         100
  46        1          1          85
  47        1          1          67
  48        1          3          67  72  79
  49        1          1          51
  50        1          1          93
  51        1          1         116
  52        1          2          65  89
  53        1          1         112
  54        1          1          77
  55        1          1          65
  56        1          1          98
  57        1          2          71  88
  58        1          1          75
  59        1          1          62
  60        1          2          87 103
  61        1          1          98
  62        1          1          84
  63        1          1         118
  64        1          1          82
  65        1          1          98
  66        1          1         120
  67        1          2          96 108
  68        1          1         120
  69        1          1          97
  70        1          1          96
  71        1          1          90
  72        1          1         115
  73        1          1          83
  74        1          1          94
  75        1          1          79
  76        1          1          91
  77        1          1          95
  78        1          1          82
  79        1          1          84
  80        1          1          87
  81        1          1          92
  82        1          1         106
  83        1          1          91
  84        1          1         108
  85        1          1         105
  86        1          1          94
  87        1          1         111
  88        1          1         100
  89        1          1          92
  90        1          1          93
  91        1          2          97  99
  92        1          1          96
  93        1          1         121
  94        1          1         118
  95        1          1         109
  96        1          1         102
  97        1          1         112
  98        1          1         109
  99        1          1         102
 100        1          2         107 114
 101        1          1         105
 102        1          1         121
 103        1          2         108 111
 104        1          1         106
 105        1          2         107 111
 106        1          1         117
 107        1          1         113
 108        1          1         113
 109        1          1         119
 110        1          1         115
 111        1          1         113
 112        1          1         118
 113        1          1         117
 114        1          1         115
 115        1          1         116
 116        1          1         117
 117        1          1         119
 118        1          1         121
 119        1          1         122
 120        1          1         122
 121        1          1         122
 122        1          0        
************************************************************************
REQUESTS/DURATIONS:
jobnr. mode duration  R 1  R 2  R 3  R 4
------------------------------------------------------------------------
  1      1     0       0    0    0    0
  2      1     7       0    0    0    9
  3      1     1       7    0    0    0
  4      1     1       0    0    6    0
  5      1    10       0    5    0    0
  6      1     9       0    5    0    0
  7      1     5       0    0    1    0
  8      1     8       0    0    1    0
  9      1     2       0    2    0    0
 10      1    10      10    0    0    0
 11      1     1       0    0    0    3
 12      1     4       4    0    0    0
 13      1     6       0    5    0    0
 14      1     2       0    0    7    0
 15      1     8       0    9    0    0
 16      1     4       0    9    0    0
 17      1     4       9    0    0    0
 18      1     1       0    0    9    0
 19      1     3       1    0    0    0
 20      1     4       0    0    0    8
 21      1     1       0    8    0    0
 22      1     8       0    0    3    0
 23      1     2       0    7    0    0
 24      1     8       8    0    0    0
 25      1     7      10    0    0    0
 26      1     4       8    0    0    0
 27      1     3       1    0    0    0
 28      1     7       8    0    0    0
 29      1     9       0    0    4    0
 30      1     1       0    0    0    1
 31      1     4       0    0    0    2
 32      1     3       0    3    0    0
 33      1     1       2    0    0    0
 34      1     3       0    8    0    0
 35      1     5       0    0    9    0
 36      1     5      10    0    0    0
 37      1     2       0    0    8    0
 38      1     6       0    0    0    8
 39      1    10       0    0    0    9
 40      1     3       0    4    0    0
 41      1     8       0    0    0   10
 42      1     7       2    0    0    0
 43      1     5       0    0    0    5
 44      1     6       0    0    0    6
 45      1    10       0    0    5    0
 46      1     8       0    0    4    0
 47      1     5       0    3    0    0
 48      1     5       0    4    0    0
 49      1     7       0    0    4    0
 50      1    10       0    0    5    0
 51      1     1       0    0    5    0
 52      1     7       0    7    0    0
 53      1     7       0    1    0    0
 54      1     8       0    6    0    0
 55      1     6       0    3    0    0
 56      1     9       0    0    2    0
 57      1     6       0    0    0   10
 58      1     5       0    0    9    0
 59      1     4       0    0    0    7
 60      1     4       0    1    0    0
 61      1     1       0    0    0    7
 62      1     4       0    0    0    4
 63      1     6       0    0    8    0
 64      1     2       0    3    0    0
 65      1    10       0    0    8    0
 66      1     8       0    3    0    0
 67      1     2       0    2    0    0
 68      1    10       0    7    0    0
 69      1    10       0    9    0    0
 70      1     3       0    0    5    0
 71      1     2       0    6    0    0
 72      1     1       0    7    0    0
 73      1     2       4    0    0    0
 74      1     8       0    4    0    0
 75      1     8       0    0    2    0
 76      1     8       0    0    0    1
 77      1     7       0    6    0    0
 78      1     8       0    0    2    0
 79      1     9       4    0    0    0
 80      1     6       0   10    0    0
 81      1     4       0    0    4    0
 82      1     5       9    0    0    0
 83      1     3       0    1    0    0
 84      1     2       0    0    0    8
 85      1     8       0    0    6    0
 86      1     1       0    0    5    0
 87      1    10       9    0    0    0
 88      1     1       0    0    0   10
 89      1     4       6    0    0    0
 90      1     1       0    0    8    0
 91      1     4       0    1    0    0
 92      1     8       0    0    0   10
 93      1     6       0    7    0    0
 94      1     7       7    0    0    0
 95      1     2       0    0    2    0
 96      1     3       2    0    0    0
 97      1     9       0    0    0    9
 98      1     3       0    0    0    4
 99      1     2       1    0    0    0
100      1     1       0    0    1    0
101      1     8       0    6    0    0
102      1     9       0    8    0    0
103      1     6       0    0    0    7
104      1     4       0    0    0   10
105      1     1       0    3    0    0
106      1     9       0    0    0   10
107      1     4       9    0    0    0
108      1     7       0    3    0    0
109      1     5       8    0    0    0
110      1     7       0    8    0    0
111      1     7       4    0    0    0
112      1     5       6    0    0    0
113      1     6       1    0    0    0
114      1     7       8    0    0    0
115      1     1       0    0    9    0
116      1     9      10    0    0    0
117      1     4       4    0    0    0
118      1     4       0    0    0    4
119      1     8       9    0    0    0
120      1     1       0    0    0    7
121      1     7       0    5    0    0
122      1     0       0    0    0    0
************************************************************************
RESOURCEAVAILABILITIES:
  R 1  R 2  R 3  R 4
   16   19   15   17
************************************************************************
