# Supplementary material for: A multi-agent system for distributed multi-project scheduling with two-stage decomposition
Source: PLoS One. 2018 Oct 9;13(10):e0205445. doi: 10.1371/journal.pone.0205445 (PMC6177185; doi:10.1371/journal.pone.0205445)
Supplement: S1 Appendix — (ZIP) [file pone.0205445.s001.zip › S1 Appendix/j120_a20/mp_j120_a20_nr4_set/KolischInstanzen/j120/j12020_8.sm]

************************************************************************
file with basedata            : J12020_.BAS
initial value random generator: 988799229
************************************************************************
projects                      :  1
jobs (incl. supersource/sink ):  122
horizon                       :  673
RESOURCES
  - renewable                 :  4   R
  - nonrenewable              :  0   N
  - doubly constrained        :  0   D
************************************************************************
PROJECT INFORMATION:
pronr.  #jobs rel.date duedate tardcost  MPM-Time
    1    120      0      107        1      107
************************************************************************
PRECEDENCE RELATIONS:
jobnr.    #modes  #successors   successors
   1        1          3           2   3   4
   2        1          3          29  32  37
   3        1          3           5   8  34
   4        1          3          13  23  67
   5        1          3           6  26  51
   6        1          1           7
   7        1          3           9  16  19
   8        1          3          10  11  25
   9        1          3          12  14  15
  10        1          3          30  35  70
  11        1          1         106
  12        1          3          17  33  54
  13        1          1          65
  14        1          2          22  98
  15        1          2          21  92
  16        1          3          20  31 116
  17        1          2          18 118
  18        1          3          41  53 103
  19        1          2          27  40
  20        1          3          56  63  64
  21        1          1          86
  22        1          3          24  44  50
  23        1          3          28  38  69
  24        1          3          49  57  72
  25        1          1          27
  26        1          2          77 109
  27        1          2          36  68
  28        1          3          37  45  55
  29        1          2          42  74
  30        1          1          88
  31        1          1          47
  32        1          1          86
  33        1          1          61
  34        1          1          39
  35        1          1          36
  36        1          2          58  66
  37        1          1          43
  38        1          2          59 111
  39        1          2          43  89
  40        1          2          48  75
  41        1          1          87
  42        1          1          68
  43        1          1          91
  44        1          3          69  99 120
  45        1          2          46  60
  46        1          1         101
  47        1          1         102
  48        1          1          82
  49        1          1          52
  50        1          1          63
  51        1          1          54
  52        1          1          53
  53        1          1          69
  54        1          1          95
  55        1          2          62 114
  56        1          2          71  93
  57        1          1         102
  58        1          1          86
  59        1          2          78 100
  60        1          1          90
  61        1          3          79  83  85
  62        1          1          83
  63        1          1          88
  64        1          1         100
  65        1          1          81
  66        1          1          73
  67        1          1         105
  68        1          1          91
  69        1          1         108
  70        1          1          75
  71        1          1          96
  72        1          2          76 106
  73        1          1          97
  74        1          1          88
  75        1          3          76  84 112
  76        1          1          90
  77        1          1         105
  78        1          1          90
  79        1          2          80  95
  80        1          1         116
  81        1          1          94
  82        1          2          96 117
  83        1          1         104
  84        1          1         107
  85        1          1          93
  86        1          1         113
  87        1          1         115
  88        1          1         107
  89        1          1         101
  90        1          1         115
  91        1          1         103
  92        1          1          93
  93        1          1          95
  94        1          1         110
  95        1          1         113
  96        1          1         119
  97        1          1         103
  98        1          1          99
  99        1          1         104
 100        1          2         102 120
 101        1          1         105
 102        1          3         112 114 117
 103        1          1         111
 104        1          1         106
 105        1          1         118
 106        1          1         116
 107        1          1         118
 108        1          2         109 112
 109        1          1         114
 110        1          1         120
 111        1          1         113
 112        1          1         121
 113        1          1         121
 114        1          1         115
 115        1          1         119
 116        1          1         117
 117        1          1         121
 118        1          1         119
 119        1          1         122
 120        1          1         122
 121        1          1         122
 122        1          0        
************************************************************************
REQUESTS/DURATIONS:
jobnr. mode duration  R 1  R 2  R 3  R 4
------------------------------------------------------------------------
  1      1     0       0    0    0    0
  2      1     7       6    5    4   10
  3      1     9       6   10    7    9
  4      1     3       9    2    5    2
  5      1     3       8   10    5    5
  6      1     8       9    6    8    5
  7      1     6       3    4    6   10
  8      1    10       6    4    1    7
  9      1     5       1    6    7    5
 10      1     7       6    3    5    3
 11      1     1      10    1   10    9
 12      1     8       7   10    7    5
 13      1     2       8    9    3    7
 14      1    10       6    6    3    2
 15      1     6      10    3    2    1
 16      1     8       3    7   10    3
 17      1     4       1    9    7    7
 18      1    10       7    1    9    6
 19      1     5       8    7    6    7
 20      1     8       9    5   10    5
 21      1     1       5    8    1    4
 22      1     7       4   10    3   10
 23      1     5       6    7    2    2
 24      1    10       9    1    5   10
 25      1     8       4    1    8    8
 26      1     4       8    1    5    8
 27      1     1       3    7    3    3
 28      1     4       2   10    4    4
 29      1     4       7    8    7    9
 30      1     3       6    5    4    5
 31      1     3       8    1    5    1
 32      1     6       2    5    5    7
 33      1     8       9   10    8    1
 34      1     8      10    8    5    5
 35      1     1       4    2    5    6
 36      1     7       9    7   10    9
 37      1     5       2    5    2    2
 38      1     1       7    2    1    9
 39      1     8       5    3    5    3
 40      1     1      10    8    2    7
 41      1     3       3    8    3    1
 42      1     8       2    3    8    8
 43      1     8       9    3    4    9
 44      1     5       3    5    4    9
 45      1     1       2    2    3    8
 46      1     4       2    3    1    4
 47      1     5       4   10    7    2
 48      1     7      10    8    6    7
 49      1     3      10    4    9    3
 50      1     2       7    1    9    2
 51      1     3       3    2    2    4
 52      1     9       4    6    5    4
 53      1     4       1    3    6    4
 54      1     3       1    8    2    3
 55      1     9       7    7    5    5
 56      1     7       6   10    5   10
 57      1     9       2    3   10    2
 58      1    10       9   10    9    6
 59      1     9       7    2    9   10
 60      1     4       3    7    7    5
 61      1     2      10    1    2   10
 62      1     8      10    2    3    4
 63      1    10       3    2    8    4
 64      1    10       7    2    3    3
 65      1     9       9   10    5    9
 66      1     5       3    3    5    8
 67      1    10       1    2   10    4
 68      1     2       5    5    4    4
 69      1    10      10    1    8    1
 70      1     5      10    2   10    9
 71      1     5       3    4    8    5
 72      1    10      10   10    8   10
 73      1     8       6    5   10    1
 74      1     2       3    3    7    7
 75      1     8       3    3    4    5
 76      1     8       5    6    9    6
 77      1     6       2    1    5    7
 78      1     2      10    4    7   10
 79      1     6       3    9    2   10
 80      1     3       4    9    6    2
 81      1     7       7    2    5    2
 82      1     1       9    9    5    9
 83      1     3      10    4    9    2
 84      1     6       6    9    6    7
 85      1     2       7    7    7    3
 86      1     1       4    7    1    9
 87      1     3       2    2    2    1
 88      1     5       9    1    5    9
 89      1     7       1    4    6    8
 90      1     8       4    4    3    2
 91      1     3       3    5   10    8
 92      1     4       4    7    6    6
 93      1     1       9    8    1    8
 94      1     3       9    1    8    4
 95      1    10       8    5    6   10
 96      1     2       3    7    3    3
 97      1     7       2    4    1    4
 98      1     3       1    9    8    6
 99      1     9       2    4    6    7
100      1    10       3    8    7    5
101      1     6       9   10    6    8
102      1     3       5    6   10    9
103      1    10       1   10    7    3
104      1     1       1    5    3    1
105      1     8       3    7    2    9
106      1     9       7    5    4    2
107      1     3       4    7   10    6
108      1     2       8    5    2    3
109      1     8       5    4    3    5
110      1     3       9    5    6   10
111      1    10       2    7    9   10
112      1     7       1    9    9    4
113      1     3      10    6    4    4
114      1     2       4    4    1    5
115      1     7       6    1    2    8
116      1     9      10   10    2    5
117      1     5       8    6    1    4
118      1     9       7    3    7   10
119      1     4       8    3    6    2
120      1     2       9    3    2    5
121      1    10       2    1    3    4
122      1     0       0    0    0    0
************************************************************************
RESOURCEAVAILABILITIES:
  R 1  R 2  R 3  R 4
   42   50   42   50
************************************************************************
