# Supplementary material for: A multi-agent system for distributed multi-project scheduling with two-stage decomposition
Source: PLoS One. 2018 Oct 9;13(10):e0205445. doi: 10.1371/journal.pone.0205445 (PMC6177185; doi:10.1371/journal.pone.0205445)
Supplement: S1 Appendix — (ZIP) [file pone.0205445.s001.zip › S1 Appendix/j120_a20/mp_j120_a20_nr4_set/KolischInstanzen/j120/j12033_4.sm]

************************************************************************
file with basedata            : J12033_.BAS
initial value random generator: 1184136229
************************************************************************
projects                      :  1
jobs (incl. supersource/sink ):  122
horizon                       :  668
RESOURCES
  - renewable                 :  4   R
  - nonrenewable              :  0   N
  - doubly constrained        :  0   D
************************************************************************
PROJECT INFORMATION:
pronr.  #jobs rel.date duedate tardcost  MPM-Time
    1    120      0       97      100       97
************************************************************************
PRECEDENCE RELATIONS:
jobnr.    #modes  #successors   successors
   1        1          3           2   3   4
   2        1          3           5   9  25
   3        1          3           7  14  21
   4        1          3           6  10  18
   5        1          3          22  27  34
   6        1          3           8  74 112
   7        1          3          11  13  16
   8        1          1          47
   9        1          2          12  93
  10        1          2          19  97
  11        1          3          15  38  64
  12        1          3          28  55  90
  13        1          1          36
  14        1          3          85 110 113
  15        1          2          17  30
  16        1          3          42  65  88
  17        1          1          20
  18        1          3          30  35  53
  19        1          3          26  48  59
  20        1          3          32  33  58
  21        1          2          49  72
  22        1          3          23  39  69
  23        1          3          24  41  50
  24        1          1          29
  25        1          2          76 100
  26        1          3          52  54  75
  27        1          2          44  45
  28        1          2          85 102
  29        1          3          76  79  89
  30        1          3          31  59  61
  31        1          3          46  51 109
  32        1          3          37 101 118
  33        1          1          85
  34        1          2          43  99
  35        1          3          40  63 102
  36        1          1          84
  37        1          2          47  77
  38        1          1         116
  39        1          1          54
  40        1          2          74  81
  41        1          1         106
  42        1          2          70  94
  43        1          3          53  66  90
  44        1          2          76  83
  45        1          1          59
  46        1          2          66  81
  47        1          1          57
  48        1          1         104
  49        1          1          83
  50        1          3          52  71  86
  51        1          3          55  74  77
  52        1          2         107 109
  53        1          2          62 100
  54        1          1         120
  55        1          3          56  95  97
  56        1          2          78 106
  57        1          3          67  69 105
  58        1          3          60  62 101
  59        1          1          68
  60        1          1          66
  61        1          1          80
  62        1          2         106 118
  63        1          1          65
  64        1          3          79  92  95
  65        1          3          69  70 112
  66        1          3          67  79 114
  67        1          1          91
  68        1          3          71  86  90
  69        1          2          80  82
  70        1          1          73
  71        1          1         115
  72        1          1          81
  73        1          1          83
  74        1          1         118
  75        1          3          77  82  87
  76        1          1          86
  77        1          1         117
  78        1          1          92
  79        1          2          96 104
  80        1          1          99
  81        1          2          89  92
  82        1          2         100 103
  83        1          2          89 111
  84        1          1          87
  85        1          2          87 115
  86        1          3          93  98 109
  87        1          1         104
  88        1          3          94  95 107
  89        1          1          98
  90        1          1          96
  91        1          1         113
  92        1          2          98 108
  93        1          1         110
  94        1          2          97  99
  95        1          1         105
  96        1          2         102 103
  97        1          1         108
  98        1          2         105 114
  99        1          1         110
 100        1          1         111
 101        1          1         103
 102        1          1         111
 103        1          1         117
 104        1          1         121
 105        1          1         113
 106        1          3         107 108 114
 107        1          1         112
 108        1          1         120
 109        1          1         117
 110        1          1         121
 111        1          1         120
 112        1          1         119
 113        1          1         115
 114        1          1         116
 115        1          1         116
 116        1          1         119
 117        1          1         121
 118        1          1         119
 119        1          1         122
 120        1          1         122
 121        1          1         122
 122        1          0        
************************************************************************
REQUESTS/DURATIONS:
jobnr. mode duration  R 1  R 2  R 3  R 4
------------------------------------------------------------------------
  1      1     0       0    0    0    0
  2      1     9       2    9    0    5
  3      1     1       0    0    4    3
  4      1     2       0    7    9    7
  5      1     6       8    0    8    7
  6      1     5      10    0    4    0
  7      1     2       9    3    9    5
  8      1     1      10    2    3    1
  9      1     8       0    8    8    6
 10      1     2       8    0    4   10
 11      1     7       0    4    0    0
 12      1     1       0    2    4    5
 13      1     4       9    3   10    0
 14      1     5       8   10    5    8
 15      1     3      10    0   10    6
 16      1     8       3    0    2    2
 17      1     5       8    8    7    8
 18      1     9       6    0    1    9
 19      1     8       4    7    0    6
 20      1     6       5    0    0    0
 21      1     4       0    0    5    0
 22      1     1       0    0   10    5
 23      1     2       0    2    4    6
 24      1     7       2    0    5    0
 25      1     3       5    1    3    2
 26      1     5       8    2    9    0
 27      1     1       9    8    4    3
 28      1     5       2    0    9    2
 29      1     1       3    1    2    1
 30      1     9       7    4    3    7
 31      1    10       3    2   10   10
 32      1    10       1    0    4    2
 33      1     9       5    1   10    0
 34      1     6       0   10    9    3
 35      1     8       1    5    2   10
 36      1     8       9    6    2    0
 37      1     7       2    8    3    0
 38      1     6      10    0   10    6
 39      1     2       6    3    4    5
 40      1     2       9    8    6    4
 41      1     9       0    5    8    0
 42      1     4       0    6    0    5
 43      1     3       2    0    8    0
 44      1    10       8    0    0   10
 45      1     3       0    4    0    4
 46      1     4       9    0    0    7
 47      1     3       2   10    9    9
 48      1     7       0    5    9    9
 49      1     3       2    3    0    2
 50      1     9       0    2    0    6
 51      1    10       1    4    9    0
 52      1     1      10    2    5    1
 53      1     4      10    1    6    6
 54      1     9      10    0   10    6
 55      1     3       6    0   10    5
 56      1     5      10    1    6    6
 57      1     6       8    3    7    8
 58      1     1       9    9    2    5
 59      1     9      10    3    6    1
 60      1     6       5    5    5    6
 61      1    10       0    1    0    0
 62      1     7       2    8    8    0
 63      1     4       8    0    0    3
 64      1     5       0    3    8    6
 65      1     3       4    9    0    7
 66      1     6       9    1    3    5
 67      1     2       1    0    6    0
 68      1     8      10    5    1   10
 69      1    10       1    0    0   10
 70      1     2       1    1    5    4
 71      1     2       9    8    7    9
 72      1     6       3    7   10    7
 73      1     3       0    2   10   10
 74      1     7       2    0    1    4
 75      1     8       3   10    7    3
 76      1    10       0    0    1    5
 77      1     7       0    2   10    0
 78      1    10       5    3    5    6
 79      1     7       4    0    0    6
 80      1     9       8    0    0   10
 81      1     9       2    0    2    0
 82      1     5       0   10   10   10
 83      1     7       2    5    3    3
 84      1     5       0    3   10    2
 85      1     8       0    1    6    0
 86      1     9       0    0    6    1
 87      1     9       1    4    3    0
 88      1     5       2    4    0    0
 89      1     8       2   10    0    5
 90      1     1       9    9    5    1
 91      1    10       2    5    9    6
 92      1     7       7   10    8   10
 93      1     9       0    6    0    0
 94      1     1       9    8   10    9
 95      1     4       0    5    0    0
 96      1     7       7    4    0    0
 97      1     2       2    5    0    7
 98      1     8       3   10    7    8
 99      1     1       7    4    1    5
100      1     8       1    6    0    7
101      1     8       2    0   10   10
102      1     7       1    0    0    4
103      1     8       9    1    6    8
104      1    10       0    4    8    8
105      1     4       8    8    9    5
106      1     6       5    0    5   10
107      1     2      10    1    5    4
108      1     1       1    4    0    6
109      1     6       0    0    5    8
110      1     9       0    4    2   10
111      1     9       4    6    3    9
112      1     6       0    9    6    5
113      1     5       8    8    2    4
114      1     1       1    2    0    4
115      1     2       5    1    6    4
116      1     5       6    0    0    5
117      1     6       7    2    1   10
118      1     4       1   10    0    1
119      1     6       0    5    0    5
120      1     1       0    5    5    0
121      1     6       7    7    0    0
122      1     0       0    0    0    0
************************************************************************
RESOURCEAVAILABILITIES:
  R 1  R 2  R 3  R 4
   27   26   31   31
************************************************************************
