# Supplementary material for: A multi-agent system for distributed multi-project scheduling with two-stage decomposition
Source: PLoS One. 2018 Oct 9;13(10):e0205445. doi: 10.1371/journal.pone.0205445 (PMC6177185; doi:10.1371/journal.pone.0205445)
Supplement: S1 Appendix — (ZIP) [file pone.0205445.s001.zip › S1 Appendix/j120_a20/mp_j120_a20_nr4_set/KolischInstanzen/j120/j12041_1.sm]

************************************************************************
file with basedata            : J12041_.BAS
initial value random generator: 4152
************************************************************************
projects                      :  1
jobs (incl. supersource/sink ):  122
horizon                       :  717
RESOURCES
  - renewable                 :  4   R
  - nonrenewable              :  0   N
  - doubly constrained        :  0   D
************************************************************************
PROJECT INFORMATION:
pronr.  #jobs rel.date duedate tardcost  MPM-Time
    1    120      0      103       32      103
************************************************************************
PRECEDENCE RELATIONS:
jobnr.    #modes  #successors   successors
   1        1          3           2   3   4
   2        1          3           7  10  14
   3        1          3           5  20  23
   4        1          3           6  13 120
   5        1          3          26  28  44
   6        1          3           8  18  19
   7        1          3           9  25  89
   8        1          3          24  27  51
   9        1          3          11  12  37
  10        1          2          15  21
  11        1          3          42  52  68
  12        1          3          16  17  33
  13        1          2          53  55
  14        1          3          35  39  49
  15        1          3          31  57  60
  16        1          2          22  43
  17        1          3          29  58  93
  18        1          1          40
  19        1          3          41  60  67
  20        1          3          22  39  54
  21        1          3          46  69  78
  22        1          3          45  71  75
  23        1          2          45  54
  24        1          3          34  44  66
  25        1          2          77  88
  26        1          3          52  68 114
  27        1          3          48  50  82
  28        1          3          30  46 118
  29        1          3          32  35 113
  30        1          2          51  61
  31        1          3          71  79  90
  32        1          3          36  38  72
  33        1          3          59  62  64
  34        1          2          39 106
  35        1          3          61  75  85
  36        1          1         115
  37        1          2          47 111
  38        1          2          63  70
  39        1          2          65  84
  40        1          3          41  46  67
  41        1          3          44  45  92
  42        1          2          55  88
  43        1          2          84  85
  44        1          2          56  80
  45        1          3          47  53  56
  46        1          3          55  56  77
  47        1          2          87 101
  48        1          2          65  76
  49        1          3          62  79 100
  50        1          2          80 117
  51        1          2          60  68
  52        1          3          72  74  79
  53        1          1          66
  54        1          3          78  85  89
  55        1          3          72  94  97
  56        1          3          65  73  84
  57        1          2          59  99
  58        1          3          61  63 101
  59        1          2          67  86
  60        1          3          74  77  78
  61        1          3          66  80  83
  62        1          3          63  71  82
  63        1          2          86 103
  64        1          3          83  91 112
  65        1          1         113
  66        1          2          99 107
  67        1          2          70  74
  68        1          1         111
  69        1          3          75  90 109
  70        1          3          73  82  87
  71        1          3          73  92 111
  72        1          2          90 100
  73        1          1         104
  74        1          1          98
  75        1          1         116
  76        1          2          91 108
  77        1          2          81 102
  78        1          1         112
  79        1          2          96 118
  80        1          1          95
  81        1          3          91  94  95
  82        1          2          83  88
  83        1          2          92 102
  84        1          3          87  93 101
  85        1          3          86  95  96
  86        1          3         105 118 120
  87        1          1         103
  88        1          3          94  98 109
  89        1          3          96  97 106
  90        1          1          98
  91        1          2          93  97
  92        1          1         114
  93        1          1         107
  94        1          3         106 110 112
  95        1          3          99 104 121
  96        1          1         120
  97        1          1         103
  98        1          1         121
  99        1          1         100
 100        1          1         108
 101        1          3         102 104 105
 102        1          1         115
 103        1          1         105
 104        1          2         107 108
 105        1          1         110
 106        1          1         116
 107        1          1         109
 108        1          1         110
 109        1          1         114
 110        1          1         119
 111        1          1         113
 112        1          1         117
 113        1          1         115
 114        1          1         116
 115        1          1         117
 116        1          1         119
 117        1          1         121
 118        1          1         119
 119        1          1         122
 120        1          1         122
 121        1          1         122
 122        1          0        
************************************************************************
REQUESTS/DURATIONS:
jobnr. mode duration  R 1  R 2  R 3  R 4
------------------------------------------------------------------------
  1      1     0       0    0    0    0
  2      1     7       0    4    0    0
  3      1     9       6    0    0    0
  4      1     7       0    0    2    0
  5      1     6       0    3    0    0
  6      1     4       9    0    0    0
  7      1    10       0    4    0    0
  8      1     6       0    0    8    0
  9      1     5       0    0    8    0
 10      1     2       0    0    0    7
 11      1     9       0    0    3    0
 12      1     1       0    1    0    0
 13      1     4       0    0    0    9
 14      1     7       0    0    2    0
 15      1     1       0    0    9    0
 16      1     9       0    0    0    6
 17      1     7       0    0    3    0
 18      1     9       6    0    0    0
 19      1     6       0    0    5    0
 20      1    10       0    0    0   10
 21      1     8       0    0    0    1
 22      1     4       0   10    0    0
 23      1    10       2    0    0    0
 24      1     6       0    0    0    7
 25      1     5       8    0    0    0
 26      1     4       0    0    0    4
 27      1     1       0    0    8    0
 28      1     5       0    0    0    4
 29      1     8       0    4    0    0
 30      1     7       6    0    0    0
 31      1    10       7    0    0    0
 32      1     8       9    0    0    0
 33      1     3       0    0    5    0
 34      1    10       2    0    0    0
 35      1     2       0    0    8    0
 36      1     4       2    0    0    0
 37      1    10       0    0    0    6
 38      1     9       9    0    0    0
 39      1     6       0    0    0    4
 40      1     5       0    0    6    0
 41      1     9       0    6    0    0
 42      1    10       2    0    0    0
 43      1     4       0    0    0    4
 44      1     9       7    0    0    0
 45      1     2       0    0    0    1
 46      1     6       0    5    0    0
 47      1    10       0    9    0    0
 48      1     8       7    0    0    0
 49      1     8       0    1    0    0
 50      1     5       0    0    0    5
 51      1     6       0    0    3    0
 52      1     3       0    0    1    0
 53      1     7       0    0    2    0
 54      1    10       0    0   10    0
 55      1     4       0    0    0    3
 56      1     2       0    9    0    0
 57      1     4       0    5    0    0
 58      1     6       0    0    0    2
 59      1     1       5    0    0    0
 60      1     2       0    5    0    0
 61      1     2       0    0    0    4
 62      1     2       0    0    8    0
 63      1     5       3    0    0    0
 64      1     4       0    8    0    0
 65      1    10       0    0    0    6
 66      1     9       0    5    0    0
 67      1     6       0    0    0    3
 68      1     9       0    0    0    5
 69      1     9       0   10    0    0
 70      1     2       0    4    0    0
 71      1     2       0    7    0    0
 72      1     5       0    0    0    3
 73      1     4       0    0    0    8
 74      1     5       0    7    0    0
 75      1     4       0    0    0    4
 76      1     8       0    0   10    0
 77      1     1       0    0    6    0
 78      1     4       6    0    0    0
 79      1     2       0    0    1    0
 80      1     9       0    0    2    0
 81      1     8       0    5    0    0
 82      1     7       0    0    0    2
 83      1     7       0    0    9    0
 84      1     3       0    6    0    0
 85      1     5       0    0    1    0
 86      1     9       0    0    0    5
 87      1    10       7    0    0    0
 88      1     5       0    0    7    0
 89      1    10       0    0    0    5
 90      1     4       0    0    2    0
 91      1     8       0    0    1    0
 92      1     9       0    4    0    0
 93      1     3       0    7    0    0
 94      1     8       0    0    0    3
 95      1     6       0   10    0    0
 96      1     3       0    9    0    0
 97      1     2       3    0    0    0
 98      1     2       0   10    0    0
 99      1     6       0    0    0    5
100      1     8       8    0    0    0
101      1     3       0    0    8    0
102      1    10       0    0    0    3
103      1     1       7    0    0    0
104      1     6       0    0    8    0
105      1    10       0    8    0    0
106      1     4       0    0    4    0
107      1     6       0    4    0    0
108      1     3       0    0    4    0
109      1     8       0    0    0   10
110      1     7       0    0    9    0
111      1     1       0    0   10    0
112      1     9       0    1    0    0
113      1     9       0    0    0    5
114      1     4       3    0    0    0
115      1    10       0    0    4    0
116      1     9       0    0    0    6
117      1     9       0    4    0    0
118      1     9       0    2    0    0
119      1     8       0    0    3    0
120      1     3       0    0    5    0
121      1     3       0    0    1    0
122      1     0       0    0    0    0
************************************************************************
RESOURCEAVAILABILITIES:
  R 1  R 2  R 3  R 4
   11   12   13   12
************************************************************************
