# Supplementary material for: A multi-agent system for distributed multi-project scheduling with two-stage decomposition
Source: PLoS One. 2018 Oct 9;13(10):e0205445. doi: 10.1371/journal.pone.0205445 (PMC6177185; doi:10.1371/journal.pone.0205445)
Supplement: S1 Appendix — (ZIP) [file pone.0205445.s001.zip › S1 Appendix/j120_a20/mp_j120_a20_nr4_set/KolischInstanzen/j120/j12041_3.sm]

************************************************************************
file with basedata            : J12041_.BAS
initial value random generator: 1393081371
************************************************************************
projects                      :  1
jobs (incl. supersource/sink ):  122
horizon                       :  692
RESOURCES
  - renewable                 :  4   R
  - nonrenewable              :  0   N
  - doubly constrained        :  0   D
************************************************************************
PROJECT INFORMATION:
pronr.  #jobs rel.date duedate tardcost  MPM-Time
    1    120      0      119       21      119
************************************************************************
PRECEDENCE RELATIONS:
jobnr.    #modes  #successors   successors
   1        1          3           2   3   4
   2        1          3           9  13  14
   3        1          2          57  69
   4        1          3           5   6  20
   5        1          3           7   8  17
   6        1          3          10  23  43
   7        1          3          29  47  48
   8        1          3          21  25  40
   9        1          3          11  22  31
  10        1          3          12  15  18
  11        1          2          44  60
  12        1          3          16  32  70
  13        1          1          26
  14        1          2          39 102
  15        1          2          59  67
  16        1          1          97
  17        1          3          19  28  37
  18        1          3          30  51  82
  19        1          3          38  78  89
  20        1          2          82  91
  21        1          3          27  35  53
  22        1          3          56  81  87
  23        1          3          24  72  84
  24        1          3          45  74  94
  25        1          3          33  46  94
  26        1          3          65  74  75
  27        1          2          31  64
  28        1          3          36  41  49
  29        1          3          42  44  66
  30        1          3          50  94 120
  31        1          3          59  67  84
  32        1          3          68  83 104
  33        1          3          34  41  88
  34        1          3          50  54  58
  35        1          3          38  57  78
  36        1          1          96
  37        1          3          45  47  54
  38        1          3          42  43  44
  39        1          2         107 118
  40        1          3          50  55  80
  41        1          3          62  63  73
  42        1          3          76  84 103
  43        1          1          90
  44        1          3          45  52  56
  45        1          3          46  61 101
  46        1          1         115
  47        1          3          71  77  92
  48        1          2          55  93
  49        1          3          70  71  82
  50        1          2          63 109
  51        1          1          57
  52        1          3          61  77 111
  53        1          3          59  72  80
  54        1          3          72  98  99
  55        1          1          69
  56        1          2          86 100
  57        1          3          67  73  75
  58        1          2          70  89
  59        1          3          63 103 117
  60        1          2          65 116
  61        1          3          69  85  87
  62        1          3          71  74  76
  63        1          1          99
  64        1          2          66  95
  65        1          1          68
  66        1          3          68  79  85
  67        1          3          77  79  92
  68        1          2          73 105
  69        1          3          83  88 115
  70        1          3          81  95 107
  71        1          3          75  83 100
  72        1          2         104 106
  73        1          1          89
  74        1          2          78  97
  75        1          2          85 112
  76        1          3          79  80  92
  77        1          2          88  91
  78        1          2          87  93
  79        1          1          81
  80        1          2          97 108
  81        1          2          86  91
  82        1          2          90 109
  83        1          2          90 119
  84        1          1          86
  85        1          1         103
  86        1          1         101
  87        1          1         100
  88        1          3          95  98 108
  89        1          1         114
  90        1          2         102 114
  91        1          2         110 121
  92        1          3          93  99 105
  93        1          1         111
  94        1          2          96 104
  95        1          2          96 106
  96        1          1         113
  97        1          2          98 101
  98        1          2         105 107
  99        1          1         106
 100        1          3         102 110 115
 101        1          1         111
 102        1          1         117
 103        1          2         108 116
 104        1          1         119
 105        1          1         112
 106        1          1         113
 107        1          2         110 121
 108        1          1         109
 109        1          1         113
 110        1          1         116
 111        1          1         112
 112        1          1         114
 113        1          1         119
 114        1          2         118 121
 115        1          1         117
 116        1          1         120
 117        1          1         118
 118        1          1         120
 119        1          1         122
 120        1          1         122
 121        1          1         122
 122        1          0        
************************************************************************
REQUESTS/DURATIONS:
jobnr. mode duration  R 1  R 2  R 3  R 4
------------------------------------------------------------------------
  1      1     0       0    0    0    0
  2      1     5       3    0    0    0
  3      1    10       0    0    7    0
  4      1     8      10    0    0    0
  5      1     2       0    4    0    0
  6      1     6       8    0    0    0
  7      1     9       0    9    0    0
  8      1     9       0    4    0    0
  9      1     8       0    0    9    0
 10      1     8       0    1    0    0
 11      1     9       7    0    0    0
 12      1     6       0   10    0    0
 13      1     7       0    0    2    0
 14      1     1       0    0   10    0
 15      1     9       0    2    0    0
 16      1     8       0    9    0    0
 17      1     9       0    6    0    0
 18      1     3       0    7    0    0
 19      1     8       0    0   10    0
 20      1     5       0    9    0    0
 21      1     5      10    0    0    0
 22      1     7       0    0    0    4
 23      1     4       0    0    0    5
 24      1     2       0    0    9    0
 25      1    10       0    0    0    2
 26      1     1       0    0    0    2
 27      1     4       0    0   10    0
 28      1     5       0    0    0    4
 29      1    10       0    0    2    0
 30      1     1       0    3    0    0
 31      1     6       0    8    0    0
 32      1     6       0    2    0    0
 33      1     9       0    0    1    0
 34      1     3       0    5    0    0
 35      1    10       6    0    0    0
 36      1     6       0    0    6    0
 37      1     7       3    0    0    0
 38      1    10       0    0    0    7
 39      1     4       2    0    0    0
 40      1     9       0    0    0    2
 41      1     8       9    0    0    0
 42      1     4       0    0    9    0
 43      1     7       0    0    0    4
 44      1     5       7    0    0    0
 45      1     9       0    0    0    8
 46      1     6       0    4    0    0
 47      1     4       8    0    0    0
 48      1     6       0    6    0    0
 49      1     3       0    0    0    2
 50      1     3       9    0    0    0
 51      1     7       3    0    0    0
 52      1     5       7    0    0    0
 53      1     7       0   10    0    0
 54      1     1       0    0    0    2
 55      1     8       0    0    7    0
 56      1     9       0    6    0    0
 57      1    10       0    0    2    0
 58      1     8       0    8    0    0
 59      1     4       0    0    0    7
 60      1     3       0    1    0    0
 61      1     6       0    0    0    3
 62      1     9       0    0    8    0
 63      1    10       0    5    0    0
 64      1     3       0    1    0    0
 65      1     6       0    0    0    8
 66      1     3       0    5    0    0
 67      1     6       0    0    2    0
 68      1    10       0    0    0    8
 69      1     9       9    0    0    0
 70      1     4       0    0    0    7
 71      1    10       0    0    3    0
 72      1     6       5    0    0    0
 73      1     2       0    0    0    2
 74      1     4       6    0    0    0
 75      1     2       0    0    9    0
 76      1     2       0    7    0    0
 77      1     2       0    0    0   10
 78      1     2       0    3    0    0
 79      1     5       4    0    0    0
 80      1    10       3    0    0    0
 81      1     2       5    0    0    0
 82      1     2       0    0    7    0
 83      1     2       0    0    9    0
 84      1     1       0    0    5    0
 85      1     3       0    0   10    0
 86      1     2       0    0    9    0
 87      1     1       0    0    0    6
 88      1     6       0    0    0    9
 89      1     9       0    0    3    0
 90      1    10       0    7    0    0
 91      1     1       0    0    3    0
 92      1     1       0    0    0    3
 93      1     5       0    0    0   10
 94      1     3       0    1    0    0
 95      1     6       5    0    0    0
 96      1     6       0   10    0    0
 97      1     7       0    0    0    1
 98      1     4       0    0    2    0
 99      1    10       0    6    0    0
100      1     2       0    0    2    0
101      1     9       0    0    9    0
102      1     1       1    0    0    0
103      1    10       4    0    0    0
104      1     6       0    0    6    0
105      1     1       8    0    0    0
106      1     9       0    0    9    0
107      1     2       0    0    4    0
108      1     1       1    0    0    0
109      1     5       0    0    5    0
110      1     9       0    9    0    0
111      1     8       0    3    0    0
112      1     8       0    0    0    5
113      1    10       0    0    2    0
114      1     5       0    9    0    0
115      1    10       0    8    0    0
116      1     5       0    7    0    0
117      1     8       0    0    6    0
118      1     9       0    0    8    0
119      1     8       0    0    9    0
120      1     6       0    0    4    0
121      1     2       0    0    0    6
122      1     0       0    0    0    0
************************************************************************
RESOURCEAVAILABILITIES:
  R 1  R 2  R 3  R 4
   11   13   12   11
************************************************************************
