# Supplementary material for: A multi-agent system for distributed multi-project scheduling with two-stage decomposition
Source: PLoS One. 2018 Oct 9;13(10):e0205445. doi: 10.1371/journal.pone.0205445 (PMC6177185; doi:10.1371/journal.pone.0205445)
Supplement: S1 Appendix — (ZIP) [file pone.0205445.s001.zip › S1 Appendix/j120_a20/mp_j120_a20_nr4_set/KolischInstanzen/j120/j12042_8.sm]

************************************************************************
file with basedata            : J12042_.BAS
initial value random generator: 1681783411
************************************************************************
projects                      :  1
jobs (incl. supersource/sink ):  122
horizon                       :  700
RESOURCES
  - renewable                 :  4   R
  - nonrenewable              :  0   N
  - doubly constrained        :  0   D
************************************************************************
PROJECT INFORMATION:
pronr.  #jobs rel.date duedate tardcost  MPM-Time
    1    120      0      101       15      101
************************************************************************
PRECEDENCE RELATIONS:
jobnr.    #modes  #successors   successors
   1        1          3           2   3   4
   2        1          3           5   6  18
   3        1          3           8  26  38
   4        1          3          15  17  77
   5        1          3          12  19  34
   6        1          3           7   9  10
   7        1          2          14  19
   8        1          3          13  23  29
   9        1          3          27  39  59
  10        1          3          11  23  88
  11        1          3          45  47  68
  12        1          3          21  64  85
  13        1          3          16  44  62
  14        1          2          24  28
  15        1          3          24  60  87
  16        1          2          32  74
  17        1          3          20  22  23
  18        1          2          57 117
  19        1          2          31  53
  20        1          3          25  30  53
  21        1          3          56  60  79
  22        1          3          37  54  98
  23        1          3          52  53  89
  24        1          3          65  78  86
  25        1          2          33  66
  26        1          3          52  72  79
  27        1          3          34  36  50
  28        1          2          35  42
  29        1          3          44  49  65
  30        1          1          99
  31        1          3          56  75  78
  32        1          3          92 100 118
  33        1          2          43  57
  34        1          3          41  55  58
  35        1          3          36  44  46
  36        1          3          63  84 103
  37        1          2          74 105
  38        1          3          40  48  90
  39        1          3          50  51  81
  40        1          2          51  67
  41        1          3          42  61  75
  42        1          3          62  92 110
  43        1          3          63  64 107
  44        1          3          48  59 114
  45        1          2          48  66
  46        1          3          55  69  94
  47        1          2          81 116
  48        1          1          83
  49        1          2          51  55
  50        1          2          95 107
  51        1          3          84  97 101
  52        1          3          65  70  84
  53        1          2          79  98
  54        1          3          72  90 102
  55        1          2          68  75
  56        1          3          69  70 107
  57        1          1          98
  58        1          3          61  71 119
  59        1          3          82  96 104
  60        1          2          80  81
  61        1          2          74  80
  62        1          2          71  82
  63        1          3          76  86 100
  64        1          2          73 106
  65        1          1          93
  66        1          1          82
  67        1          3          68  69  83
  68        1          3          72  73  77
  69        1          3          80  88 102
  70        1          2          71  87
  71        1          2          73 100
  72        1          1          78
  73        1          2         109 111
  74        1          3          91  93 101
  75        1          3          77  89 112
  76        1          3          88  90 105
  77        1          2          85  95
  78        1          2          92 108
  79        1          1         102
  80        1          1         114
  81        1          3          93  95  99
  82        1          2          89 103
  83        1          2          85  91
  84        1          3          94  96 112
  85        1          3          86  87 111
  86        1          2          96 104
  87        1          1          99
  88        1          1          97
  89        1          1         111
  90        1          2          91 112
  91        1          1          94
  92        1          1         105
  93        1          1          97
  94        1          1         106
  95        1          1         103
  96        1          1         110
  97        1          1         108
  98        1          1         101
  99        1          1         115
 100        1          2         108 109
 101        1          1         113
 102        1          2         104 106
 103        1          1         115
 104        1          1         110
 105        1          1         113
 106        1          1         116
 107        1          3         109 113 116
 108        1          2         114 115
 109        1          1         120
 110        1          1         119
 111        1          2         118 120
 112        1          2         117 119
 113        1          1         121
 114        1          1         120
 115        1          1         117
 116        1          1         118
 117        1          1         121
 118        1          1         121
 119        1          1         122
 120        1          1         122
 121        1          1         122
 122        1          0        
************************************************************************
REQUESTS/DURATIONS:
jobnr. mode duration  R 1  R 2  R 3  R 4
------------------------------------------------------------------------
  1      1     0       0    0    0    0
  2      1     2       0    0    0    1
  3      1     8       0    0    0    4
  4      1    10       3    0    0    0
  5      1    10       0    0    0    7
  6      1    10       8    0    0    0
  7      1     9       0    6    0    0
  8      1     3       0    0    0    5
  9      1     8       0    0    1    0
 10      1     9       5    0    0    0
 11      1    10       5    0    0    0
 12      1    10       6    0    0    0
 13      1     7       7    0    0    0
 14      1     1       0    0    0    9
 15      1     8       0    0    7    0
 16      1     5       7    0    0    0
 17      1     2       0    0    0    4
 18      1     9       0    1    0    0
 19      1     9       0    0    0    3
 20      1     9       0    0    5    0
 21      1     2      10    0    0    0
 22      1     5       5    0    0    0
 23      1     4       0    0    0    1
 24      1     3       0    0    2    0
 25      1     6      10    0    0    0
 26      1     5       0    0    0    6
 27      1     6       0    0    9    0
 28      1     4       0    3    0    0
 29      1     9       0    0    1    0
 30      1     1       0    0    5    0
 31      1     3       0    0    0    5
 32      1     5       0    0    0    1
 33      1     3       0    0   10    0
 34      1     1      10    0    0    0
 35      1     7       0    0    6    0
 36      1     8       0   10    0    0
 37      1    10       0    0    5    0
 38      1     9       0    8    0    0
 39      1    10       0    4    0    0
 40      1     8       0    0    0    1
 41      1     8       7    0    0    0
 42      1     2       5    0    0    0
 43      1     4       6    0    0    0
 44      1    10       5    0    0    0
 45      1     8       0    0    4    0
 46      1     9       0    0    5    0
 47      1     7       8    0    0    0
 48      1     5       0    0    0    4
 49      1     1       5    0    0    0
 50      1     2       7    0    0    0
 51      1     7       5    0    0    0
 52      1     8       0   10    0    0
 53      1    10       0    0    0    9
 54      1     9       0    0    0    5
 55      1     8       0   10    0    0
 56      1     8       0    0    0    5
 57      1     4       2    0    0    0
 58      1     4       0    0    4    0
 59      1     8       5    0    0    0
 60      1     6       9    0    0    0
 61      1     1       0    0    4    0
 62      1     6       0    0    0    4
 63      1     9       0    0    0    5
 64      1     1       0    0    8    0
 65      1     5       0    0    0    4
 66      1    10       7    0    0    0
 67      1     6       0    0    0    1
 68      1     9       2    0    0    0
 69      1     1       6    0    0    0
 70      1     6       1    0    0    0
 71      1     4       0    0    0    7
 72      1     1       0    0    6    0
 73      1     1       0    0    7    0
 74      1     2       0    0    7    0
 75      1     2       4    0    0    0
 76      1     4       0    0    0    8
 77      1     9       0    0    0    7
 78      1     3       0    0    0    3
 79      1     9       0    0    1    0
 80      1     2       0    0    0    6
 81      1     8       0    3    0    0
 82      1     9       0    6    0    0
 83      1     6       5    0    0    0
 84      1     6       0    0    2    0
 85      1     1       4    0    0    0
 86      1     1       0    0    0   10
 87      1     3       0    0    1    0
 88      1     4       0    1    0    0
 89      1     5       0    4    0    0
 90      1     9       0    0    0    5
 91      1     8       7    0    0    0
 92      1     6       0    0    8    0
 93      1     3       0    0    0    6
 94      1     6       0    4    0    0
 95      1     5       0    0    7    0
 96      1     1      10    0    0    0
 97      1     1       0    0    0    7
 98      1     4       8    0    0    0
 99      1    10       0    2    0    0
100      1     6       0    0    0    5
101      1    10      10    0    0    0
102      1     6       5    0    0    0
103      1     7       0    5    0    0
104      1     9       0    7    0    0
105      1     1       0    0    1    0
106      1     9       0    0    0    8
107      1     9       2    0    0    0
108      1     1       0    0    0   10
109      1     5       0    0    0   10
110      1    10       0    1    0    0
111      1     4       0    0    0    9
112      1    10       0    0    0    5
113      1     6       3    0    0    0
114      1     9       0    0    0    7
115      1     2       0    0   10    0
116      1     5       0    3    0    0
117      1    10       2    0    0    0
118      1     2      10    0    0    0
119      1     7       0    8    0    0
120      1     2       0    1    0    0
121      1     7       0    5    0    0
122      1     0       0    0    0    0
************************************************************************
RESOURCEAVAILABILITIES:
  R 1  R 2  R 3  R 4
   15   12   12   14
************************************************************************
