# Supplementary material for: A multi-agent system for distributed multi-project scheduling with two-stage decomposition
Source: PLoS One. 2018 Oct 9;13(10):e0205445. doi: 10.1371/journal.pone.0205445 (PMC6177185; doi:10.1371/journal.pone.0205445)
Supplement: S1 Appendix — (ZIP) [file pone.0205445.s001.zip › S1 Appendix/j120_a20/mp_j120_a20_nr4_set/KolischInstanzen/j120/j12049_1.sm]

************************************************************************
file with basedata            : J12049_.BAS
initial value random generator: 7552
************************************************************************
projects                      :  1
jobs (incl. supersource/sink ):  122
horizon                       :  610
RESOURCES
  - renewable                 :  4   R
  - nonrenewable              :  0   N
  - doubly constrained        :  0   D
************************************************************************
PROJECT INFORMATION:
pronr.  #jobs rel.date duedate tardcost  MPM-Time
    1    120      0       96       39       96
************************************************************************
PRECEDENCE RELATIONS:
jobnr.    #modes  #successors   successors
   1        1          3           2   3   4
   2        1          3           5  13  19
   3        1          3          10  15  53
   4        1          3           6   8  12
   5        1          3           7  16  30
   6        1          3           9  11  41
   7        1          3          14  21  35
   8        1          2          26  43
   9        1          3          48  61  72
  10        1          3          25  29  37
  11        1          2          18  24
  12        1          3          34  40  78
  13        1          3          20  28  43
  14        1          3          38  39  58
  15        1          3          21  38  47
  16        1          3          17  22  99
  17        1          3          42  52  73
  18        1          3          32  33  62
  19        1          3          27  31 107
  20        1          2          71  84
  21        1          3          27  33  34
  22        1          3          23  57  64
  23        1          3          49  54  61
  24        1          2          36  50
  25        1          3          46  85 113
  26        1          3          29  33  68
  27        1          3          49  62  96
  28        1          3          44  62  82
  29        1          2          55  86
  30        1          3          32  55  96
  31        1          3          83  87 115
  32        1          3          45  71  97
  33        1          3          51  75 118
  34        1          3          75  79  95
  35        1          3          56  58  81
  36        1          2         103 119
  37        1          2          63 111
  38        1          3          50  59  90
  39        1          2          59  92
  40        1          3          73  80  86
  41        1          2          66  68
  42        1          3          48  66  94
  43        1          3          46  67 101
  44        1          2          46  66
  45        1          2          60  89
  46        1          2          56 118
  47        1          3          51  60  67
  48        1          2          67  68
  49        1          2          74  98
  50        1          1          63
  51        1          3          69  76  91
  52        1          3          69  82 105
  53        1          3          54  60 102
  54        1          3          81 108 116
  55        1          2          77 106
  56        1          2          65  71
  57        1          3          76  90 121
  58        1          1          75
  59        1          2          93 106
  60        1          2          65 109
  61        1          3          69  91  93
  62        1          3          77  79  84
  63        1          1          73
  64        1          2          80  95
  65        1          1          84
  66        1          1          97
  67        1          2          78  88
  68        1          2          70  78
  69        1          2          74  92
  70        1          3          79  83  90
  71        1          2          76 112
  72        1          3          74  81 100
  73        1          3          91  95 104
  74        1          1          89
  75        1          3          77  96 107
  76        1          1         114
  77        1          1          87
  78        1          3          82  83 120
  79        1          2          80 100
  80        1          3          88  89  93
  81        1          2          85 111
  82        1          2          85 111
  83        1          1         109
  84        1          2          94  99
  85        1          1         106
  86        1          3          87  92 117
  87        1          2          88 102
  88        1          1         105
  89        1          1         102
  90        1          1          98
  91        1          2          97  98
  92        1          3          94 101 109
  93        1          1         114
  94        1          1         100
  95        1          2         116 117
  96        1          2          99 108
  97        1          1         107
  98        1          2         101 105
  99        1          2         103 104
 100        1          1         120
 101        1          1         103
 102        1          1         104
 103        1          1         110
 104        1          1         110
 105        1          1         112
 106        1          2         114 117
 107        1          2         108 116
 108        1          2         110 113
 109        1          1         113
 110        1          1         112
 111        1          1         115
 112        1          1         120
 113        1          1         121
 114        1          1         115
 115        1          1         119
 116        1          1         121
 117        1          1         118
 118        1          1         119
 119        1          1         122
 120        1          1         122
 121        1          1         122
 122        1          0        
************************************************************************
REQUESTS/DURATIONS:
jobnr. mode duration  R 1  R 2  R 3  R 4
------------------------------------------------------------------------
  1      1     0       0    0    0    0
  2      1     8       7    0    7    3
  3      1     9       9    7    0    0
  4      1     7       5    0    0    0
  5      1     1       0    2    5    0
  6      1     3       0    2    0    0
  7      1     2       0    0    0    4
  8      1     8       4    6    0    9
  9      1     6       6    2    5   10
 10      1     7       2    8    0    0
 11      1     4       5    0    0    5
 12      1     4       9    6    5    0
 13      1     4       0    0    5    0
 14      1     2       0    9    5    0
 15      1     5       0    3    2    7
 16      1     9       2    0    1    6
 17      1     5       0    4    2    0
 18      1     1       0    0    0    1
 19      1     3       2    8    9   10
 20      1     4       0    6    7    0
 21      1    10       1    0    1    3
 22      1     4       0    0    3    7
 23      1     8       3    7    0    8
 24      1     9       0    2    0    0
 25      1     1       8    0    0    2
 26      1     5       4    0    0    0
 27      1     2       8    0    6    9
 28      1     4       0    1    3   10
 29      1     2       6    0   10    0
 30      1     4       1    9    7    0
 31      1     6       4    8    0    0
 32      1     3       9    0    0    0
 33      1    10       0    0    0    9
 34      1     1       0    8    4    1
 35      1     2       3    0    9    0
 36      1     5       8    0    8    0
 37      1     3       6    0    4    9
 38      1     6       0    0    9    6
 39      1     8       2    5    0    0
 40      1     3       0    2    0    0
 41      1     4       0    0   10    0
 42      1     4       0    8   10    4
 43      1     5       4    3    8    1
 44      1     4       5    0    4    7
 45      1     3       2    5    0    6
 46      1     9       0    8    0    1
 47      1     1       0    7    1    0
 48      1     1       0    0    0    3
 49      1     8       0    0    0    7
 50      1     8       0    4    9    0
 51      1     2       0    1    0    5
 52      1     7       0    0    5    0
 53      1     6       2    4    0    1
 54      1     2       5    0    0    2
 55      1     9       0    0    1    9
 56      1     1       0    4    8    1
 57      1     7       0    0    9    0
 58      1    10       6    0    0    0
 59      1     7       6    0    7    0
 60      1     8       3    0    4    6
 61      1     6       2    0    0    0
 62      1     9       0    0    4    3
 63      1     1       8    4    2    0
 64      1     4       0    0    4    1
 65      1     6       5    0    0    0
 66      1     2       0    3    0    8
 67      1     2       3    0    0    0
 68      1     8       9    0    0    2
 69      1     3       0    6    7   10
 70      1     9       0    0    0    6
 71      1     1       6    0    0    0
 72      1     2       0    1    0    3
 73      1     3       0    0    7    0
 74      1     2       0    6    3    2
 75      1     6       0    0    3    0
 76      1     3      10    6    6    7
 77      1     3       7    0    0    0
 78      1     9       0   10   10    0
 79      1     1       7    1    0    0
 80      1    10       0    5    3    7
 81      1     5       0    4    0    0
 82      1     6       0    0    2    0
 83      1     7       1    4    0    0
 84      1     5       0    9    0    9
 85      1    10       9    9    0    0
 86      1     1       3    0    0    0
 87      1     4      10    1    0    0
 88      1     5       6    0    0    0
 89      1     8       2    6    0    0
 90      1     1       8    0    0    0
 91      1     6       0    0    7    0
 92      1     2       9    0    0    0
 93      1     3       0    0    7    6
 94      1    10       0    9    0    8
 95      1     3       0    4    0    7
 96      1     9       5    5    0    0
 97      1     5       2   10    5    0
 98      1     2       5    0    2    0
 99      1     1       5    8   10    0
100      1     8       0    0    0    9
101      1    10       6    0    0    9
102      1     1       4    2    0    0
103      1     8       1    4    4    0
104      1     9       0    0    2    0
105      1     1       0    1    8    9
106      1     6       0    0    0    8
107      1     8       0    0    0    6
108      1     2       9    3    0    0
109      1     8      10    0    1    0
110      1     4       6    0   10    3
111      1     5       0    0    9    0
112      1     9       0    6    3    0
113      1     5       0    0    3   10
114      1     5       0    2    0    2
115      1     3       0    0    0   10
116      1     7       6    9    4    0
117      1     4       0    3    0    8
118      1     8       7    0    0    3
119      1     9       0    1    3    0
120      1     9       0   10   10   10
121      1     4       0    6    1    7
122      1     0       0    0    0    0
************************************************************************
RESOURCEAVAILABILITIES:
  R 1  R 2  R 3  R 4
   26   29   33   27
************************************************************************
