# Supplementary material for: A multi-agent system for distributed multi-project scheduling with two-stage decomposition
Source: PLoS One. 2018 Oct 9;13(10):e0205445. doi: 10.1371/journal.pone.0205445 (PMC6177185; doi:10.1371/journal.pone.0205445)
Supplement: S1 Appendix — (ZIP) [file pone.0205445.s001.zip › S1 Appendix/j120_a20/mp_j120_a20_nr4_set/KolischInstanzen/j120/j12060_6.sm]

************************************************************************
file with basedata            : J12060_.BAS
initial value random generator: 402245067
************************************************************************
projects                      :  1
jobs (incl. supersource/sink ):  122
horizon                       :  704
RESOURCES
  - renewable                 :  4   R
  - nonrenewable              :  0   N
  - doubly constrained        :  0   D
************************************************************************
PROJECT INFORMATION:
pronr.  #jobs rel.date duedate tardcost  MPM-Time
    1    120      0      110       54      110
************************************************************************
PRECEDENCE RELATIONS:
jobnr.    #modes  #successors   successors
   1        1          3           2   3   4
   2        1          3           7  13  25
   3        1          3           5   6   8
   4        1          3          11  12  27
   5        1          3          10  23  69
   6        1          2          15  80
   7        1          3          17  30  78
   8        1          3           9  28  35
   9        1          3          33 101 110
  10        1          3          14  29  38
  11        1          2          44 113
  12        1          3          22  24  79
  13        1          3          16  26  49
  14        1          3          18  31  39
  15        1          2          57  61
  16        1          3          19  42  66
  17        1          3          75  97 103
  18        1          3          20  32 114
  19        1          3          36  58  59
  20        1          3          21  46 115
  21        1          3          48  55  92
  22        1          3          47  68  73
  23        1          2          37  60
  24        1          3          48  82 104
  25        1          3          28  62  74
  26        1          3          69  84  94
  27        1          3          50  56  88
  28        1          2          34  68
  29        1          2          47  73
  30        1          3          55  57 118
  31        1          3          64  65 109
  32        1          2          41  83
  33        1          2          74  86
  34        1          3          72  76  79
  35        1          3          60  67  77
  36        1          3          43  67 116
  37        1          3          51  66  93
  38        1          3          40  59  80
  39        1          3          45  56  57
  40        1          2          45  93
  41        1          2          44  53
  42        1          3          53  81  90
  43        1          3          46  69  73
  44        1          1         108
  45        1          3          70  85  96
  46        1          3          48  70  81
  47        1          2          52  77
  48        1          3          64  84  98
  49        1          3          51  56  89
  50        1          3          82  87  99
  51        1          3          62  75  76
  52        1          3          53  60  96
  53        1          3          54  61  63
  54        1          3          86  92  95
  55        1          2          63  77
  56        1          3          63  81  87
  57        1          2          90 121
  58        1          2          71 114
  59        1          1          75
  60        1          2          64  85
  61        1          2          65  93
  62        1          3          70  71  79
  63        1          1          98
  64        1          1          78
  65        1          2          71  82
  66        1          3          76  78 112
  67        1          1          68
  68        1          2         101 102
  69        1          1          96
  70        1          2          72  91
  71        1          3          72  85 104
  72        1          1          88
  73        1          2          84 106
  74        1          2          83 102
  75        1          2          87  95
  76        1          2          99 109
  77        1          2         105 110
  78        1          1          89
  79        1          3          80  91  94
  80        1          1          90
  81        1          2          83 102
  82        1          2          86  89
  83        1          3          95 100 111
  84        1          1         113
  85        1          3          88  91  99
  86        1          2          94  97
  87        1          2         107 109
  88        1          1          97
  89        1          1         101
  90        1          1         103
  91        1          3          92 100 105
  92        1          2         103 106
  93        1          1         105
  94        1          2         112 115
  95        1          2         104 107
  96        1          1         120
  97        1          2          98 117
  98        1          2         100 111
  99        1          2         108 115
 100        1          1         120
 101        1          1         121
 102        1          1         106
 103        1          2         110 111
 104        1          1         118
 105        1          1         108
 106        1          1         107
 107        1          1         112
 108        1          1         119
 109        1          2         114 116
 110        1          1         113
 111        1          1         119
 112        1          1         117
 113        1          1         119
 114        1          1         118
 115        1          1         116
 116        1          1         117
 117        1          1         121
 118        1          1         120
 119        1          1         122
 120        1          1         122
 121        1          1         122
 122        1          0        
************************************************************************
REQUESTS/DURATIONS:
jobnr. mode duration  R 1  R 2  R 3  R 4
------------------------------------------------------------------------
  1      1     0       0    0    0    0
  2      1     6       7    1    3    1
  3      1     6       5    6    3    6
  4      1     4       5    6    5    5
  5      1    10       6    1    4    9
  6      1     8       7    3    4    9
  7      1     5       9    2    2    7
  8      1     4       3    7    7    7
  9      1     7       5    9   10    5
 10      1     2       8    7    3    7
 11      1     5      10    8    1    2
 12      1     9       3    4    7    2
 13      1     7       5    4    3    2
 14      1     6       7    6   10    6
 15      1     5       2    5   10    9
 16      1     3       9    2    9    4
 17      1     7       8    8    2    8
 18      1     1       3    2    6    6
 19      1     8       1    5    5   10
 20      1     4       3    6    4    2
 21      1     9       6    6    3    1
 22      1     3       2    3    6    5
 23      1     2       5    9    7    8
 24      1     9      10    1    3   10
 25      1     4       5    3    6    6
 26      1    10      10    7    9    5
 27      1     2       7    8    1    3
 28      1    10       9    7    1    2
 29      1     6       7    2   10    6
 30      1     8       9   10    1    7
 31      1     8      10    8    9    5
 32      1     4       6    7    4    5
 33      1     7       5    9    8    4
 34      1     1       6    4    3    6
 35      1     2       6    5    1    3
 36      1    10       4    8    3    3
 37      1     4      10    1    3    3
 38      1     6       8    3    6    8
 39      1    10       4    1    5   10
 40      1     8      10    5    1    3
 41      1     4       8    1    4   10
 42      1    10       5    4    6   10
 43      1     7       9    7   10    2
 44      1     5       8    4    8    6
 45      1     8       7    7    9    9
 46      1     4       3    9    7   10
 47      1     6      10    4    3    8
 48      1    10       1    2    6    7
 49      1     3       3    2    1    9
 50      1     3       5    5    4    3
 51      1     7       4    2    8    7
 52      1     7       8    3    7   10
 53      1     9       1    1    5    3
 54      1     6       2   10    9    1
 55      1     9       2    3    8    6
 56      1     4       7    1    3   10
 57      1     4       2    8    6    2
 58      1     7       4    4    8    7
 59      1     9       4    2    9   10
 60      1     5       5    3    1    9
 61      1     7       8    5   10    8
 62      1     8       8   10    2    6
 63      1     2       3    6   10    3
 64      1     9       1    2    2    6
 65      1     5       4    4    6    2
 66      1     3      10    9    8    8
 67      1     9       9    8    6    2
 68      1     8       3    7    7    3
 69      1     5       7    4    2    7
 70      1     1       5    8    5    2
 71      1     1       4    8    9    1
 72      1     7       2    6    9    3
 73      1     7       5    1    8    6
 74      1     3       1    3   10    9
 75      1     1       2    3    7    7
 76      1    10       5    3    9    1
 77      1     9       5    3    6    6
 78      1     1       3    7    9    1
 79      1     6       3    5    5    7
 80      1     5       2    9    4    4
 81      1     1       2   10    8    7
 82      1     6       5    8    2   10
 83      1     5       6    1   10    7
 84      1     4       1    6    1    4
 85      1     5       6    1    1   10
 86      1     2       3    3    6    3
 87      1    10       5    7    2    9
 88      1     1       1    9    8    8
 89      1     9       9    4    8    3
 90      1     6       2    2    1    7
 91      1     8       4    1    4    2
 92      1     7       7    2    6    3
 93      1     4       7    9    8    1
 94      1    10      10    1    3    9
 95      1     5       7    7    8    3
 96      1     7      10    1    1    2
 97      1     8       8    6    4    6
 98      1     7      10    5    7    2
 99      1     5       6    7    7    6
100      1     5       6    8    2   10
101      1     6       2    5    7    2
102      1     8       8    5    8    9
103      1    10       3    3    3    9
104      1     4       9    2    6   10
105      1     6       6    5    3   10
106      1     9       7    8    1    4
107      1     2       9    5    1    1
108      1     3       6    1    1    9
109      1     1       1    7    8    2
110      1     8       3    6    6    5
111      1     9       2    7    6    2
112      1     9       7    6    4    1
113      1     8       8    4   10    5
114      1     5       6    1    7    8
115      1     7       4    6    1    5
116      1    10      10    9    2    2
117      1     2       6    7   10   10
118      1     1       9    6   10   10
119      1     5       3    6    7    3
120      1    10       7   10    1    9
121      1     2       5    5    4    4
122      1     0       0    0    0    0
************************************************************************
RESOURCEAVAILABILITIES:
  R 1  R 2  R 3  R 4
   46   41   43   48
************************************************************************
