# Supplementary material for: A multi-agent system for distributed multi-project scheduling with two-stage decomposition
Source: PLoS One. 2018 Oct 9;13(10):e0205445. doi: 10.1371/journal.pone.0205445 (PMC6177185; doi:10.1371/journal.pone.0205445)
Supplement: S1 Appendix — (ZIP) [file pone.0205445.s001.zip › S1 Appendix/j120_a20/mp_j120_a20_nr5_set/KolischInstanzen/j120/j12040_1.sm]

************************************************************************
file with basedata            : J12040_.BAS
initial value random generator: 25883
************************************************************************
projects                      :  1
jobs (incl. supersource/sink ):  122
horizon                       :  598
RESOURCES
  - renewable                 :  4   R
  - nonrenewable              :  0   N
  - doubly constrained        :  0   D
************************************************************************
PROJECT INFORMATION:
pronr.  #jobs rel.date duedate tardcost  MPM-Time
    1    120      0       78       39       78
************************************************************************
PRECEDENCE RELATIONS:
jobnr.    #modes  #successors   successors
   1        1          3           2   3   4
   2        1          3          17  21  25
   3        1          3           6   7  15
   4        1          2           5 106
   5        1          3          13  43  53
   6        1          3          14  22  36
   7        1          3           8  11  19
   8        1          3           9  10  20
   9        1          3          40  71  87
  10        1          3          55  58  61
  11        1          3          12  16  18
  12        1          1          89
  13        1          3          51  81  90
  14        1          1          28
  15        1          3          65  75  76
  16        1          2          26  70
  17        1          3          27  32  37
  18        1          2          29  54
  19        1          2          74  79
  20        1          3          23  24  39
  21        1          2          81  85
  22        1          3          33  35  50
  23        1          3          34  42  73
  24        1          3          34  44  77
  25        1          3          31  38  94
  26        1          3          38  45  71
  27        1          3          29  31  47
  28        1          3          30  48  89
  29        1          2          41  84
  30        1          2          93  98
  31        1          3          50  70  83
  32        1          3          45  70 101
  33        1          2          43  53
  34        1          2          54  82
  35        1          1          46
  36        1          2          79 100
  37        1          2          64  96
  38        1          1          78
  39        1          2          52  92
  40        1          2          49  64
  41        1          2          63  69
  42        1          3          60  66  85
  43        1          1          57
  44        1          1          82
  45        1          2          62  66
  46        1          1         117
  47        1          2          67  80
  48        1          3          56  59  68
  49        1          1          67
  50        1          1         102
  51        1          1          79
  52        1          3          81 114 118
  53        1          1         112
  54        1          1         118
  55        1          1          96
  56        1          2          63 107
  57        1          2          65 103
  58        1          1          73
  59        1          1          88
  60        1          3          63 105 109
  61        1          2          71  86
  62        1          1         110
  63        1          2          97 106
  64        1          3         113 120 121
  65        1          3          72  88  94
  66        1          2          98 111
  67        1          3          97 108 115
  68        1          3          78 110 119
  69        1          2          77  86
  70        1          1          88
  71        1          3          82  99 103
  72        1          1          95
  73        1          1          95
  74        1          2          87  99
  75        1          1         106
  76        1          2          77 102
  77        1          2          92  93
  78        1          1         100
  79        1          1         103
  80        1          3          91  97 114
  81        1          1         104
  82        1          1          85
  83        1          1          99
  84        1          2          91  92
  85        1          2          90  95
  86        1          1         108
  87        1          1          91
  88        1          1         107
  89        1          1         112
  90        1          2          96 109
  91        1          2         101 109
  92        1          2          98 101
  93        1          1         105
  94        1          1         108
  95        1          1         102
  96        1          2         100 119
  97        1          1         118
  98        1          1         115
  99        1          1         111
 100        1          1         121
 101        1          2         104 112
 102        1          1         116
 103        1          2         104 107
 104        1          1         105
 105        1          1         115
 106        1          1         113
 107        1          1         113
 108        1          1         111
 109        1          1         110
 110        1          1         117
 111        1          1         117
 112        1          1         120
 113        1          1         114
 114        1          1         116
 115        1          1         116
 116        1          1         119
 117        1          1         120
 118        1          1         121
 119        1          1         122
 120        1          1         122
 121        1          1         122
 122        1          0        
************************************************************************
REQUESTS/DURATIONS:
jobnr. mode duration  R 1  R 2  R 3  R 4
------------------------------------------------------------------------
  1      1     0       0    0    0    0
  2      1     1       3    4    3    7
  3      1     7       6    2    7    1
  4      1     1       5    2    9    3
  5      1     9       3    3    7    7
  6      1     3       5    6    5   10
  7      1     3       4    1    9    2
  8      1     1      10    1    3    5
  9      1     8       7    8    7    8
 10      1     5       8   10    4    3
 11      1     5       8    5   10    1
 12      1     4       9    8    6    7
 13      1    10       6    5    3   10
 14      1    10       2    5    7    6
 15      1     6       8    1    3    2
 16      1     7       2    6    4    2
 17      1     2       4    5    6    1
 18      1     1       5    7    3    7
 19      1     4       1    6    6   10
 20      1     2       7   10    7    3
 21      1     4       1    2    3    3
 22      1     9       7    2    4    2
 23      1     7       6    1    2    2
 24      1     2       4    6    3    3
 25      1     5       2    4    8   10
 26      1     8       2    6    1    3
 27      1     1       5    3    2   10
 28      1     6       7    5    9    9
 29      1     6       4    5    6    4
 30      1     6       1    4    6    4
 31      1     6       8   10    9    6
 32      1     5       3    8    7    3
 33      1     9       6    1    3    1
 34      1     8       3    6    2    5
 35      1     4       5    9    2    8
 36      1     3      10    6   10    9
 37      1     4       7    4    3   10
 38      1     3       6    5    5    5
 39      1     9       8    9    5   10
 40      1     3       4    5    7    1
 41      1     5       3    6    3    6
 42      1     9       3    6    7    5
 43      1    10      10    6    7    2
 44      1     6       5    4    2   10
 45      1     1       4    2    7    6
 46      1     6       2    2    6    2
 47      1     9       2    2    6    9
 48      1     7      10    6   10    1
 49      1     2       9    2    5   10
 50      1     7       4    3   10    9
 51      1     2       7    7    1    6
 52      1     6       8    6    3    8
 53      1     2       5    4    2    1
 54      1     1       6    7    4    9
 55      1    10      10    1    9    5
 56      1     6       6    3    2    1
 57      1     7       2    6    2    5
 58      1     9       3    5   10    2
 59      1     2       8    2   10    2
 60      1     2       1    7    4    1
 61      1     3       4    4    3    7
 62      1     7      10    4    3    8
 63      1     9       6    5    4    7
 64      1     3      10    6   10    7
 65      1     3       3   10    5    8
 66      1     5      10    5    1    5
 67      1     6       1    1   10    5
 68      1     1       7    9    8    3
 69      1     9       7    8    2    2
 70      1     7       9    3    4    9
 71      1     2       6    9    1    1
 72      1     3       3    4    8    4
 73      1     3       4    1    8    3
 74      1     1       5    8    8    3
 75      1     4       7   10    7    7
 76      1     4       5   10    3    1
 77      1     5       2    1    7    2
 78      1    10       5    7   10   10
 79      1     5       1    9    4    7
 80      1     8       2    2    1    5
 81      1     1       1    9   10    3
 82      1    10       9    9    3    1
 83      1     2       6    6    6    9
 84      1     3       7    8    8    1
 85      1     2       8    5    7    3
 86      1     1       3    5    8    1
 87      1     1       9    5    2    5
 88      1     8      10    7    8    5
 89      1     9       7    2    9    8
 90      1     6       9    7    3    5
 91      1     3       9    1    9    5
 92      1     7       2    8    8    9
 93      1     7       4    7    2    3
 94      1     7       9    2    2    1
 95      1    10      10    6    5    1
 96      1     3       2    2    7    9
 97      1     2       1    9    5    8
 98      1     7       8   10    5    9
 99      1     3       1    3   10    5
100      1     2       9    6    8    3
101      1     4       1    4   10    6
102      1     2       8   10    1    3
103      1     3       2    9    1    8
104      1     2       1    8    3    1
105      1     1       9    9    2    4
106      1    10       9    8    3    6
107      1     3      10    6    2    6
108      1     2       2    7    6    6
109      1     3       3    3   10    2
110      1     5       1   10   10    3
111      1     4       5    3    6    1
112      1     5       3    7    5    7
113      1     3       2    6    4    1
114      1     4       1    6    5   10
115      1     8       4    6    7   10
116      1     7       4   10    2    1
117      1     5       4    8    4    9
118      1    10       1    5    7    2
119      1     5       4    7    7    2
120      1     6       5    8    2    3
121      1     8       5    2    3    8
122      1     0       0    0    0    0
************************************************************************
RESOURCEAVAILABILITIES:
  R 1  R 2  R 3  R 4
   50   48   54   52
************************************************************************
