# Supplementary material for: A multi-agent system for distributed multi-project scheduling with two-stage decomposition
Source: PLoS One. 2018 Oct 9;13(10):e0205445. doi: 10.1371/journal.pone.0205445 (PMC6177185; doi:10.1371/journal.pone.0205445)
Supplement: S1 Appendix — (ZIP) [file pone.0205445.s001.zip › S1 Appendix/j120_a20/mp_j120_a20_nr5_set/KolischInstanzen/j120/j12040_10.sm]

************************************************************************
file with basedata            : J12040_.BAS
initial value random generator: 365685280
************************************************************************
projects                      :  1
jobs (incl. supersource/sink ):  122
horizon                       :  690
RESOURCES
  - renewable                 :  4   R
  - nonrenewable              :  0   N
  - doubly constrained        :  0   D
************************************************************************
PROJECT INFORMATION:
pronr.  #jobs rel.date duedate tardcost  MPM-Time
    1    120      0       96       97       96
************************************************************************
PRECEDENCE RELATIONS:
jobnr.    #modes  #successors   successors
   1        1          3           2   3   4
   2        1          3           6  11  20
   3        1          3           5   7   9
   4        1          2           8  80
   5        1          3          21  38  76
   6        1          3          14  42 115
   7        1          3          10  42  49
   8        1          1          19
   9        1          2          56  62
  10        1          3          27  31  77
  11        1          3          12  13  16
  12        1          2          33  58
  13        1          3          30  34  52
  14        1          3          15  17  24
  15        1          3          40  48 113
  16        1          1          18
  17        1          3          36  44 119
  18        1          3          22  32  51
  19        1          2          29  41
  20        1          3          39  43  72
  21        1          3          23  25  50
  22        1          3          28  61  86
  23        1          2          56  93
  24        1          1          36
  25        1          3          26  37  44
  26        1          2          55 116
  27        1          2          44 106
  28        1          2          60  81
  29        1          2          35  89
  30        1          3          65  68  69
  31        1          2          57  67
  32        1          3          45  64  96
  33        1          3          71  77  89
  34        1          2          54  63
  35        1          3          72  94  95
  36        1          1          87
  37        1          1          93
  38        1          1          74
  39        1          1          71
  40        1          2          73 112
  41        1          3          46  75 104
  42        1          2          53  70
  43        1          1          88
  44        1          2          66  91
  45        1          1          47
  46        1          2          68 107
  47        1          2          63 117
  48        1          2          59  60
  49        1          1          80
  50        1          2          57  65
  51        1          1         101
  52        1          2          57 100
  53        1          2          64  68
  54        1          2          58  83
  55        1          1         102
  56        1          1          85
  57        1          1          90
  58        1          3          69  97 107
  59        1          3          70  73  82
  60        1          2          79  87
  61        1          3          81  96  98
  62        1          1         116
  63        1          1          70
  64        1          2          67  84
  65        1          2          84 103
  66        1          2          78 111
  67        1          2          92 112
  68        1          2          79 105
  69        1          1         109
  70        1          2          93  97
  71        1          3          78  90  94
  72        1          1         112
  73        1          1          79
  74        1          1          80
  75        1          1          77
  76        1          2          83  95
  77        1          2          78 110
  78        1          3          82  88 108
  79        1          1         110
  80        1          2          90  96
  81        1          1          91
  82        1          1         102
  83        1          2          98 100
  84        1          3          86 101 105
  85        1          2          87  89
  86        1          1          99
  87        1          1          91
  88        1          1         102
  89        1          1         115
  90        1          1         118
  91        1          2          94 101
  92        1          3          97 104 110
  93        1          2          99 108
  94        1          1         111
  95        1          1         104
  96        1          1         115
  97        1          1         105
  98        1          3          99 103 116
  99        1          2         111 114
 100        1          1         106
 101        1          1         120
 102        1          1         114
 103        1          1         106
 104        1          1         109
 105        1          1         121
 106        1          2         107 109
 107        1          2         108 113
 108        1          1         121
 109        1          1         113
 110        1          2         118 120
 111        1          1         120
 112        1          1         114
 113        1          1         117
 114        1          1         121
 115        1          1         117
 116        1          1         119
 117        1          1         118
 118        1          1         119
 119        1          1         122
 120        1          1         122
 121        1          1         122
 122        1          0        
************************************************************************
REQUESTS/DURATIONS:
jobnr. mode duration  R 1  R 2  R 3  R 4
------------------------------------------------------------------------
  1      1     0       0    0    0    0
  2      1     1      10    4    5   10
  3      1     4       3    5    5    3
  4      1     5       3    5    4    2
  5      1    10       9    2    6    5
  6      1     6       8    9   10    9
  7      1     4      10    8    4    1
  8      1     4      10    4    9    9
  9      1     7       7    6    7    3
 10      1     1       3   10   10    8
 11      1     6      10    9    8    7
 12      1     9      10    6    1    3
 13      1     9       4    5    4    7
 14      1     6       6    5    7    5
 15      1    10       5    6    8   10
 16      1     9       5    3    5    6
 17      1     4      10    2    5    3
 18      1     1       6    2    9    2
 19      1     6       2    6    3    5
 20      1     5       7   10    4    7
 21      1     5       3    8    1    7
 22      1     1       9    4   10    5
 23      1     1       7    2    1    8
 24      1     3       7    1    1   10
 25      1     9       7    9    3   10
 26      1     3       7    9    1    8
 27      1     5       8    5    8    8
 28      1     1       6    2    3   10
 29      1     1       7    2    5    4
 30      1     5       1    1    6    2
 31      1     4       7    4    4    7
 32      1     1      10    8    8    4
 33      1     3       9    1   10    8
 34      1    10       7    6    4    8
 35      1     2       2    8   10    4
 36      1     6       7    9    9    3
 37      1     7       2    7    1    8
 38      1     4       4    2    1    1
 39      1     5       7    2    6    3
 40      1     6       1    1    7   10
 41      1     1       7    8    6    5
 42      1     8       4    3    4    2
 43      1     8       7    4    9    3
 44      1     6      10    6    8    7
 45      1     6       5    3    3    3
 46      1     7      10    3    8    2
 47      1     9       2    9    7    8
 48      1     4       9    5    6    7
 49      1    10       3    7    6    5
 50      1     4       3    3   10    7
 51      1     6      10   10    3    7
 52      1     5       8    5    4    2
 53      1    10       1    5    6    9
 54      1     6       1    3    4    6
 55      1     3       2    8    7    7
 56      1     5       9   10   10    9
 57      1     3       1    2    4    4
 58      1     8       1    2    8   10
 59      1     8       3   10    8    7
 60      1    10       9    5    6    6
 61      1     6       1    2    8    4
 62      1     9       6    1   10    9
 63      1     4       1    5    6    3
 64      1     2      10    9    3    4
 65      1    10       7    4    7    4
 66      1     5       5    8    2    9
 67      1     7       4    6    9    6
 68      1     8       5    6    5    5
 69      1     3       5    5    1    8
 70      1     5       9    2    8    5
 71      1     9       7    2    5    8
 72      1     3       5    7    5    3
 73      1     8       9    2    9    9
 74      1     7       5    2    6    2
 75      1     4       6    3    8    4
 76      1     7       9    9    6    6
 77      1     9       1    9    4    9
 78      1     4       3    5    9   10
 79      1     4       8   10    2    7
 80      1     6       2    8    7    3
 81      1    10       5   10    6   10
 82      1     9       5    1    4    5
 83      1     3       2    2    2   10
 84      1     6       5    1    3    8
 85      1    10       6    6    3   10
 86      1     1       4   10    7    8
 87      1     2       2    1    5    4
 88      1     7       3    9    9    1
 89      1     1       4    3    5    3
 90      1    10       2    1    1    4
 91      1     7       6    7    7    8
 92      1     2       2    1    9   10
 93      1     2       1    3    2    3
 94      1     9       9    4    6    7
 95      1     9       7    4   10    8
 96      1     7       6    3    3    7
 97      1     7       4    9    8    2
 98      1     9       8    3    3    3
 99      1    10       4    9    9    1
100      1    10      10    2    3    9
101      1     8       1    4   10    1
102      1    10       9    2    5    4
103      1     8       9    8    8    5
104      1     4       7    5    7    7
105      1     9       6    7    9    6
106      1     6       5    4    1    2
107      1     8       1    7    4    8
108      1     1       3    5    4    2
109      1     4       4   10    9   10
110      1     7       1    1    8    1
111      1     2       9    8    8    6
112      1     4       7    5   10    1
113      1     8       5    3    9    2
114      1     1       9    5    7    7
115      1     2       5    5    1    2
116      1     8       3    9    9    6
117      1     7       7    7    7   10
118      1     9       8    1    9   10
119      1     6       9    7    8    8
120      1     9       6    2    2    1
121      1     2       7    7    3    2
122      1     0       0    0    0    0
************************************************************************
RESOURCEAVAILABILITIES:
  R 1  R 2  R 3  R 4
   60   56   64   62
************************************************************************
