# Supplementary material for: A multi-agent system for distributed multi-project scheduling with two-stage decomposition
Source: PLoS One. 2018 Oct 9;13(10):e0205445. doi: 10.1371/journal.pone.0205445 (PMC6177185; doi:10.1371/journal.pone.0205445)
Supplement: S1 Appendix — (ZIP) [file pone.0205445.s001.zip › S1 Appendix/j120_a20/mp_j120_a20_nr5_set/KolischInstanzen/j120/j12040_2.sm]

************************************************************************
file with basedata            : J12040_.BAS
initial value random generator: 1700502143
************************************************************************
projects                      :  1
jobs (incl. supersource/sink ):  122
horizon                       :  690
RESOURCES
  - renewable                 :  4   R
  - nonrenewable              :  0   N
  - doubly constrained        :  0   D
************************************************************************
PROJECT INFORMATION:
pronr.  #jobs rel.date duedate tardcost  MPM-Time
    1    120      0       90       78       90
************************************************************************
PRECEDENCE RELATIONS:
jobnr.    #modes  #successors   successors
   1        1          3           2   3   4
   2        1          3           5   7  14
   3        1          3           6  39  81
   4        1          3          10  11  12
   5        1          1           9
   6        1          3           8  27  37
   7        1          3          26  30  35
   8        1          3          13  15  17
   9        1          2          34  45
  10        1          2          71 109
  11        1          3          18  24  50
  12        1          3          16  19  23
  13        1          3          21  47  51
  14        1          2          20  98
  15        1          3          22  32  42
  16        1          3          25  49  55
  17        1          3          31  68  92
  18        1          3          41  53  72
  19        1          3          46  73 116
  20        1          2          54 121
  21        1          3          33  67  88
  22        1          1          61
  23        1          2          44  68
  24        1          3          40  56  65
  25        1          2          52 113
  26        1          1          64
  27        1          2          28  29
  28        1          2          38  58
  29        1          1          87
  30        1          3          60  63 100
  31        1          3          43  59  62
  32        1          2          66  96
  33        1          2          53  72
  34        1          3          36  73  86
  35        1          3          48  63  78
  36        1          3          66  75  97
  37        1          2          38 106
  38        1          1          74
  39        1          1          85
  40        1          1          63
  41        1          2          76  84
  42        1          1          90
  43        1          2          77  85
  44        1          2          48  52
  45        1          2          76  84
  46        1          3          58  75 111
  47        1          2          65  74
  48        1          1         113
  49        1          2          71  85
  50        1          1         105
  51        1          3          54  57  79
  52        1          1          53
  53        1          1          99
  54        1          1         114
  55        1          2          62  90
  56        1          1          57
  57        1          1         118
  58        1          1          93
  59        1          1          76
  60        1          2          91 119
  61        1          2          66  95
  62        1          3          65  72  94
  63        1          2          68  71
  64        1          2          82 105
  65        1          1          69
  66        1          1         107
  67        1          3          70  79  91
  68        1          2          87  96
  69        1          1          91
  70        1          2          86 118
  71        1          2          94 110
  72        1          3          82  83 103
  73        1          2          74 112
  74        1          2          83  93
  75        1          1          80
  76        1          2          80  89
  77        1          2          79  99
  78        1          3          86 103 111
  79        1          2          93  98
  80        1          2          83  87
  81        1          2          88  98
  82        1          2         108 112
  83        1          1         120
  84        1          1         115
  85        1          2          95 107
  86        1          2          95 102
  87        1          1         115
  88        1          1         117
  89        1          1          96
  90        1          1         108
  91        1          1         101
  92        1          1         104
  93        1          1         110
  94        1          2          99 103
  95        1          1         114
  96        1          3          97 104 105
  97        1          3         102 106 108
  98        1          1         110
  99        1          2         101 112
 100        1          2         101 104
 101        1          1         106
 102        1          1         109
 103        1          1         113
 104        1          1         109
 105        1          1         116
 106        1          2         107 115
 107        1          1         111
 108        1          1         116
 109        1          1         117
 110        1          1         119
 111        1          1         121
 112        1          1         114
 113        1          1         118
 114        1          1         117
 115        1          1         120
 116        1          1         120
 117        1          1         119
 118        1          1         121
 119        1          1         122
 120        1          1         122
 121        1          1         122
 122        1          0        
************************************************************************
REQUESTS/DURATIONS:
jobnr. mode duration  R 1  R 2  R 3  R 4
------------------------------------------------------------------------
  1      1     0       0    0    0    0
  2      1     9       5    5    6    1
  3      1     6       3    8    3    7
  4      1     9       7    6    9    3
  5      1     1       9    3    8    4
  6      1    10       4   10    5   10
  7      1     2       5    8    6   10
  8      1     2       6    7    8    4
  9      1     2       6    9    9    4
 10      1     3       1    7    3    5
 11      1     5       9    1   10    7
 12      1     8       5    8    6    2
 13      1     6       5    8    4    7
 14      1     9       5    7    6    8
 15      1     3       7    3    1    9
 16      1    10       4    5    7    4
 17      1     4       7    8    8    4
 18      1     5       3    5    5    4
 19      1     4       5    5    9    3
 20      1     9       8    3    3    3
 21      1     8       3   10    4    6
 22      1     1       9    1    4    9
 23      1     6       2    3    8   10
 24      1     2       4    2    4    2
 25      1     1       5    8    7    5
 26      1     2       6    3    1    2
 27      1    10      10    3    2    5
 28      1     8      10    2    6    5
 29      1     8       5    3    2    3
 30      1     2       4    8    3   10
 31      1     5       6    1    5    7
 32      1     2       2    4    5   10
 33      1     5       6    1    9    4
 34      1    10       8   10   10    4
 35      1     5       2    4    5    7
 36      1     7       8    8    4    5
 37      1     7       2    7    1    3
 38      1     4       2    4    6    5
 39      1     9       1   10   10    9
 40      1     1       4   10    6    3
 41      1     3       1    4    5    1
 42      1    10       1    4   10    5
 43      1     6       7    7    5    9
 44      1     3       3    1    6    8
 45      1     7       2   10    5    9
 46      1    10      10    1    6    4
 47      1     8       1    8    5   10
 48      1    10       2    8    3    5
 49      1     9       8    3    9    7
 50      1     7      10    5    1   10
 51      1     9       1    4   10    4
 52      1     2       8    7    7    5
 53      1     7       6    7    1    6
 54      1     5       7    5    3    8
 55      1    10       7    8    4    5
 56      1     6       4    6    1    4
 57      1    10       7    5    1    5
 58      1     4       4    1    4    9
 59      1     8       5    7    8    5
 60      1     1       6    8    2   10
 61      1     9       5    7    9   10
 62      1     7       7    4    8    7
 63      1     4       9    6    7    9
 64      1     9       4    8    4   10
 65      1     7       2    4    1    7
 66      1     7       6    8    3    9
 67      1     3      10    3    4   10
 68      1    10       4    3    6   10
 69      1     9       3    8    8    2
 70      1    10       5    1    1    7
 71      1     5       8    6    3   10
 72      1     1       7    6    9    9
 73      1     1       7    1    5    4
 74      1     5       4    9   10    5
 75      1     6       5    6    6    4
 76      1     1      10    9    5    8
 77      1     2      10    4   10    7
 78      1     5       7    2    1    7
 79      1     2       6    2    7   10
 80      1     8       6    8   10    7
 81      1     4       1    7    8    3
 82      1     5       9    8   10    2
 83      1     3       4   10    8    8
 84      1     1       3    4    4    8
 85      1     3       9    2    2    7
 86      1     5       6    4    8    6
 87      1     4       1    8    4    1
 88      1     4       7    9    4    6
 89      1     1       2    6    4    5
 90      1     4      10    8    6    8
 91      1     6      10    5   10    9
 92      1     8       1   10    7    3
 93      1     9       6    4    1    7
 94      1    10       6   10    4    7
 95      1     8       5    4    6    6
 96      1    10      10    5    5    1
 97      1     3       2    5    4    4
 98      1     7       5    8    2    9
 99      1     1       2    3    9    5
100      1     4       8    3    6    2
101      1     5       3   10    8    2
102      1     3       8    9    9    2
103      1     9       1    2    6    2
104      1     6       1    5    6    4
105      1     3       8    8    6    1
106      1     9       9    4    1    3
107      1     1       5    8    8    4
108      1     7      10    4    1    4
109      1    10       9    8    4    3
110      1     7       8    6    6    3
111      1     3       9    2    1    3
112      1     7       4    4    8    3
113      1     8       5    3    8    6
114      1    10       9    7   10    8
115      1     1       5    6    2    1
116      1     9       6    7    2    6
117      1    10       4    2    9    7
118      1     6       7    6    4    2
119      1     7       1    2    7    5
120      1     9      10    1    1    5
121      1     4       6    6    9    8
122      1     0       0    0    0    0
************************************************************************
RESOURCEAVAILABILITIES:
  R 1  R 2  R 3  R 4
   54   56   58   58
************************************************************************
