# Supplementary material for: A multi-agent system for distributed multi-project scheduling with two-stage decomposition
Source: PLoS One. 2018 Oct 9;13(10):e0205445. doi: 10.1371/journal.pone.0205445 (PMC6177185; doi:10.1371/journal.pone.0205445)
Supplement: S1 Appendix — (ZIP) [file pone.0205445.s001.zip › S1 Appendix/j120_a20/mp_j120_a20_nr5_set/KolischInstanzen/j120/j12040_5.sm]

************************************************************************
file with basedata            : J12040_.BAS
initial value random generator: 1563953273
************************************************************************
projects                      :  1
jobs (incl. supersource/sink ):  122
horizon                       :  634
RESOURCES
  - renewable                 :  4   R
  - nonrenewable              :  0   N
  - doubly constrained        :  0   D
************************************************************************
PROJECT INFORMATION:
pronr.  #jobs rel.date duedate tardcost  MPM-Time
    1    120      0      101       89      101
************************************************************************
PRECEDENCE RELATIONS:
jobnr.    #modes  #successors   successors
   1        1          3           2   3   4
   2        1          3           5  12  16
   3        1          3           9  32  52
   4        1          1          89
   5        1          3           6   7   8
   6        1          3          21  31  35
   7        1          3          10  14  15
   8        1          3          18  23  24
   9        1          3          20  51  98
  10        1          3          11  17  27
  11        1          3          18  77  91
  12        1          3          13  25  56
  13        1          2          62  65
  14        1          2          29  49
  15        1          1          22
  16        1          3          41  45 104
  17        1          3          26  75  79
  18        1          3          19  43  75
  19        1          3          46  47  59
  20        1          3          31  82 117
  21        1          1          73
  22        1          1         107
  23        1          1          54
  24        1          3          33  58  60
  25        1          3          28  57 112
  26        1          2          62  96
  27        1          3          30  41  58
  28        1          3          36  37  78
  29        1          3          34  62  76
  30        1          3          70  85  88
  31        1          2          64  74
  32        1          3          39  50  53
  33        1          2          40  68
  34        1          2          66  97
  35        1          2          44  69
  36        1          2          89  93
  37        1          1          38
  38        1          2          40  42
  39        1          1          95
  40        1          2          44  82
  41        1          2          72 112
  42        1          3          69  71  84
  43        1          2          92 118
  44        1          3          48  89  90
  45        1          1          50
  46        1          2          78 109
  47        1          1          55
  48        1          3          87 103 115
  49        1          2          60 119
  50        1          2          64  85
  51        1          2          80  86
  52        1          2          88 117
  53        1          1          65
  54        1          2         105 108
  55        1          1          61
  56        1          1          72
  57        1          1         119
  58        1          1          91
  59        1          1         106
  60        1          1         116
  61        1          3          63  69  87
  62        1          3          91 100 103
  63        1          1          82
  64        1          2          71  88
  65        1          1         114
  66        1          1          67
  67        1          1          72
  68        1          1          77
  69        1          2          83 108
  70        1          3          80  87  98
  71        1          2          75  90
  72        1          3          81  90  92
  73        1          2          95  99
  74        1          2         107 111
  75        1          1         110
  76        1          2          93  94
  77        1          3          79  83  95
  78        1          2          79 102
  79        1          2          94 100
  80        1          1          97
  81        1          1         111
  82        1          2          94 104
  83        1          2          92  96
  84        1          2          96 100
  85        1          1         109
  86        1          2          93 101
  87        1          1         101
  88        1          2         120 121
  89        1          1          98
  90        1          2          99 114
  91        1          1         102
  92        1          1         113
  93        1          2          99 102
  94        1          1         106
  95        1          2          97 112
  96        1          1         105
  97        1          1         110
  98        1          1         107
  99        1          1         103
 100        1          1         104
 101        1          1         105
 102        1          2         106 116
 103        1          1         108
 104        1          1         110
 105        1          2         113 121
 106        1          1         111
 107        1          1         115
 108        1          1         109
 109        1          1         121
 110        1          1         118
 111        1          1         114
 112        1          2         113 116
 113        1          1         117
 114        1          1         115
 115        1          1         118
 116        1          1         120
 117        1          1         120
 118        1          1         119
 119        1          1         122
 120        1          1         122
 121        1          1         122
 122        1          0        
************************************************************************
REQUESTS/DURATIONS:
jobnr. mode duration  R 1  R 2  R 3  R 4
------------------------------------------------------------------------
  1      1     0       0    0    0    0
  2      1     9       6    8    6    2
  3      1     9      10    6   10    4
  4      1     2       1    6    4    9
  5      1     5      10    9    3    3
  6      1     1       6    1    9    4
  7      1     6       5    4   10    1
  8      1     2       9    6    6    7
  9      1     4       1    6    5    5
 10      1     3      10    1    6    9
 11      1     4       9    3    1    4
 12      1     4       5    9   10    2
 13      1     2       2    6    3    7
 14      1     9       4    9   10   10
 15      1     6       2    5    1    2
 16      1     3       3    1    2    4
 17      1     3       8    8    8    1
 18      1     9       9    1    7    6
 19      1     1       1    9    8    5
 20      1     9      10    4    1    4
 21      1     6       5    4    8    9
 22      1     4       4    8    4    6
 23      1     3       7    5    9    7
 24      1     5       9    5    8    3
 25      1     7       9    1    4    5
 26      1     1       8    7   10    4
 27      1     4       2    1    5    1
 28      1     3       7    2    8    4
 29      1     6       8    4    3    3
 30      1     6       7    3    6    9
 31      1     3      10    3   10    7
 32      1    10       9    8    1    2
 33      1     6       1    9    5    8
 34      1     7       8    9    2    2
 35      1     4       1   10    9    1
 36      1     1       1    1    6    3
 37      1     3       1    1    9    3
 38      1     8       9    4    6    6
 39      1     5       7    2    4    9
 40      1     7       2    4    2    2
 41      1    10       1    1    1    4
 42      1     3       5    8    8    3
 43      1     9       5   10    5    1
 44      1     4       7    1    8    6
 45      1     6       4    6    8    5
 46      1     9       3    8    8    2
 47      1     9       1    5    8    7
 48      1     7       6    8    3    8
 49      1    10       9    1    1    2
 50      1     3       1    6    5   10
 51      1     5       4    9    6    1
 52      1     4       8    7    4    7
 53      1     8       2    8    4   10
 54      1     6       1    2    9    5
 55      1     4       7    4    3    6
 56      1    10       5    8    9    9
 57      1    10       8    5    9    6
 58      1     1       7    9    7    1
 59      1     5       1    8    7    1
 60      1     2       3    6    3    3
 61      1     6       1    1    3   10
 62      1     4       2    7    6    3
 63      1     5       6    6    7   10
 64      1     2       9    9    6   10
 65      1     1       2    7    4   10
 66      1     1       2    9    4    4
 67      1     5       9    1    2    6
 68      1     2       6    1    9    1
 69      1     2       8    1    7    6
 70      1     6      10    7    5    2
 71      1     4       8    8    2    4
 72      1     6       3    2    6    4
 73      1     4       4    1    6    6
 74      1     1      10    6   10    6
 75      1     8       2    7    3    6
 76      1     9       7    8    8    4
 77      1     7       1    6    8    2
 78      1     4       3    4    4   10
 79      1     8       3    4    3    3
 80      1     2       5    5    9    3
 81      1    10       3    6    4    4
 82      1     1       3    3    8    1
 83      1    10       1    6   10    6
 84      1     8       5    4    6    5
 85      1     3       6    3    1    1
 86      1     9       5    1    4    6
 87      1     8       3    5    1    3
 88      1     3       7    3    3    7
 89      1     1       6    9    1    4
 90      1     8       2    9    3    1
 91      1     9      10    6   10    9
 92      1     4       7    4    4    8
 93      1    10       5    1    9    5
 94      1    10       6    1   10    6
 95      1     2       7    8    6    5
 96      1     4       2    5    2    7
 97      1     8       6    9   10    7
 98      1     5       4    7    9   10
 99      1     7       4    8   10    6
100      1     9       5    4    6    2
101      1     8       7    7   10    2
102      1     9      10    8    3    5
103      1     4       7    8    5    4
104      1     2       2   10   10    5
105      1     2       9    9    8    6
106      1     8       7    2    7    8
107      1     5       7    5    5    1
108      1     5       9    2    1    9
109      1    10       8    3    9   10
110      1    10       8    3    8    8
111      1     4       1    7    5    6
112      1     1       3    3    2    3
113      1     2       7    2    7    9
114      1     1       8    2    4    4
115      1     3       6    1    1    9
116      1     6       7    8    8    7
117      1     1       1    7    7    3
118      1     3       7    1   10   10
119      1    10       6    9   10    3
120      1     2       5   10   10    4
121      1     7       4   10    7   10
122      1     0       0    0    0    0
************************************************************************
RESOURCEAVAILABILITIES:
  R 1  R 2  R 3  R 4
   43   48   50   54
************************************************************************
