# Supplementary material for: A multi-agent system for distributed multi-project scheduling with two-stage decomposition
Source: PLoS One. 2018 Oct 9;13(10):e0205445. doi: 10.1371/journal.pone.0205445 (PMC6177185; doi:10.1371/journal.pone.0205445)
Supplement: S1 Appendix — (ZIP) [file pone.0205445.s001.zip › S1 Appendix/j120_a20/mp_j120_a20_nr5_set/KolischInstanzen/j120/j12040_6.sm]

************************************************************************
file with basedata            : J12040_.BAS
initial value random generator: 2055284597
************************************************************************
projects                      :  1
jobs (incl. supersource/sink ):  122
horizon                       :  678
RESOURCES
  - renewable                 :  4   R
  - nonrenewable              :  0   N
  - doubly constrained        :  0   D
************************************************************************
PROJECT INFORMATION:
pronr.  #jobs rel.date duedate tardcost  MPM-Time
    1    120      0       90       14       90
************************************************************************
PRECEDENCE RELATIONS:
jobnr.    #modes  #successors   successors
   1        1          3           2   3   4
   2        1          3           6  11  13
   3        1          3          12  14  18
   4        1          3           5   9  16
   5        1          2          29  41
   6        1          3           7  15  80
   7        1          2           8  30
   8        1          2          10  88
   9        1          3          10  14  20
  10        1          3          34  38  58
  11        1          2          21  62
  12        1          3          83  85 117
  13        1          1          78
  14        1          3          17  26  60
  15        1          1          56
  16        1          3          19  23  40
  17        1          2          74  91
  18        1          3          21  24  55
  19        1          3          22  28  58
  20        1          1          46
  21        1          3          33  36  49
  22        1          3          25  45  82
  23        1          2          27  35
  24        1          3          30  32  57
  25        1          3          27  59  80
  26        1          2          76  91
  27        1          3          39  44 109
  28        1          3          43  45 118
  29        1          3          31  70 111
  30        1          1          46
  31        1          2          37  92
  32        1          3          42  77  84
  33        1          2          39  74
  34        1          2          69 106
  35        1          1          66
  36        1          2          68 102
  37        1          3          55 103 121
  38        1          1          90
  39        1          2          88  95
  40        1          3          47  64  95
  41        1          3          50  54  71
  42        1          1         101
  43        1          2          53  92
  44        1          2          52  68
  45        1          2          48  51
  46        1          1          48
  47        1          2          72 100
  48        1          2          65  87
  49        1          1          99
  50        1          1         106
  51        1          2          62  89
  52        1          1         111
  53        1          1          83
  54        1          3          56  63 113
  55        1          1         110
  56        1          2          61 105
  57        1          1          73
  58        1          1          84
  59        1          1          94
  60        1          1          75
  61        1          2          67  93
  62        1          2          83 116
  63        1          1          80
  64        1          3          75  98 112
  65        1          1          96
  66        1          1          67
  67        1          3          76  87 100
  68        1          1         108
  69        1          2          74 103
  70        1          2          86  90
  71        1          3          73  81 112
  72        1          2          73  78
  73        1          1         104
  74        1          2          84  85
  75        1          2          92  97
  76        1          2          79 106
  77        1          2          98 119
  78        1          1          86
  79        1          3          97 104 115
  80        1          1         109
  81        1          2          94 105
  82        1          3          89  91  99
  83        1          2         101 110
  84        1          2          93 102
  85        1          3          95  97 120
  86        1          1         107
  87        1          2          89 108
  88        1          2         100 112
  89        1          2          94 101
  90        1          2          96 105
  91        1          1         109
  92        1          1          93
  93        1          1          96
  94        1          2          98 103
  95        1          1         111
  96        1          2          99 116
  97        1          1         108
  98        1          1         110
  99        1          1         114
 100        1          1         115
 101        1          1         102
 102        1          1         120
 103        1          2         104 107
 104        1          1         114
 105        1          1         107
 106        1          1         121
 107        1          1         117
 108        1          1         116
 109        1          1         117
 110        1          1         114
 111        1          1         113
 112        1          2         113 115
 113        1          1         118
 114        1          1         120
 115        1          1         118
 116        1          1         121
 117        1          1         119
 118        1          1         119
 119        1          1         122
 120        1          1         122
 121        1          1         122
 122        1          0        
************************************************************************
REQUESTS/DURATIONS:
jobnr. mode duration  R 1  R 2  R 3  R 4
------------------------------------------------------------------------
  1      1     0       0    0    0    0
  2      1     1       2    1    7    7
  3      1    10       6    4    4    1
  4      1    10       6   10    8    2
  5      1     3       5    5    3    7
  6      1     4       2    1    2    1
  7      1     6       6   10    2    9
  8      1     3       4    3   10    2
  9      1     4       8    4    1    7
 10      1     2       7    9    3    9
 11      1     3       8    3    3   10
 12      1     9      10    5    5    5
 13      1     4       5    2   10    2
 14      1     9       9   10    6   10
 15      1    10       2    1    4    2
 16      1     2       9    5    6    7
 17      1     8       3    9    8    4
 18      1     7       1    6    6    9
 19      1     1       3    9    4    3
 20      1     8       8    2    4    1
 21      1     7       7    5    9    4
 22      1     3       5   10    6    2
 23      1    10       2    2    3    3
 24      1     2       4    4    8    6
 25      1     5       6    8    7    4
 26      1     4       3    8    5    2
 27      1     2       1    7    8    3
 28      1     6       1    3   10    8
 29      1     5       4    2   10    4
 30      1    10       4    7    7   10
 31      1    10       6    2    8    2
 32      1     3       4    7    9    1
 33      1     4       8    6    1   10
 34      1     9       9    2    1    8
 35      1    10       2   10    9    1
 36      1     2       1    3    9    6
 37      1     3       7    6    8    2
 38      1     5       2    9    5    6
 39      1     5       7    1    6    6
 40      1     3       7   10    2   10
 41      1    10       7    2    4    1
 42      1     9       2   10   10    3
 43      1     1       1   10    4    1
 44      1     2       3    7    6    7
 45      1     3       6    4    1    7
 46      1     9       1    8    1    7
 47      1     5       3    5    8    5
 48      1     1       5    6    9    9
 49      1     2       3    9    8    8
 50      1     2       1   10    1    1
 51      1     6       2    6    8    7
 52      1     3       9    8    6    5
 53      1     6       2    2    9    7
 54      1     5       9   10    5    2
 55      1     5       5    6   10    1
 56      1     7       8    3   10    7
 57      1     5       1    6    1    3
 58      1     4       7    5    4    7
 59      1     7      10    2   10    4
 60      1     8       7   10    4    2
 61      1     9       7    9    6    3
 62      1     8       9    4    3    7
 63      1     4       1    4    9    7
 64      1     7       8    7    4    7
 65      1     4       2    3    9   10
 66      1     3       1    2    5    1
 67      1     3       6    9    8    4
 68      1     5       6    6    6    6
 69      1     9      10    2    9    2
 70      1     8       1    4    3    7
 71      1     2       9    4    1    3
 72      1     3      10    8    1   10
 73      1     7       3    8    7    9
 74      1     1       2    9   10    2
 75      1    10       5    6    7    4
 76      1     6       5    9    8    5
 77      1     8       7   10    5    7
 78      1     7       1    2   10    6
 79      1     4       7    3    1    2
 80      1     3       5    2    9    9
 81      1    10       6    3    7    9
 82      1     8       6    2    7    3
 83      1    10       9    3    6    9
 84      1     6       8    8    6    5
 85      1     6       1    4    4    4
 86      1     7      10    4    1    8
 87      1     6       7   10    9    6
 88      1    10       7    5    9    4
 89      1     1       5    3    1    9
 90      1     4       9   10    3    9
 91      1     5       9    2    8    5
 92      1     7       9    5    2    2
 93      1    10       1    7    5    7
 94      1    10       5    7    1    6
 95      1    10      10    2    4    2
 96      1     1       4    1    9    1
 97      1    10       1    7    2    6
 98      1     4       3    1    7    2
 99      1     1      10   10    6    6
100      1     7       6    9    3    5
101      1    10      10    9    4    4
102      1     5       6    4    9    3
103      1     2      10    7    6    3
104      1     5       3    3    7    2
105      1     2       8    4    7   10
106      1     6       9    5    9    2
107      1     5       1    4    9    2
108      1     6       3    3    9   10
109      1    10       5    9    3    8
110      1     9       2    3    8   10
111      1     3       8   10    6    7
112      1     2       4    2    4    4
113      1     7       4   10    4    2
114      1     3       1    3    2    7
115      1     4       1    4    3    5
116      1     5       4   10    6    8
117      1     8       6    6    6    8
118      1    10       7    8    6    2
119      1     9       4    8   10    1
120      1    10       2    2    5    5
121      1     1       4    8   10   10
122      1     0       0    0    0    0
************************************************************************
RESOURCEAVAILABILITIES:
  R 1  R 2  R 3  R 4
   58   72   79   62
************************************************************************
