# Supplementary material for: A multi-agent system for distributed multi-project scheduling with two-stage decomposition
Source: PLoS One. 2018 Oct 9;13(10):e0205445. doi: 10.1371/journal.pone.0205445 (PMC6177185; doi:10.1371/journal.pone.0205445)
Supplement: S1 Appendix — (ZIP) [file pone.0205445.s001.zip › S1 Appendix/j120_a20/mp_j120_a20_nr5_set/KolischInstanzen/j120/j12040_7.sm]

************************************************************************
file with basedata            : J12040_.BAS
initial value random generator: 2140601645
************************************************************************
projects                      :  1
jobs (incl. supersource/sink ):  122
horizon                       :  664
RESOURCES
  - renewable                 :  4   R
  - nonrenewable              :  0   N
  - doubly constrained        :  0   D
************************************************************************
PROJECT INFORMATION:
pronr.  #jobs rel.date duedate tardcost  MPM-Time
    1    120      0       91       79       91
************************************************************************
PRECEDENCE RELATIONS:
jobnr.    #modes  #successors   successors
   1        1          3           2   3   4
   2        1          2          10  29
   3        1          2          17  54
   4        1          3           5   6   8
   5        1          3           7  11  33
   6        1          3          17  38  45
   7        1          3          12  19 116
   8        1          3           9  27  39
   9        1          1          30
  10        1          3          14  24  55
  11        1          3          13  15  18
  12        1          3          16  95 100
  13        1          3          67  83  88
  14        1          3          21  23 106
  15        1          3          28  69  70
  16        1          2          34  42
  17        1          3          22  28  35
  18        1          3          20  49  53
  19        1          3          25  32  93
  20        1          3          26  40  63
  21        1          3          26  37  76
  22        1          2          25  48
  23        1          3          36  43  56
  24        1          2          31  90
  25        1          1         110
  26        1          2          75  87
  27        1          1          70
  28        1          2          41  59
  29        1          3          91  97 119
  30        1          3          61  99 110
  31        1          3          51 109 117
  32        1          2          54 102
  33        1          1         119
  34        1          3          56  80  82
  35        1          3          47  57  78
  36        1          3          67  75 118
  37        1          1          60
  38        1          3          44  50  88
  39        1          2          46  94
  40        1          3          65  69  81
  41        1          2          62 111
  42        1          1          86
  43        1          3          52  74 102
  44        1          1          68
  45        1          2          51  64
  46        1          1         121
  47        1          2          52  81
  48        1          3          71  96 108
  49        1          1          63
  50        1          2          62 117
  51        1          3          63  99 106
  52        1          1          58
  53        1          2         103 108
  54        1          3          68  74 112
  55        1          1          71
  56        1          1          66
  57        1          1          73
  58        1          1         108
  59        1          1         106
  60        1          1          75
  61        1          3          66  68  71
  62        1          3          76  84 105
  63        1          1         107
  64        1          1          89
  65        1          1          79
  66        1          2          77  98
  67        1          2          72 110
  68        1          1          86
  69        1          1          80
  70        1          1          92
  71        1          1         117
  72        1          2          82 103
  73        1          3          81  85  95
  74        1          1          82
  75        1          3          77  80  85
  76        1          2          85  98
  77        1          3          89  93 107
  78        1          2         109 114
  79        1          1          91
  80        1          3          83  96  98
  81        1          1         112
  82        1          1         115
  83        1          1          92
  84        1          1         109
  85        1          2          91 101
  86        1          2          90 113
  87        1          1          88
  88        1          1          93
  89        1          3          90  92 101
  90        1          1         104
  91        1          2          94 100
  92        1          2         102 105
  93        1          1         103
  94        1          1          96
  95        1          1         104
  96        1          1          99
  97        1          1         100
  98        1          2         101 113
  99        1          1         113
 100        1          1         104
 101        1          1         115
 102        1          1         115
 103        1          1         105
 104        1          1         114
 105        1          1         112
 106        1          2         107 118
 107        1          1         111
 108        1          1         116
 109        1          1         116
 110        1          1         111
 111        1          1         120
 112        1          1         121
 113        1          1         114
 114        1          1         120
 115        1          1         121
 116        1          1         118
 117        1          1         120
 118        1          1         119
 119        1          1         122
 120        1          1         122
 121        1          1         122
 122        1          0        
************************************************************************
REQUESTS/DURATIONS:
jobnr. mode duration  R 1  R 2  R 3  R 4
------------------------------------------------------------------------
  1      1     0       0    0    0    0
  2      1     7      10    9    4   10
  3      1     7       3    2    4    2
  4      1     5       1    9    1    4
  5      1     7       9    2    4    6
  6      1     3       7    1    3    9
  7      1     1       6    3    5    8
  8      1     6       1    5    4    8
  9      1     9       8    3    4    3
 10      1     2       6    1    6    5
 11      1     1       1    8    5    9
 12      1     4       4    3    9    6
 13      1    10       1    3    4    6
 14      1     6       4    9    3    5
 15      1     2       3    1    1    4
 16      1     4       3    1    7    6
 17      1     6       4    8    3   10
 18      1     6       2    2    9   10
 19      1    10       3    6    6    2
 20      1     7       5    7    3    2
 21      1     7       4   10    8    3
 22      1     8       1    6    1    8
 23      1     9       6    3    8    5
 24      1     1       1    1    4    4
 25      1     6      10    1   10    8
 26      1     2       1    1    8    7
 27      1     7       9    1    1    6
 28      1     2       6   10    4    6
 29      1     5       6    4   10    6
 30      1     7       7    9    3    3
 31      1     5       5    1    5    9
 32      1     1       4    4    7    4
 33      1     8      10    5    9    4
 34      1    10       4    5    3    9
 35      1     6       6    5    5    3
 36      1    10       4    8    9    8
 37      1    10       6    4    9   10
 38      1     8       5    2    6    8
 39      1     3      10    6    7    3
 40      1     3       9    9    5    6
 41      1    10       4    1    7    9
 42      1     2       8    1    4    8
 43      1     3       1    5    5    5
 44      1     6       1    6    7    3
 45      1     4       4    8    8    4
 46      1     3      10    6    6    9
 47      1     1       1    3    1    3
 48      1     5       5    9    5    1
 49      1     8       1    4    2    2
 50      1     4       9    9    1    9
 51      1     5       1    3    8    6
 52      1    10       1    5    6    1
 53      1     9       1   10    6    7
 54      1     5       4    7    4   10
 55      1     9       4    9    1   10
 56      1     8       7    4    5    2
 57      1     7       5    8    5   10
 58      1     4      10    5    6    8
 59      1     9       9    9    1    6
 60      1    10      10    1    2    4
 61      1     2       7   10    5    1
 62      1     4       4    9    3    3
 63      1     3       2    6    9    2
 64      1     9       9    6   10    1
 65      1    10       1    4    3    5
 66      1     5       8    2    4    9
 67      1     6       7    3   10    3
 68      1     7       3    4    6    5
 69      1     6       8    9    5    1
 70      1     7       9    7    1    9
 71      1     8       8    5    1    9
 72      1     2       2   10   10    8
 73      1     9       6   10    3    6
 74      1     4       7   10    5    2
 75      1     6       7    7    7    1
 76      1     5       1    8    4   10
 77      1     5       7    5    2    5
 78      1     1       6   10    1    6
 79      1     4       8    4    5    3
 80      1     8       1    4    7    1
 81      1     2       1    3    9    7
 82      1    10       8    2    6    1
 83      1     9       8    2    2    1
 84      1     2       1    8    6    5
 85      1     3       9    8    6    4
 86      1     1       4    5    2    5
 87      1     1       6    8    5    7
 88      1     4       5    8    9    8
 89      1     4       3    2    3    6
 90      1    10       4    3    7    8
 91      1     2       6    6    2    8
 92      1     8       1    4    5   10
 93      1     9       4    4    1    3
 94      1     7       3    2    8   10
 95      1     3       8    1    2    8
 96      1     2       2   10    2   10
 97      1     1       4    1    6    3
 98      1    10       6    7   10    2
 99      1     5       7    6    3    9
100      1     8       4    6    7    5
101      1     4       6    4    3    3
102      1     6       9   10    7    7
103      1     2       9    2    3    2
104      1    10       2    9    6    7
105      1     1       9    4    2    7
106      1     1       2    3    9   10
107      1     5       7    9    9    4
108      1     1      10    4    6    7
109      1     7       4    2    3    4
110      1     7       7    8    4    4
111      1     2       8    2    2    6
112      1     6       3    6    7    2
113      1     7      10    8    7    4
114      1     7       9    9    6   10
115      1     8      10    6    9    5
116      1     3      10    1    2    7
117      1     9       6    9    8    1
118      1     6       2    3    4    8
119      1     8       1    8    1    8
120      1     7       9    1    4    8
121      1     2       4    6    6    6
122      1     0       0    0    0    0
************************************************************************
RESOURCEAVAILABILITIES:
  R 1  R 2  R 3  R 4
   52   60   56   58
************************************************************************
