# Supplementary material for: A multi-agent system for distributed multi-project scheduling with two-stage decomposition
Source: PLoS One. 2018 Oct 9;13(10):e0205445. doi: 10.1371/journal.pone.0205445 (PMC6177185; doi:10.1371/journal.pone.0205445)
Supplement: S1 Appendix — (ZIP) [file pone.0205445.s001.zip › S1 Appendix/j120_a20/mp_j120_a20_nr5_set/KolischInstanzen/j120/j12040_9.sm]

************************************************************************
file with basedata            : J12040_.BAS
initial value random generator: 1952782673
************************************************************************
projects                      :  1
jobs (incl. supersource/sink ):  122
horizon                       :  707
RESOURCES
  - renewable                 :  4   R
  - nonrenewable              :  0   N
  - doubly constrained        :  0   D
************************************************************************
PROJECT INFORMATION:
pronr.  #jobs rel.date duedate tardcost  MPM-Time
    1    120      0      117       97      117
************************************************************************
PRECEDENCE RELATIONS:
jobnr.    #modes  #successors   successors
   1        1          3           2   3   4
   2        1          3           5   6   9
   3        1          2          14  54
   4        1          3           7  36  58
   5        1          3          10  11  15
   6        1          3          12  25  39
   7        1          3           8  11  29
   8        1          3          16  38 111
   9        1          3          31  50  56
  10        1          1          23
  11        1          1         116
  12        1          3          13  52  83
  13        1          3          20  21  29
  14        1          2          81  98
  15        1          3          17  37  93
  16        1          3          22  46  89
  17        1          3          18  34  45
  18        1          1          19
  19        1          3          24  86  96
  20        1          2          40  79
  21        1          1          33
  22        1          2          51  77
  23        1          3          26  39  41
  24        1          3          27  28  30
  25        1          1          48
  26        1          2          44 106
  27        1          3          32  42  49
  28        1          3          47  69  98
  29        1          1          97
  30        1          3          53  66  92
  31        1          2          35  43
  32        1          2          59  79
  33        1          1          53
  34        1          2          60  88
  35        1          2          47  62
  36        1          3          50  57  67
  37        1          3          39  40  42
  38        1          3          65  70  74
  39        1          2         104 117
  40        1          1          72
  41        1          2          63  67
  42        1          1          75
  43        1          1         103
  44        1          3          52  94 110
  45        1          2          57  64
  46        1          2          65 120
  47        1          2          61  71
  48        1          2          55  57
  49        1          1         100
  50        1          2          83  88
  51        1          1          65
  52        1          2          69  78
  53        1          1          61
  54        1          1          91
  55        1          3          61 100 115
  56        1          2          63  93
  57        1          2          74 113
  58        1          3          76  78  90
  59        1          2          71  90
  60        1          2          73  83
  61        1          2          81 102
  62        1          1          94
  63        1          2          69  84
  64        1          1          75
  65        1          1         112
  66        1          3          68  80 105
  67        1          3          73  87  99
  68        1          2          74  81
  69        1          1         100
  70        1          2          86 103
  71        1          2          89 104
  72        1          1          85
  73        1          1          75
  74        1          3          95  98 101
  75        1          1          94
  76        1          1          89
  77        1          2          91 108
  78        1          2          84 109
  79        1          1          88
  80        1          3          97 106 120
  81        1          2          82  91
  82        1          1          95
  83        1          1         108
  84        1          1         111
  85        1          1         116
  86        1          3          92 109 121
  87        1          1         118
  88        1          2          97 114
  89        1          1         108
  90        1          2         101 106
  91        1          1         112
  92        1          2          95 117
  93        1          3          99 104 105
  94        1          1         107
  95        1          1         112
  96        1          1         105
  97        1          1          99
  98        1          2         102 103
  99        1          2         101 110
 100        1          2         107 119
 101        1          1         102
 102        1          1         121
 103        1          1         115
 104        1          1         118
 105        1          2         107 113
 106        1          2         110 114
 107        1          1         117
 108        1          1         109
 109        1          1         113
 110        1          1         111
 111        1          1         115
 112        1          1         114
 113        1          1         118
 114        1          1         119
 115        1          1         116
 116        1          1         121
 117        1          1         120
 118        1          1         119
 119        1          1         122
 120        1          1         122
 121        1          1         122
 122        1          0        
************************************************************************
REQUESTS/DURATIONS:
jobnr. mode duration  R 1  R 2  R 3  R 4
------------------------------------------------------------------------
  1      1     0       0    0    0    0
  2      1     5       2    5   10    5
  3      1     8       2    5    6    4
  4      1     5       7    2    9   10
  5      1     5       4    9    3    1
  6      1     5       1    6    8    2
  7      1     7       6    2    5    5
  8      1     3       9    4    8    5
  9      1    10       2    4    5    6
 10      1     3       1   10    9    8
 11      1     8       7    3    8    6
 12      1     2       6    9    7    2
 13      1     4       4    2   10    8
 14      1     3       4    6    3   10
 15      1    10       3    3    2    8
 16      1     5       7    1    2   10
 17      1     7       8    6    6    9
 18      1    10       5    6    4    5
 19      1     3       5    5    3   10
 20      1     2       1    1    1   10
 21      1     8       2    3   10    1
 22      1     4       5    9    8    2
 23      1     3       8   10    1   10
 24      1     1       3    5   10    5
 25      1     5       6    9    9    5
 26      1    10       7    1    3    5
 27      1     7       1    2    3    4
 28      1     5       7    3    6    4
 29      1    10      10    2    8    5
 30      1     7       2    5    3   10
 31      1     4       8   10    7    9
 32      1    10       3    9    1    7
 33      1     3       9    7    1    6
 34      1     7       7    6    1    9
 35      1    10       7    4    8    1
 36      1     6       8    5    8   10
 37      1     6       8    1    8    4
 38      1     6       9    7    2    9
 39      1     3       9   10    8    3
 40      1     4       9    9    5    1
 41      1     4       8    3    5    1
 42      1     4       4    1    3    1
 43      1     6       9    2    3    6
 44      1     2       8    2    8    1
 45      1     3      10    7    6    1
 46      1     3       2    8    3    1
 47      1     9      10   10    1   10
 48      1     8       6    2    7    5
 49      1     7       5    5    3    8
 50      1     4       6    6    7    4
 51      1     6       5    3    2    4
 52      1     9       6    3    1    7
 53      1     4       3    2    8   10
 54      1     1       2    1    3    1
 55      1     9       6    4    7    4
 56      1     3      10    5   10    5
 57      1     9       6    5    4    4
 58      1     1       3    2    6    6
 59      1     2       7   10    5    5
 60      1     2       1    5    4    9
 61      1    10       7    5    3   10
 62      1     7       3    3    4    4
 63      1    10       8    4    7    8
 64      1     8       9    2    1    3
 65      1     6      10    1    2    4
 66      1     3       3    2    9    2
 67      1     6       2    7   10    9
 68      1     6       2    6   10    7
 69      1    10       7    4    5    5
 70      1     6       3    3    1    1
 71      1     7       2    8    1    6
 72      1     7       5   10    4    3
 73      1     5       9    8    3    3
 74      1    10       4    8    5    5
 75      1     8       9    5    7   10
 76      1     4       5    3    8    7
 77      1     3      10    7    8    8
 78      1     6       1    5    6    4
 79      1     9       7    5    1    2
 80      1     9       7    8    5    2
 81      1     6       7   10    7   10
 82      1     8       6    4    2    9
 83      1     4       5    3    4    5
 84      1     6       2    8    1    9
 85      1    10       3   10    3    5
 86      1     3       9    3    9    1
 87      1     4       7    3    4    9
 88      1     4       3    4   10    8
 89      1     6       8    6    2    6
 90      1     9       2   10    8    1
 91      1    10       4    4    4    6
 92      1     7       2    5    7    6
 93      1     5       3    9    4    9
 94      1     4       3    4    4    7
 95      1    10       4    3    8    1
 96      1     3       3    3    7   10
 97      1     9       7    8   10    1
 98      1     6       5    7    5    8
 99      1     6       6   10    1    1
100      1     9       8    3   10    9
101      1     5       2    3    9    3
102      1     5       2    9    9    7
103      1     1       8    4    5    9
104      1     8       9    5    5    4
105      1     9       1    3    5    6
106      1     4       2    1    8    1
107      1    10       9   10    4    7
108      1     4       8    7    3    4
109      1     9       8    4    3    4
110      1     5       8    2    2    9
111      1     7      10    5    9    5
112      1     1       3    6    5    7
113      1     8       5    4   10    8
114      1     3       2    9    2    7
115      1     2       4    3    5    5
116      1     7       5    8    2    5
117      1     4       1    8    5    1
118      1     4       6    2    6    8
119      1     7       5    7    5    6
120      1     5       6   10    8    8
121      1    10       8    6    3    2
122      1     0       0    0    0    0
************************************************************************
RESOURCEAVAILABILITIES:
  R 1  R 2  R 3  R 4
   52   38   48   44
************************************************************************
