# Supplementary material for: A multi-agent system for distributed multi-project scheduling with two-stage decomposition
Source: PLoS One. 2018 Oct 9;13(10):e0205445. doi: 10.1371/journal.pone.0205445 (PMC6177185; doi:10.1371/journal.pone.0205445)
Supplement: S1 Appendix — (ZIP) [file pone.0205445.s001.zip › S1 Appendix/j120_a20/mp_j120_a20_nr5_set/KolischInstanzen/j120/j12041_10.sm]

************************************************************************
file with basedata            : J12041_.BAS
initial value random generator: 159360456
************************************************************************
projects                      :  1
jobs (incl. supersource/sink ):  122
horizon                       :  640
RESOURCES
  - renewable                 :  4   R
  - nonrenewable              :  0   N
  - doubly constrained        :  0   D
************************************************************************
PROJECT INFORMATION:
pronr.  #jobs rel.date duedate tardcost  MPM-Time
    1    120      0      121       84      121
************************************************************************
PRECEDENCE RELATIONS:
jobnr.    #modes  #successors   successors
   1        1          3           2   3   4
   2        1          3           6  10  83
   3        1          3           5  31  35
   4        1          2          72  93
   5        1          3           8  39  50
   6        1          3           7  12  13
   7        1          3           9  11  24
   8        1          3          55  69 115
   9        1          3          17  22 107
  10        1          3          23  26  47
  11        1          2          15  36
  12        1          3          14  18  33
  13        1          2          37  73
  14        1          3          16  20  54
  15        1          3          19  25  75
  16        1          3          27  42  79
  17        1          3          21  29  32
  18        1          2          41  63
  19        1          1          49
  20        1          1          28
  21        1          3          45  63 105
  22        1          3          51  62  69
  23        1          2          31  97
  24        1          3          28  47  89
  25        1          2          47  82
  26        1          1          30
  27        1          3          66  75 102
  28        1          3          29  38  80
  29        1          2          65  82
  30        1          3          44  45  51
  31        1          3          32  34  46
  32        1          2          41  89
  33        1          3          36  50  51
  34        1          2          40  81
  35        1          3          48  52  87
  36        1          3          37  55  60
  37        1          1          43
  38        1          3          64  65  67
  39        1          3          57  86 103
  40        1          3          44  68  70
  41        1          3          53  58  60
  42        1          2          56  68
  43        1          3          53  57  90
  44        1          1          61
  45        1          3          55  60  85
  46        1          3          74  91  96
  47        1          3          64  76  94
  48        1          3          56  58  69
  49        1          2          59  74
  50        1          3          59  78  90
  51        1          3          70  78  81
  52        1          2         111 116
  53        1          3          64  71  72
  54        1          3          59  80  85
  55        1          2          73  95
  56        1          2          74 105
  57        1          3          65  80  88
  58        1          1         100
  59        1          3          66  71  94
  60        1          1          95
  61        1          3          75  84  94
  62        1          3          66  77 111
  63        1          3          67  78  84
  64        1          1         111
  65        1          3          68  70  72
  66        1          3          86  93  97
  67        1          3          79  86 112
  68        1          1          98
  69        1          3          73  82 101
  70        1          1          84
  71        1          1          91
  72        1          2          79  92
  73        1          2          99 118
  74        1          3          99 103 107
  75        1          2          76 100
  76        1          1          87
  77        1          3          87  92 100
  78        1          3          85 109 116
  79        1          2          96  98
  80        1          2          81 102
  81        1          2          95 101
  82        1          3          88  91  97
  83        1          2          89 110
  84        1          3          92 115 119
  85        1          3          88  99 120
  86        1          1         117
  87        1          1          90
  88        1          1          98
  89        1          1         116
  90        1          2          93  96
  91        1          2         103 110
  92        1          1         102
  93        1          1         106
  94        1          3         104 107 108
  95        1          1         108
  96        1          2         104 106
  97        1          1         114
  98        1          1         119
  99        1          1         113
 100        1          2         101 106
 101        1          2         104 105
 102        1          1         109
 103        1          1         108
 104        1          2         109 113
 105        1          1         112
 106        1          1         115
 107        1          1         110
 108        1          1         113
 109        1          2         114 121
 110        1          2         114 117
 111        1          1         112
 112        1          2         118 121
 113        1          1         117
 114        1          1         118
 115        1          1         120
 116        1          1         119
 117        1          1         121
 118        1          1         120
 119        1          1         122
 120        1          1         122
 121        1          1         122
 122        1          0        
************************************************************************
REQUESTS/DURATIONS:
jobnr. mode duration  R 1  R 2  R 3  R 4
------------------------------------------------------------------------
  1      1     0       0    0    0    0
  2      1     9       8    0    0    0
  3      1     2       0    0    7    0
  4      1    10       7    0    0    0
  5      1     3       0    0    0    5
  6      1     4       1    0    0    0
  7      1     5       0    0    0    4
  8      1     5       0    0    0    4
  9      1     7       0    0    0    8
 10      1     1       9    0    0    0
 11      1     3       0    0    0    6
 12      1     1       0    1    0    0
 13      1     9       0    0   10    0
 14      1     2       0    5    0    0
 15      1     6       0    0    0    8
 16      1    10       0    0    0    7
 17      1    10       0    0   10    0
 18      1     2       0    0    9    0
 19      1     7       0    6    0    0
 20      1     4       0    0    8    0
 21      1     5       0    3    0    0
 22      1     5       0    0    5    0
 23      1     7       0    0    3    0
 24      1    10       0    1    0    0
 25      1     5       0    0    1    0
 26      1     4      10    0    0    0
 27      1     2       0    0    9    0
 28      1     9       7    0    0    0
 29      1     6       0    0    3    0
 30      1    10       0    0    0    5
 31      1     8       0    0    0    6
 32      1     6       0    0    4    0
 33      1     3       4    0    0    0
 34      1     9       0    7    0    0
 35      1     3       7    0    0    0
 36      1     5       0    0    0    1
 37      1     5       0    5    0    0
 38      1     8       0    0    4    0
 39      1     5       0    0    1    0
 40      1     8       0    8    0    0
 41      1     2       0    0    2    0
 42      1     9       0   10    0    0
 43      1     2       0    0    0    7
 44      1     7       0    0    1    0
 45      1     3       0    0    2    0
 46      1     2       0    0    0   10
 47      1     3       0    8    0    0
 48      1     4       0    6    0    0
 49      1     3       0    0    0    9
 50      1     3       0    0    7    0
 51      1     4       8    0    0    0
 52      1     4       1    0    0    0
 53      1     1       0    0    0    7
 54      1     1       0    7    0    0
 55      1     3       0    9    0    0
 56      1     7       0    0    0   10
 57      1     5       0    0    4    0
 58      1    10       3    0    0    0
 59      1     5       0    0    8    0
 60      1     4       0    0    0    5
 61      1    10       0    2    0    0
 62      1     3       0    0    1    0
 63      1     4       0    0    3    0
 64      1     6       0    9    0    0
 65      1     4      10    0    0    0
 66      1     6       3    0    0    0
 67      1     7       0    1    0    0
 68      1     7       0    3    0    0
 69      1     3       0    0    0    6
 70      1     6       9    0    0    0
 71      1     7       0    0    0    4
 72      1     4       0    0    0    3
 73      1     4       0   10    0    0
 74      1     9      10    0    0    0
 75      1     4       0    0    2    0
 76      1     8       9    0    0    0
 77      1     3       0    1    0    0
 78      1     9       0    0    6    0
 79      1     4       0    7    0    0
 80      1     1       0    2    0    0
 81      1    10       0    0    9    0
 82      1     5       0    4    0    0
 83      1     5       7    0    0    0
 84      1     3       0    0    0    8
 85      1     3       0    0    1    0
 86      1     3       0    7    0    0
 87      1     6       0    0    0   10
 88      1     5       1    0    0    0
 89      1     3       0    0    0    4
 90      1     3       2    0    0    0
 91      1     7       0    8    0    0
 92      1     2       0    9    0    0
 93      1     1       5    0    0    0
 94      1    10       9    0    0    0
 95      1     8       0    0    9    0
 96      1     7       0    0    1    0
 97      1     8       0    0    0    4
 98      1     7       8    0    0    0
 99      1     8       0    0    8    0
100      1     2       7    0    0    0
101      1     1       0    0    7    0
102      1    10       0    0    0    5
103      1     9       0    0    9    0
104      1     7       0    0    4    0
105      1     2       0    0    9    0
106      1     9       0    9    0    0
107      1     4       0    0    2    0
108      1     2       0    6    0    0
109      1     4       0    5    0    0
110      1     4       0    0    0    2
111      1     9      10    0    0    0
112      1     8       5    0    0    0
113      1     6       9    0    0    0
114      1     7       0    0    5    0
115      1     6       0    3    0    0
116      1     1       0    7    0    0
117      1     7       0    0    9    0
118      1     9       0    0    7    0
119      1     2       0    0    0    5
120      1     7       1    0    0    0
121      1     6       0    3    0    0
122      1     0       0    0    0    0
************************************************************************
RESOURCEAVAILABILITIES:
  R 1  R 2  R 3  R 4
   12   12   12   13
************************************************************************
