# Supplementary material for: A multi-agent system for distributed multi-project scheduling with two-stage decomposition
Source: PLoS One. 2018 Oct 9;13(10):e0205445. doi: 10.1371/journal.pone.0205445 (PMC6177185; doi:10.1371/journal.pone.0205445)
Supplement: S1 Appendix — (ZIP) [file pone.0205445.s001.zip › S1 Appendix/j120_a20/mp_j120_a20_nr5_set/KolischInstanzen/j120/j12041_2.sm]

************************************************************************
file with basedata            : J12041_.BAS
initial value random generator: 545173045
************************************************************************
projects                      :  1
jobs (incl. supersource/sink ):  122
horizon                       :  658
RESOURCES
  - renewable                 :  4   R
  - nonrenewable              :  0   N
  - doubly constrained        :  0   D
************************************************************************
PROJECT INFORMATION:
pronr.  #jobs rel.date duedate tardcost  MPM-Time
    1    120      0       99       38       99
************************************************************************
PRECEDENCE RELATIONS:
jobnr.    #modes  #successors   successors
   1        1          3           2   3   4
   2        1          3          21  37  67
   3        1          3           5   8  18
   4        1          3          12  15  20
   5        1          3           6  24  76
   6        1          3           7  10  16
   7        1          2          14  17
   8        1          3           9  17  28
   9        1          3          11  71  85
  10        1          1          13
  11        1          3          63  88 112
  12        1          3          22  38  79
  13        1          3          23  27  92
  14        1          3          31  36  69
  15        1          3          29  31 108
  16        1          2          40  70
  17        1          3          40  83  89
  18        1          3          19  25 115
  19        1          3          33  35  47
  20        1          3          32  70  79
  21        1          3          26  38  51
  22        1          3          24  25  44
  23        1          3          25  30  58
  24        1          2          42  68
  25        1          3          40  47  56
  26        1          3          29  75  91
  27        1          3          35  41  62
  28        1          2          46 105
  29        1          3          45  56  60
  30        1          2          50  73
  31        1          2          84  97
  32        1          3          39  42  95
  33        1          3          34  53 100
  34        1          2          65  74
  35        1          3          52  64  85
  36        1          3          37  39  43
  37        1          3          66  72  73
  38        1          3          39  63  86
  39        1          3          80  96 109
  40        1          3          52  64  87
  41        1          3          43  65 107
  42        1          3          65  80 103
  43        1          1          54
  44        1          3          48  57  61
  45        1          3          77  84 102
  46        1          3          60  74  77
  47        1          3          49  94 101
  48        1          1          55
  49        1          3          71  82 102
  50        1          2          62  75
  51        1          3          58  59  68
  52        1          3          81 100 119
  53        1          3          58  61 111
  54        1          1          84
  55        1          2          69  72
  56        1          3          61  74  82
  57        1          2          76 111
  58        1          1         106
  59        1          3          72  79  80
  60        1          3          63  81  90
  61        1          2          64  83
  62        1          3          66  87  90
  63        1          3          78  82 103
  64        1          1         114
  65        1          3          71  89  99
  66        1          1         104
  67        1          3          76 101 113
  68        1          2          78  92
  69        1          3          88  93  97
  70        1          3          83  93 103
  71        1          1         104
  72        1          2          85  96
  73        1          3          75  88  95
  74        1          1          81
  75        1          1         110
  76        1          2          92  93
  77        1          1          78
  78        1          1          95
  79        1          2          90 107
  80        1          1          91
  81        1          3          86  99 102
  82        1          1         117
  83        1          2          87 121
  84        1          3          98  99 112
  85        1          3          86  94 104
  86        1          1         120
  87        1          1         116
  88        1          2          89  91
  89        1          2         108 116
  90        1          3          94 100 106
  91        1          1         113
  92        1          2          96 116
  93        1          2          98 105
  94        1          1         113
  95        1          2          98 111
  96        1          3          97 106 120
  97        1          1         107
  98        1          1         115
  99        1          1         101
 100        1          1         110
 101        1          1         120
 102        1          1         109
 103        1          1         118
 104        1          2         105 108
 105        1          1         114
 106        1          1         110
 107        1          1         115
 108        1          1         109
 109        1          1         114
 110        1          1         112
 111        1          1         119
 112        1          1         117
 113        1          1         118
 114        1          1         117
 115        1          1         121
 116        1          1         119
 117        1          1         118
 118        1          1         121
 119        1          1         122
 120        1          1         122
 121        1          1         122
 122        1          0        
************************************************************************
REQUESTS/DURATIONS:
jobnr. mode duration  R 1  R 2  R 3  R 4
------------------------------------------------------------------------
  1      1     0       0    0    0    0
  2      1     9       9    0    0    0
  3      1     3       0    0    0    7
  4      1     2       0    0    0   10
  5      1     8       0    0   10    0
  6      1     4       0    4    0    0
  7      1     7       5    0    0    0
  8      1     2       0    0    6    0
  9      1     9       0    0    0    6
 10      1     1       9    0    0    0
 11      1     2       5    0    0    0
 12      1     9       7    0    0    0
 13      1     5       0    8    0    0
 14      1     2       0    7    0    0
 15      1     5       0    0    0    7
 16      1     6       0    0    9    0
 17      1     9       0    0    0    7
 18      1     6       0    0    3    0
 19      1     5      10    0    0    0
 20      1     6       1    0    0    0
 21      1     2       3    0    0    0
 22      1     3       0    0    0    6
 23      1     9       7    0    0    0
 24      1     1       0    1    0    0
 25      1     3       0    0    0    7
 26      1     5       0    9    0    0
 27      1     2       0    0    0    7
 28      1     9       0    0    9    0
 29      1     8       3    0    0    0
 30      1    10       0    0    6    0
 31      1     6       0    0    7    0
 32      1     6       0    0    0    1
 33      1     9       5    0    0    0
 34      1     6       0    5    0    0
 35      1     5       0    0    5    0
 36      1     7       0    4    0    0
 37      1    10       0    9    0    0
 38      1     1       0    0    3    0
 39      1     6       0    7    0    0
 40      1     9       0    0    8    0
 41      1     1      10    0    0    0
 42      1     1       0    0    1    0
 43      1     5       0    0    0    9
 44      1     5       0    0   10    0
 45      1     2       0    0    3    0
 46      1     2       0    0    8    0
 47      1     8       0    0    4    0
 48      1     5       0    0    7    0
 49      1     6      10    0    0    0
 50      1     4       0    0    0    6
 51      1    10       0    0    6    0
 52      1    10       0    0    3    0
 53      1     4       0    5    0    0
 54      1     1       0    0    6    0
 55      1     1       0    0    0    7
 56      1     6       0    0    0    9
 57      1     2       0    0    0    5
 58      1     6       0    0    0    5
 59      1     7       0    5    0    0
 60      1     9       0    1    0    0
 61      1     9      10    0    0    0
 62      1    10       0    9    0    0
 63      1     1       7    0    0    0
 64      1     4       7    0    0    0
 65      1     1       0    0    0    7
 66      1     7       7    0    0    0
 67      1     7       0    0    0    1
 68      1     1       0    0    0    5
 69      1     2       9    0    0    0
 70      1     3       0    0    0    7
 71      1     1       0    0    1    0
 72      1     9       0    0    6    0
 73      1     4       0    0    2    0
 74      1     5       0    0    0    9
 75      1     7       6    0    0    0
 76      1     2       0    0    0    6
 77      1     4       0    0    0    7
 78      1     6       0    1    0    0
 79      1     9       0   10    0    0
 80      1     9       0    0    0    3
 81      1     1       0    0    5    0
 82      1     6       0    8    0    0
 83      1    10       0    0   10    0
 84      1     3       0    0    0    1
 85      1     5       0    0    0   10
 86      1     8      10    0    0    0
 87      1     8       0    0    0    9
 88      1     5       8    0    0    0
 89      1     6       0    0    7    0
 90      1     8       0    0    8    0
 91      1     1       0    0    6    0
 92      1     9       0    0    7    0
 93      1     1       0    0    2    0
 94      1     1       0    0    0    1
 95      1     2       0    0    0    9
 96      1    10       0    8    0    0
 97      1     8       4    0    0    0
 98      1     6       0    0    0    9
 99      1    10       0    0    6    0
100      1     7       0    5    0    0
101      1     5       0    0    0    8
102      1     4       0    0    1    0
103      1     9       0    0    0    3
104      1     2       0    0    7    0
105      1    10       0    0    6    0
106      1     8       0    9    0    0
107      1    10       0    0    2    0
108      1    10       0    0    3    0
109      1     4       0    0    4    0
110      1     3       0    0    1    0
111      1     1       0    0    4    0
112      1     5       0    0    2    0
113      1    10       0    7    0    0
114      1     7       0    9    0    0
115      1     5       0    0    0   10
116      1     6       0    0    0    9
117      1     7       5    0    0    0
118      1     7       0    5    0    0
119      1    10       0    0    8    0
120      1     6       0    0    1    0
121      1     1       0    6    0    0
122      1     0       0    0    0    0
************************************************************************
RESOURCEAVAILABILITIES:
  R 1  R 2  R 3  R 4
   12   12   12   12
************************************************************************
