# Supplementary material for: A multi-agent system for distributed multi-project scheduling with two-stage decomposition
Source: PLoS One. 2018 Oct 9;13(10):e0205445. doi: 10.1371/journal.pone.0205445 (PMC6177185; doi:10.1371/journal.pone.0205445)
Supplement: S1 Appendix — (ZIP) [file pone.0205445.s001.zip › S1 Appendix/j120_a20/mp_j120_a20_nr5_set/KolischInstanzen/j120/j12041_4.sm]

************************************************************************
file with basedata            : J12041_.BAS
initial value random generator: 1198916194
************************************************************************
projects                      :  1
jobs (incl. supersource/sink ):  122
horizon                       :  591
RESOURCES
  - renewable                 :  4   R
  - nonrenewable              :  0   N
  - doubly constrained        :  0   D
************************************************************************
PROJECT INFORMATION:
pronr.  #jobs rel.date duedate tardcost  MPM-Time
    1    120      0       87        6       87
************************************************************************
PRECEDENCE RELATIONS:
jobnr.    #modes  #successors   successors
   1        1          3           2   3   4
   2        1          3           7  10  56
   3        1          3           8  11  15
   4        1          3           5   6  21
   5        1          1         115
   6        1          2          13  14
   7        1          3           9  28  39
   8        1          3          12  24  29
   9        1          3          22  24  69
  10        1          3          19  33  50
  11        1          3          31  78 118
  12        1          3          17  84  90
  13        1          3          18  34  70
  14        1          3          37  42  72
  15        1          3          16  26  36
  16        1          1          32
  17        1          3          20  23  27
  18        1          2          22  69
  19        1          3          46  51  57
  20        1          3          25  44  58
  21        1          3          52  68  80
  22        1          3          77  96 107
  23        1          3          46  52  60
  24        1          3          38  49  86
  25        1          3          40  56  80
  26        1          3          30  59  89
  27        1          3          35  38  51
  28        1          2          87  91
  29        1          3          30  59 100
  30        1          3          45  70  91
  31        1          3          41  61  96
  32        1          1          96
  33        1          3          48  75 119
  34        1          3          38  49  67
  35        1          3          54  66 100
  36        1          1         106
  37        1          3          40  68  97
  38        1          3          47  65  66
  39        1          3          84  85 103
  40        1          3          45  62 120
  41        1          3          43  45  69
  42        1          3          55  57  77
  43        1          3          67  83  88
  44        1          1         109
  45        1          2          63  99
  46        1          3          78  86 105
  47        1          3          82 102 110
  48        1          2          52 105
  49        1          1          53
  50        1          3          62  71  99
  51        1          3          54  60  68
  52        1          2          57  88
  53        1          2          64 106
  54        1          3          59  71  93
  55        1          3          62  64  74
  56        1          3          72  85 112
  57        1          1          95
  58        1          3          60  63  95
  59        1          3          65  80 109
  60        1          3          61  66  99
  61        1          2          65  79
  62        1          3          78  82  89
  63        1          3          64  77 107
  64        1          2          76 103
  65        1          3          72  75  92
  66        1          3          71  73  85
  67        1          3          74  76  87
  68        1          3          73  79 116
  69        1          1         105
  70        1          3          74  79 106
  71        1          3          75  76 101
  72        1          2          73  94
  73        1          1         120
  74        1          2          81 102
  75        1          2          91 108
  76        1          1         104
  77        1          1         108
  78        1          1          94
  79        1          2         104 110
  80        1          3          88  94  98
  81        1          2          90  95
  82        1          2         117 118
  83        1          3          84  90 100
  84        1          2          86 101
  85        1          3          87  89  92
  86        1          2          92  93
  87        1          1         114
  88        1          1         121
  89        1          1          93
  90        1          1         113
  91        1          2          98 112
  92        1          1          98
  93        1          1         102
  94        1          1         104
  95        1          1          97
  96        1          2          97 101
  97        1          1         111
  98        1          1         120
  99        1          1         103
 100        1          1         112
 101        1          1         113
 102        1          2         107 115
 103        1          2         109 110
 104        1          1         117
 105        1          1         108
 106        1          1         118
 107        1          2         111 116
 108        1          1         113
 109        1          1         111
 110        1          1         117
 111        1          1         121
 112        1          1         114
 113        1          1         114
 114        1          1         115
 115        1          1         116
 116        1          1         121
 117        1          1         119
 118        1          1         119
 119        1          1         122
 120        1          1         122
 121        1          1         122
 122        1          0        
************************************************************************
REQUESTS/DURATIONS:
jobnr. mode duration  R 1  R 2  R 3  R 4
------------------------------------------------------------------------
  1      1     0       0    0    0    0
  2      1     6       0    2    0    0
  3      1     4       0    8    0    0
  4      1    10       7    0    0    0
  5      1     2       0    4    0    0
  6      1     8       0    0    9    0
  7      1     2       0    0    0    3
  8      1     1       6    0    0    0
  9      1     5       0    0    4    0
 10      1     1       0    2    0    0
 11      1     6       1    0    0    0
 12      1     5       0    0    0    5
 13      1     8       0    0    7    0
 14      1     9       0    9    0    0
 15      1     2       0    2    0    0
 16      1     2       0    0    0   10
 17      1    10       0    5    0    0
 18      1     7       0    0    0    3
 19      1     6       0    4    0    0
 20      1     5       0    0   10    0
 21      1     2       2    0    0    0
 22      1     4       0    0   10    0
 23      1     5       0    0    0    6
 24      1     5       2    0    0    0
 25      1     7       0    0    1    0
 26      1    10       0    0    8    0
 27      1     6       1    0    0    0
 28      1     1       0    0    0    6
 29      1     8       9    0    0    0
 30      1     6       9    0    0    0
 31      1     1       0    0    3    0
 32      1     1       0    0    0    3
 33      1     6       0    0    0    6
 34      1     1       0    6    0    0
 35      1     6       8    0    0    0
 36      1     8      10    0    0    0
 37      1     2       0    0    0    4
 38      1     8       9    0    0    0
 39      1    10       0    0    0    1
 40      1     5       0    0    0   10
 41      1     6       3    0    0    0
 42      1     3       9    0    0    0
 43      1     5       0    0    0    8
 44      1     9       0    0    0    8
 45      1     6       0    0    6    0
 46      1     3       0    0    0    6
 47      1     1       0    0    0    9
 48      1     6       0    0    0    8
 49      1     6       0    0    6    0
 50      1     1       0    0    0    7
 51      1     1       0    1    0    0
 52      1     4       2    0    0    0
 53      1     2       0    3    0    0
 54      1     1       0    0    0    3
 55      1     1       9    0    0    0
 56      1     5       0    0    0    7
 57      1     5       0    0    0    6
 58      1     5       0    0   10    0
 59      1     1       2    0    0    0
 60      1     5       2    0    0    0
 61      1     8       0    0    1    0
 62      1    10       0    9    0    0
 63      1     6       1    0    0    0
 64      1     1       0    0    4    0
 65      1     5       0    5    0    0
 66      1     6       0    0    9    0
 67      1     9       0    5    0    0
 68      1     4       0    2    0    0
 69      1    10       0    0    0    5
 70      1     1       2    0    0    0
 71      1     6       7    0    0    0
 72      1     3       0    0    5    0
 73      1     2       5    0    0    0
 74      1     3       0    0    0    5
 75      1     2       0    6    0    0
 76      1     1       4    0    0    0
 77      1     2       0    0    9    0
 78      1     8       0    0    8    0
 79      1     1       4    0    0    0
 80      1     7       0    7    0    0
 81      1     7       0    8    0    0
 82      1     3       6    0    0    0
 83      1    10       0    3    0    0
 84      1     4       1    0    0    0
 85      1     7       0    0    0    7
 86      1    10       0    0    0    7
 87      1     7       3    0    0    0
 88      1     2       0    0    9    0
 89      1     5       0    0    0    4
 90      1     1       0    0    9    0
 91      1     5       0    0    0    8
 92      1     4       0    0    3    0
 93      1     1       0    7    0    0
 94      1     2       0    0    0    4
 95      1     5       2    0    0    0
 96      1     4       0    0    0    9
 97      1    10       0    3    0    0
 98      1     3       4    0    0    0
 99      1     8       0    0    0    9
100      1     7       0    0    7    0
101      1     2       0    0    6    0
102      1    10       0    0    9    0
103      1     3       6    0    0    0
104      1     6       0    0    0    5
105      1     6       0    0    5    0
106      1     3       0    0    0    7
107      1     8       0    9    0    0
108      1     2      10    0    0    0
109      1    10       7    0    0    0
110      1     1       6    0    0    0
111      1     7       0    0    0   10
112      1     8       0    0    0    5
113      1     4       0    0    0    4
114      1    10       0    6    0    0
115      1     4       0    1    0    0
116      1     6       0    0    3    0
117      1     2       0    0    3    0
118      1     2       0    0    0    5
119      1    10       0    0    0    5
120      1     6       0    0    5    0
121      1     4       3    0    0    0
122      1     0       0    0    0    0
************************************************************************
RESOURCEAVAILABILITIES:
  R 1  R 2  R 3  R 4
   12   11   12   13
************************************************************************
