# Supplementary material for: A multi-agent system for distributed multi-project scheduling with two-stage decomposition
Source: PLoS One. 2018 Oct 9;13(10):e0205445. doi: 10.1371/journal.pone.0205445 (PMC6177185; doi:10.1371/journal.pone.0205445)
Supplement: S1 Appendix — (ZIP) [file pone.0205445.s001.zip › S1 Appendix/j120_a20/mp_j120_a20_nr5_set/KolischInstanzen/j120/j12041_5.sm]

************************************************************************
file with basedata            : J12041_.BAS
initial value random generator: 1559705702
************************************************************************
projects                      :  1
jobs (incl. supersource/sink ):  122
horizon                       :  645
RESOURCES
  - renewable                 :  4   R
  - nonrenewable              :  0   N
  - doubly constrained        :  0   D
************************************************************************
PROJECT INFORMATION:
pronr.  #jobs rel.date duedate tardcost  MPM-Time
    1    120      0      115       58      115
************************************************************************
PRECEDENCE RELATIONS:
jobnr.    #modes  #successors   successors
   1        1          3           2   3   4
   2        1          3          40  48  61
   3        1          3          19  34  46
   4        1          3           5  10  11
   5        1          3           6  13  32
   6        1          3           7   8  20
   7        1          3          29  33  70
   8        1          3           9  12  16
   9        1          3          14  18  39
  10        1          2          22  63
  11        1          3          48  58 117
  12        1          3          24  28  30
  13        1          2          51  61
  14        1          3          15  61 110
  15        1          2          49 107
  16        1          3          17  41  89
  17        1          3          40  64  80
  18        1          3          21  23  65
  19        1          3          45  58  89
  20        1          3          29  37  43
  21        1          3          26  35  50
  22        1          2          72  95
  23        1          3          57  63  73
  24        1          3          25  27  43
  25        1          3          67  75  91
  26        1          2          36  71
  27        1          1          35
  28        1          3          35  66 105
  29        1          1         108
  30        1          3          31  33  80
  31        1          3          44  52  97
  32        1          3          47  67  82
  33        1          3          68  78 103
  34        1          3          87  94  99
  35        1          3          47  56  90
  36        1          1         112
  37        1          3          38  51 102
  38        1          1         119
  39        1          3          41  62  81
  40        1          2          42  75
  41        1          2          57  66
  42        1          3          49  83  92
  43        1          1          81
  44        1          3          49  74  92
  45        1          1          77
  46        1          3          56  69  83
  47        1          1         104
  48        1          3          53  56  59
  49        1          2          53 108
  50        1          3          53  54  60
  51        1          3          52  55  71
  52        1          3          59  63  75
  53        1          1         102
  54        1          3          55  76  78
  55        1          3          58  68  83
  56        1          1          62
  57        1          2          69  90
  58        1          2          72 104
  59        1          3          62  70 113
  60        1          3          66  70  86
  61        1          3          73  84  93
  62        1          3          72  87  88
  63        1          2          68  78
  64        1          3          74  95  98
  65        1          3          77  88 105
  66        1          2          79 106
  67        1          3          77  93  94
  68        1          3          84  85  99
  69        1          2          93 108
  70        1          1         115
  71        1          3          79  86 114
  72        1          1         110
  73        1          3          74  79 100
  74        1          2          82  85
  75        1          3          87  88 101
  76        1          2          80  90
  77        1          2          85  98
  78        1          2          84 105
  79        1          2          91  92
  80        1          3          81  91 103
  81        1          1          82
  82        1          1         101
  83        1          2          94  95
  84        1          2          86 100
  85        1          1         101
  86        1          3          89 107 111
  87        1          1         109
  88        1          1         115
  89        1          1         109
  90        1          3          98 110 111
  91        1          2          96  99
  92        1          3          96 103 116
  93        1          2          97 117
  94        1          1          96
  95        1          2          97 119
  96        1          2         111 118
  97        1          1         104
  98        1          3         100 102 107
  99        1          1         121
 100        1          1         106
 101        1          1         118
 102        1          1         113
 103        1          1         112
 104        1          1         106
 105        1          1         113
 106        1          1         114
 107        1          1         109
 108        1          1         121
 109        1          1         118
 110        1          2         112 116
 111        1          2         117 119
 112        1          1         120
 113        1          1         114
 114        1          1         115
 115        1          1         116
 116        1          1         120
 117        1          1         120
 118        1          1         121
 119        1          1         122
 120        1          1         122
 121        1          1         122
 122        1          0        
************************************************************************
REQUESTS/DURATIONS:
jobnr. mode duration  R 1  R 2  R 3  R 4
------------------------------------------------------------------------
  1      1     0       0    0    0    0
  2      1     8       0   10    0    0
  3      1     5       7    0    0    0
  4      1     3       2    0    0    0
  5      1    10       0    0    8    0
  6      1     9       0   10    0    0
  7      1    10       0    0    3    0
  8      1    10       1    0    0    0
  9      1     5       0    0    0    9
 10      1     2       0    0    6    0
 11      1    10       4    0    0    0
 12      1     2       0    0    6    0
 13      1     4       6    0    0    0
 14      1     6       6    0    0    0
 15      1     7       6    0    0    0
 16      1     1       0    0    2    0
 17      1    10       0    0    0    5
 18      1     9       0    3    0    0
 19      1    10       0    0    0   10
 20      1     5       7    0    0    0
 21      1     1       0    4    0    0
 22      1     1       0    0    0    8
 23      1     9       1    0    0    0
 24      1    10       0    6    0    0
 25      1     4      10    0    0    0
 26      1    10       0    0    8    0
 27      1     6       0    0    4    0
 28      1     1       3    0    0    0
 29      1     8       0    0    0    6
 30      1     5       0    0    6    0
 31      1     3       0    0    0    2
 32      1     6      10    0    0    0
 33      1     2       0    0    0    8
 34      1     7       0    0    0    3
 35      1     9       0    0    3    0
 36      1     5       5    0    0    0
 37      1    10       0    0    5    0
 38      1     3       7    0    0    0
 39      1     2       0    0    6    0
 40      1     9       0    9    0    0
 41      1     6       0    1    0    0
 42      1     3       0    0    0   10
 43      1     3       0    3    0    0
 44      1     7       8    0    0    0
 45      1     1       0    0    0    5
 46      1     1       0    1    0    0
 47      1     7      10    0    0    0
 48      1     5       0    3    0    0
 49      1     8       0    1    0    0
 50      1     7       0    0    7    0
 51      1     1       0    0    0    2
 52      1     2       5    0    0    0
 53      1     1       0    0    0    3
 54      1     4       0    0    0    7
 55      1     7       0    0    4    0
 56      1    10       0    0    2    0
 57      1     9       0    0    1    0
 58      1     1       0    0    0    7
 59      1     8       0    0    1    0
 60      1     1       0    6    0    0
 61      1     4       0    0    0    7
 62      1     2       0    0    0    1
 63      1     8       1    0    0    0
 64      1     6       8    0    0    0
 65      1     7       0    9    0    0
 66      1     2       0    9    0    0
 67      1     5       6    0    0    0
 68      1     6       0    0    0    6
 69      1     4       0    3    0    0
 70      1     3       0   10    0    0
 71      1     9       0    0    0    1
 72      1     4       0    0    0    8
 73      1     1       0    5    0    0
 74      1     3       1    0    0    0
 75      1     9       0    9    0    0
 76      1     4       0    0    9    0
 77      1     2       7    0    0    0
 78      1     8       0    0    0    8
 79      1     9       0    0    2    0
 80      1    10       0    0    0    7
 81      1     8       0    4    0    0
 82      1     6       0   10    0    0
 83      1     2       0    0    3    0
 84      1     5       0    2    0    0
 85      1     5       8    0    0    0
 86      1     5       8    0    0    0
 87      1     2       0    0    0    4
 88      1     2       0    0    8    0
 89      1    10       0    0    0    7
 90      1     6       0    0    0    2
 91      1     2       7    0    0    0
 92      1     2       0    0    0    6
 93      1     8       1    0    0    0
 94      1     5       0    6    0    0
 95      1     7       5    0    0    0
 96      1    10       0    4    0    0
 97      1     3       0    0    0    1
 98      1     8       0    6    0    0
 99      1     1       0    0    0    4
100      1     9       0    6    0    0
101      1     7       0    0    0   10
102      1     1       0    5    0    0
103      1    10       0    0    0    2
104      1     1       0    0    0    4
105      1     1       0    0    0    4
106      1     2       0    0    0    6
107      1     9       0    0    0    2
108      1     2       0    2    0    0
109      1     7       0    4    0    0
110      1     4       0    0    6    0
111      1     6       0    0    7    0
112      1     1       0    8    0    0
113      1     6       0    0    0   10
114      1     5       0    6    0    0
115      1     6       9    0    0    0
116      1     1       0    0    0    7
117      1     9       0    0    0    8
118      1     7       0    0    0    9
119      1     5       0    0   10    0
120      1     4       0    0    0    6
121      1    10       0    0    8    0
122      1     0       0    0    0    0
************************************************************************
RESOURCEAVAILABILITIES:
  R 1  R 2  R 3  R 4
   12   12   11   12
************************************************************************
