# Supplementary material for: A multi-agent system for distributed multi-project scheduling with two-stage decomposition
Source: PLoS One. 2018 Oct 9;13(10):e0205445. doi: 10.1371/journal.pone.0205445 (PMC6177185; doi:10.1371/journal.pone.0205445)
Supplement: S1 Appendix — (ZIP) [file pone.0205445.s001.zip › S1 Appendix/j120_a20/mp_j120_a20_nr5_set/KolischInstanzen/j120/j12041_6.sm]

************************************************************************
file with basedata            : J12041_.BAS
initial value random generator: 1234585251
************************************************************************
projects                      :  1
jobs (incl. supersource/sink ):  122
horizon                       :  645
RESOURCES
  - renewable                 :  4   R
  - nonrenewable              :  0   N
  - doubly constrained        :  0   D
************************************************************************
PROJECT INFORMATION:
pronr.  #jobs rel.date duedate tardcost  MPM-Time
    1    120      0       91       43       91
************************************************************************
PRECEDENCE RELATIONS:
jobnr.    #modes  #successors   successors
   1        1          3           2   3   4
   2        1          3           6  14  17
   3        1          3           5  15  74
   4        1          3           7   9  41
   5        1          3          11  31  43
   6        1          3          10  12  16
   7        1          3           8  26  96
   8        1          3          23  47  87
   9        1          3          13  18  60
  10        1          3          15  29  33
  11        1          2          20  52
  12        1          3          51  70  71
  13        1          3          95 106 116
  14        1          2          28  30
  15        1          3          34  70 114
  16        1          3          25  43  72
  17        1          2          19  32
  18        1          2          22  37
  19        1          3          24  35  53
  20        1          3          21  41  46
  21        1          2          81  86
  22        1          3          30  68  79
  23        1          2          42  63
  24        1          3          54  64  69
  25        1          3          27  42  84
  26        1          3          28  66  80
  27        1          3          39  49  51
  28        1          2          78  86
  29        1          1          83
  30        1          3          38  40  76
  31        1          3          36  65  68
  32        1          3          46  88  97
  33        1          2          36 105
  34        1          3          37  71 113
  35        1          3          54  75  81
  36        1          1          91
  37        1          2          47  72
  38        1          3          54  56  73
  39        1          3          48  79 102
  40        1          3          45  50  56
  41        1          3          44  50  61
  42        1          3          76  77  90
  43        1          3          47  50  66
  44        1          2          65  91
  45        1          1          55
  46        1          3          59  84 102
  47        1          2          62  97
  48        1          3          71  76  85
  49        1          2          63  64
  50        1          2          82 109
  51        1          2          69  75
  52        1          3          68  80 111
  53        1          3          58  88  99
  54        1          3          63  78 102
  55        1          3          57  67  94
  56        1          3          62  67  83
  57        1          3          58  69  73
  58        1          3          59 104 105
  59        1          2          62  72
  60        1          3          61  77  78
  61        1          3          86  87  92
  62        1          2         100 121
  63        1          3          66  77  82
  64        1          3          65  70  98
  65        1          2         108 120
  66        1          1         103
  67        1          2          74 110
  68        1          1          84
  69        1          2          92  93
  70        1          3          83  93 112
  71        1          1          93
  72        1          1         100
  73        1          3          89  95 104
  74        1          2          87 111
  75        1          3          89  94 101
  76        1          2          81 117
  77        1          1          99
  78        1          2          85  92
  79        1          2          80  89
  80        1          1          82
  81        1          3          88  95 118
  82        1          3          90  98 112
  83        1          2          94  96
  84        1          3          85  96 114
  85        1          1         110
  86        1          1         104
  87        1          1          90
  88        1          2          91 101
  89        1          2          98 103
  90        1          1         114
  91        1          1         108
  92        1          1         106
  93        1          1          97
  94        1          1         105
  95        1          2         101 103
  96        1          1         100
  97        1          2          99 110
  98        1          1         116
  99        1          1         109
 100        1          1         116
 101        1          1         115
 102        1          1         107
 103        1          2         107 112
 104        1          1         118
 105        1          1         106
 106        1          3         107 109 118
 107        1          2         108 111
 108        1          1         113
 109        1          1         115
 110        1          1         117
 111        1          1         113
 112        1          2         119 121
 113        1          2         115 121
 114        1          1         120
 115        1          1         119
 116        1          1         117
 117        1          1         120
 118        1          1         119
 119        1          1         122
 120        1          1         122
 121        1          1         122
 122        1          0        
************************************************************************
REQUESTS/DURATIONS:
jobnr. mode duration  R 1  R 2  R 3  R 4
------------------------------------------------------------------------
  1      1     0       0    0    0    0
  2      1     9       0    0    0    9
  3      1     6       6    0    0    0
  4      1     1       0    0    8    0
  5      1     8       0    0    8    0
  6      1     2       0    0    0    2
  7      1     2       0    0    7    0
  8      1     6       0    0    0    7
  9      1     5       0   10    0    0
 10      1     4       6    0    0    0
 11      1     2       0    1    0    0
 12      1     3       2    0    0    0
 13      1     1      10    0    0    0
 14      1     2       9    0    0    0
 15      1     6       0    0    0    7
 16      1     5       0    3    0    0
 17      1     7       0    0    0    6
 18      1     5       6    0    0    0
 19      1     8       0    5    0    0
 20      1     7       0    8    0    0
 21      1     1       7    0    0    0
 22      1     4       6    0    0    0
 23      1     8       0    0    0    9
 24      1     1       2    0    0    0
 25      1     5       0    4    0    0
 26      1     9      10    0    0    0
 27      1     9       0   10    0    0
 28      1     6       0    0    0    8
 29      1     7       2    0    0    0
 30      1     8       0    9    0    0
 31      1     7       0    4    0    0
 32      1     8       8    0    0    0
 33      1     6       0    9    0    0
 34      1     3       0    0   10    0
 35      1    10       0    0    0    2
 36      1     4       0    0    0    4
 37      1     7       0    7    0    0
 38      1     7       0    0    8    0
 39      1     8       0    0    7    0
 40      1     9       5    0    0    0
 41      1     6       0    0    8    0
 42      1     2       0    0    0    7
 43      1     5       2    0    0    0
 44      1     8       0    0    0    7
 45      1     6       2    0    0    0
 46      1     8       0    0    2    0
 47      1     1       0    0    7    0
 48      1     8       0    0    0    8
 49      1     9       0    0    5    0
 50      1     2       0    0    1    0
 51      1     2       0    0    0    2
 52      1     7       0    0    0    5
 53      1     9       0    3    0    0
 54      1     3       0    8    0    0
 55      1     1       0    0    0    3
 56      1     4       5    0    0    0
 57      1     4       0    0    4    0
 58      1     9       6    0    0    0
 59      1     4       0    6    0    0
 60      1     5       1    0    0    0
 61      1     3       5    0    0    0
 62      1     2       0    0    7    0
 63      1     5       0    0   10    0
 64      1     5       0    0    0    2
 65      1     4       0    0    0    9
 66      1     7       0    1    0    0
 67      1    10       0    5    0    0
 68      1     8       8    0    0    0
 69      1     9       0    3    0    0
 70      1     6       0    0    1    0
 71      1     1       0    0    0    6
 72      1     5       9    0    0    0
 73      1     5       0    0    0    8
 74      1     6       0    4    0    0
 75      1     2       1    0    0    0
 76      1     5       0   10    0    0
 77      1    10       0    0    0    2
 78      1     2       2    0    0    0
 79      1     2       0    0    2    0
 80      1     5       0    2    0    0
 81      1     1       3    0    0    0
 82      1     6       7    0    0    0
 83      1    10       0    0    5    0
 84      1     6       0    6    0    0
 85      1     1       0    5    0    0
 86      1     6       0    0    0    5
 87      1     4       0    0    6    0
 88      1     7       0    3    0    0
 89      1    10       0    5    0    0
 90      1     4       0    0    6    0
 91      1     4       1    0    0    0
 92      1     9       1    0    0    0
 93      1     7       0    0    1    0
 94      1     2       5    0    0    0
 95      1     7       1    0    0    0
 96      1     9       0    8    0    0
 97      1     8       0    0    0    7
 98      1     4       1    0    0    0
 99      1     7       0    6    0    0
100      1     3       0    0    0    5
101      1     3       4    0    0    0
102      1     5       0    0    0    4
103      1     9       0    0    0    8
104      1     2       0    9    0    0
105      1     2       0    7    0    0
106      1     5       0    0    1    0
107      1     9       1    0    0    0
108      1     2       2    0    0    0
109      1     7       4    0    0    0
110      1    10       0    0    4    0
111      1     2       0    0    0   10
112      1     7       0    0    0    5
113      1     1       0    0    0    4
114      1    10       0    0    0    4
115      1     8       0    0   10    0
116      1    10       0    0    0    3
117      1     2       0    6    0    0
118      1     7       0    5    0    0
119      1     2       0   10    0    0
120      1     5       0    7    0    0
121      1     1      10    0    0    0
122      1     0       0    0    0    0
************************************************************************
RESOURCEAVAILABILITIES:
  R 1  R 2  R 3  R 4
   12   13   12   12
************************************************************************
