# Supplementary material for: A multi-agent system for distributed multi-project scheduling with two-stage decomposition
Source: PLoS One. 2018 Oct 9;13(10):e0205445. doi: 10.1371/journal.pone.0205445 (PMC6177185; doi:10.1371/journal.pone.0205445)
Supplement: S1 Appendix — (ZIP) [file pone.0205445.s001.zip › S1 Appendix/j120_a5/mp_j120_a5_nr2_set/KolischInstanzen/j120/j1204_1.sm]

************************************************************************
file with basedata            : J1204_.BAS
initial value random generator: 4572
************************************************************************
projects                      :  1
jobs (incl. supersource/sink ):  122
horizon                       :  638
RESOURCES
  - renewable                 :  4   R
  - nonrenewable              :  0   N
  - doubly constrained        :  0   D
************************************************************************
PROJECT INFORMATION:
pronr.  #jobs rel.date duedate tardcost  MPM-Time
    1    120      0       70       75       70
************************************************************************
PRECEDENCE RELATIONS:
jobnr.    #modes  #successors   successors
   1        1          3           2   3   4
   2        1          3           5  11  22
   3        1          3           6  26  43
   4        1          3           7  12  46
   5        1          3          14  18  49
   6        1          1          10
   7        1          3           8  16  20
   8        1          3           9  13  37
   9        1          3          34  42  95
  10        1          1          76
  11        1          3          17  70  77
  12        1          1          15
  13        1          3          28  29  30
  14        1          3          21  27  41
  15        1          1          52
  16        1          3          39  67  85
  17        1          2          19  23
  18        1          1          63
  19        1          3          35  51  57
  20        1          2          31  59
  21        1          1          72
  22        1          2          24 107
  23        1          1          47
  24        1          2          25  56
  25        1          1          55
  26        1          3          32  61  80
  27        1          2          36 103
  28        1          1         108
  29        1          2          54  88
  30        1          2          75 120
  31        1          2          72  78
  32        1          3          33  40  62
  33        1          3          65  97  99
  34        1          1          61
  35        1          1          87
  36        1          3          38  45  61
  37        1          3          53  56 116
  38        1          1          60
  39        1          1          58
  40        1          2          44  48
  41        1          1         100
  42        1          1          54
  43        1          1          55
  44        1          1          66
  45        1          1          86
  46        1          1          94
  47        1          1         117
  48        1          1          50
  49        1          1         118
  50        1          3          64  91  96
  51        1          1          83
  52        1          1          79
  53        1          1          95
  54        1          3          70  72 106
  55        1          1          84
  56        1          3          64  71 115
  57        1          2         106 114
  58        1          1         109
  59        1          1          68
  60        1          1          98
  61        1          1          93
  62        1          2          87 103
  63        1          1         102
  64        1          1          69
  65        1          1         105
  66        1          1          81
  67        1          1          82
  68        1          1         119
  69        1          1          73
  70        1          1          74
  71        1          1          88
  72        1          2          97 111
  73        1          1         103
  74        1          1         100
  75        1          1         111
  76        1          2         104 111
  77        1          1          90
  78        1          2          89 107
  79        1          1         106
  80        1          1          94
  81        1          1          87
  82        1          1          91
  83        1          1         110
  84        1          2          98 117
  85        1          2          93 102
  86        1          1          92
  87        1          2          90 105
  88        1          1          95
  89        1          1         115
  90        1          1         112
  91        1          1          99
  92        1          1         101
  93        1          1         116
  94        1          1         101
  95        1          1         120
  96        1          1         105
  97        1          1         104
  98        1          1         108
  99        1          1         118
 100        1          2         101 117
 101        1          2         102 110
 102        1          1         112
 103        1          1         109
 104        1          1         121
 105        1          2         109 112
 106        1          1         113
 107        1          1         108
 108        1          1         114
 109        1          1         113
 110        1          1         115
 111        1          1         113
 112        1          1         121
 113        1          1         121
 114        1          1         116
 115        1          1         118
 116        1          1         120
 117        1          1         119
 118        1          1         119
 119        1          1         122
 120        1          1         122
 121        1          1         122
 122        1          0        
************************************************************************
REQUESTS/DURATIONS:
jobnr. mode duration  R 1  R 2  R 3  R 4
------------------------------------------------------------------------
  1      1     0       0    0    0    0
  2      1     8       0    0    0    9
  3      1     5       0    0    8    0
  4      1     8      10    0    0    0
  5      1     1       0    0    6    0
  6      1     8       0    0    0    3
  7      1     2       0    0    0    5
  8      1     7       0    0    0    1
  9      1    10       0    0    2    0
 10      1    10       0    0    0    9
 11      1     2       0    5    0    0
 12      1     8       0    0    0    4
 13      1     9       0    3    0    0
 14      1     8       0    0    4    0
 15      1     1       0   10    0    0
 16      1     7       0    0    0    1
 17      1     4       4    0    0    0
 18      1     4       0    0    5    0
 19      1     3       6    0    0    0
 20      1     4       0    0    0    9
 21      1     4       0    0    0    7
 22      1     9       0    0    0    8
 23      1     3       3    0    0    0
 24      1     2       8    0    0    0
 25      1     9       0    1    0    0
 26      1     3       5    0    0    0
 27      1     1       0    6    0    0
 28      1    10       0    0    0    4
 29      1     7       0    0    4    0
 30      1     7       0    0   10    0
 31      1     5       0    0    7    0
 32      1     9       0    0    2    0
 33      1     2       0    0    5    0
 34      1     3       0    0    6    0
 35      1    10       0    8    0    0
 36      1     5       0    0    0    8
 37      1    10       0    0    0    6
 38      1     4       9    0    0    0
 39      1     2       1    0    0    0
 40      1     7       0    5    0    0
 41      1     3       0    1    0    0
 42      1     6       0    2    0    0
 43      1     6       0    6    0    0
 44      1     6       0    7    0    0
 45      1     7       3    0    0    0
 46      1     9       0    0    7    0
 47      1     4       0    0    1    0
 48      1     2       1    0    0    0
 49      1     4       0    0    0    7
 50      1     4       0    0    0    6
 51      1     7       0    0    6    0
 52      1     2       0    0    0    5
 53      1     1       0    0    0    4
 54      1     2       0    0    3    0
 55      1     5       0    0    9    0
 56      1     9      10    0    0    0
 57      1     7       0    3    0    0
 58      1     4       0    1    0    0
 59      1     5       0    6    0    0
 60      1     2       0    0    0    6
 61      1     3       6    0    0    0
 62      1     9       0   10    0    0
 63      1     8       0    7    0    0
 64      1     3       0    0    0    1
 65      1     2       0    5    0    0
 66      1     7       0    3    0    0
 67      1     6       0    2    0    0
 68      1    10       0    6    0    0
 69      1     2       0    5    0    0
 70      1     4       0    0    0    7
 71      1     9       0    0    0    1
 72      1     8       0    0    0    4
 73      1     5       0    0    0    1
 74      1     2       0    0    4    0
 75      1     3       0    0    0   10
 76      1     1       6    0    0    0
 77      1     6       0    1    0    0
 78      1     7       0    0    0    9
 79      1     3       0    0    0    8
 80      1     3       0    0    0    7
 81      1     5       0    0    6    0
 82      1     4       4    0    0    0
 83      1    10       0    0    0   10
 84      1     2       0    0    0    9
 85      1     6       0    0   10    0
 86      1     4       0    0    0    2
 87      1     8       0    0   10    0
 88      1     7       0    0    0    5
 89      1    10       0    0    0    7
 90      1     7       0    0    0    5
 91      1     2       0    4    0    0
 92      1     6       0    0    0    3
 93      1     9       0    0    7    0
 94      1     3       0    0    8    0
 95      1     9       0    8    0    0
 96      1     4       0    0    9    0
 97      1     9       0    1    0    0
 98      1     6       0    0    4    0
 99      1     5       1    0    0    0
100      1     6       0   10    0    0
101      1     8       0    0    6    0
102      1    10       9    0    0    0
103      1    10       9    0    0    0
104      1     7       0    0    5    0
105      1     5       0    2    0    0
106      1    10       9    0    0    0
107      1     3       0    0    0    8
108      1     3       0    0    0    3
109      1     3       9    0    0    0
110      1     1       0    0    5    0
111      1     5       0    0    7    0
112      1     4       0    0    4    0
113      1     9       1    0    0    0
114      1     2       0    0    7    0
115      1     4       0    4    0    0
116      1     4       0    0    0    4
117      1     3       3    0    0    0
118      1     1       0    2    0    0
119      1     5       0    0    0    3
120      1     1       0    1    0    0
121      1     1       0    1    0    0
122      1     0       0    0    0    0
************************************************************************
RESOURCEAVAILABILITIES:
  R 1  R 2  R 3  R 4
   15   27   22   25
************************************************************************
