# Supplementary material for: A multi-agent system for distributed multi-project scheduling with two-stage decomposition
Source: PLoS One. 2018 Oct 9;13(10):e0205445. doi: 10.1371/journal.pone.0205445 (PMC6177185; doi:10.1371/journal.pone.0205445)
Supplement: S1 Appendix — (ZIP) [file pone.0205445.s001.zip › S1 Appendix/j120_a5/mp_j120_a5_nr2_set/KolischInstanzen/j120/j1205_1.sm]

************************************************************************
file with basedata            : J1205_.BAS
initial value random generator: 26006
************************************************************************
projects                      :  1
jobs (incl. supersource/sink ):  122
horizon                       :  656
RESOURCES
  - renewable                 :  4   R
  - nonrenewable              :  0   N
  - doubly constrained        :  0   D
************************************************************************
PROJECT INFORMATION:
pronr.  #jobs rel.date duedate tardcost  MPM-Time
    1    120      0       92       32       92
************************************************************************
PRECEDENCE RELATIONS:
jobnr.    #modes  #successors   successors
   1        1          3           2   3   4
   2        1          3          12  16  49
   3        1          3           5  14  19
   4        1          3           6   8  30
   5        1          1          11
   6        1          3           7  10  15
   7        1          2          19  87
   8        1          3           9  13  37
   9        1          3          48  54  77
  10        1          3          25  64  66
  11        1          3          17  62  74
  12        1          2          20 101
  13        1          3          27  29  78
  14        1          3          73  80  94
  15        1          3          44  84  90
  16        1          2          41  55
  17        1          3          18  22  34
  18        1          3          53 106 118
  19        1          3          21  26  28
  20        1          3          43  52  61
  21        1          3          23  24  31
  22        1          1          29
  23        1          1          95
  24        1          3          36  50  65
  25        1          1          72
  26        1          3          63 101 105
  27        1          2          58 104
  28        1          3          32  40  45
  29        1          1         115
  30        1          2          33  68
  31        1          1          35
  32        1          1          38
  33        1          2          39  87
  34        1          1          67
  35        1          3          56  71  75
  36        1          3          46  60 119
  37        1          1         113
  38        1          2          42  76
  39        1          1          59
  40        1          1          63
  41        1          1          89
  42        1          1         117
  43        1          1          46
  44        1          1         110
  45        1          2          47 116
  46        1          1          57
  47        1          1          83
  48        1          1         109
  49        1          2          80  82
  50        1          2          51  64
  51        1          2          85  99
  52        1          1         110
  53        1          1          91
  54        1          1          97
  55        1          1          95
  56        1          1          93
  57        1          1          79
  58        1          1          81
  59        1          1          98
  60        1          1          74
  61        1          1          69
  62        1          1          77
  63        1          1          92
  64        1          3          72  86  93
  65        1          1          67
  66        1          1          70
  67        1          1          92
  68        1          1          96
  69        1          1         115
  70        1          1         103
  71        1          1          79
  72        1          1         103
  73        1          1          78
  74        1          1          97
  75        1          1          91
  76        1          2          77 110
  77        1          1         115
  78        1          1          93
  79        1          2         107 121
  80        1          1          97
  81        1          2          91  94
  82        1          2         101 108
  83        1          1          86
  84        1          1          98
  85        1          1         106
  86        1          1          88
  87        1          1          96
  88        1          1          95
  89        1          1         112
  90        1          1          92
  91        1          1         109
  92        1          1         118
  93        1          1         107
  94        1          1         102
  95        1          2         100 114
  96        1          1         112
  97        1          1         111
  98        1          1         112
  99        1          1         103
 100        1          1         106
 101        1          1         111
 102        1          1         114
 103        1          1         104
 104        1          1         113
 105        1          1         114
 106        1          1         107
 107        1          1         109
 108        1          1         121
 109        1          1         120
 110        1          1         117
 111        1          1         116
 112        1          1         113
 113        1          1         116
 114        1          1         117
 115        1          1         121
 116        1          1         120
 117        1          1         120
 118        1          1         119
 119        1          1         122
 120        1          1         122
 121        1          1         122
 122        1          0        
************************************************************************
REQUESTS/DURATIONS:
jobnr. mode duration  R 1  R 2  R 3  R 4
------------------------------------------------------------------------
  1      1     0       0    0    0    0
  2      1     6       0    8    0    0
  3      1     7       6    0    0    0
  4      1    10       1    0    0    0
  5      1     1       0    8    0    0
  6      1     4       0    1    0    0
  7      1     2       0    0    8    0
  8      1     3       0    7    0    0
  9      1     3       0    6    0    0
 10      1    10       8    0    0    0
 11      1     4      10    0    0    0
 12      1     9       0    0    3    0
 13      1     2       1    0    0    0
 14      1     8       0    0    0    8
 15      1     4       0    3    0    0
 16      1     1       7    0    0    0
 17      1     3       2    0    0    0
 18      1    10       0    0    9    0
 19      1     3       0    3    0    0
 20      1     8       1    0    0    0
 21      1     3       0    0    0    8
 22      1     7       0    0    0    2
 23      1     4       0    4    0    0
 24      1     9       0    5    0    0
 25      1     3       9    0    0    0
 26      1     2       2    0    0    0
 27      1     5       1    0    0    0
 28      1     1       0    0    0    9
 29      1     7       0    2    0    0
 30      1     8       0    1    0    0
 31      1     4       0    0    8    0
 32      1     6       0    0    0    3
 33      1    10       0    0    0    6
 34      1     1       0    4    0    0
 35      1     8       0    0    1    0
 36      1     4       0    2    0    0
 37      1     5       4    0    0    0
 38      1    10       0   10    0    0
 39      1     3       0    0    0    2
 40      1    10       0    0    0    6
 41      1    10       0    0    0    9
 42      1     1      10    0    0    0
 43      1     3       0    7    0    0
 44      1     3       0    6    0    0
 45      1     2       0    0    0    9
 46      1     6       0    0    7    0
 47      1     4       0    0    2    0
 48      1     8       0    7    0    0
 49      1     7       0   10    0    0
 50      1     6       0    0    0    9
 51      1     5       0    0    0    8
 52      1     6       0    0    0    6
 53      1     5       0    6    0    0
 54      1     1       9    0    0    0
 55      1     6       0    7    0    0
 56      1     1       0    7    0    0
 57      1     9      10    0    0    0
 58      1     9       0    2    0    0
 59      1    10       0    0    2    0
 60      1     2       0    9    0    0
 61      1     6       2    0    0    0
 62      1     2       7    0    0    0
 63      1    10       3    0    0    0
 64      1     5       7    0    0    0
 65      1     1       0    8    0    0
 66      1     2       0    0    1    0
 67      1     8       0    0    4    0
 68      1     1       0   10    0    0
 69      1     4       0    0    0    6
 70      1     9       0    0    6    0
 71      1     4       0    0    0    3
 72      1     8       0    0    1    0
 73      1     4       0    0    4    0
 74      1     3       0    0    3    0
 75      1     9       9    0    0    0
 76      1     8       0    6    0    0
 77      1     6       0    0    0    2
 78      1     8       8    0    0    0
 79      1     1       0    0    0    5
 80      1     8       0    0    2    0
 81      1    10       0    0    7    0
 82      1     4       0    0    9    0
 83      1     7       0    0    0    5
 84      1     2       3    0    0    0
 85      1     2       0    0    5    0
 86      1     1       0    8    0    0
 87      1     7       0    5    0    0
 88      1     8       7    0    0    0
 89      1     6       0    0    0    6
 90      1     2       0    0    5    0
 91      1     8       0    0    8    0
 92      1     5      10    0    0    0
 93      1     6       0    0    0    7
 94      1     9       0    0    4    0
 95      1     6       0    0    3    0
 96      1     2       0    0    8    0
 97      1     1       0    0    0   10
 98      1     1       5    0    0    0
 99      1     6       0    0    2    0
100      1     6       5    0    0    0
101      1    10       2    0    0    0
102      1     4       0    5    0    0
103      1     3      10    0    0    0
104      1    10       0    2    0    0
105      1     9       0    0    1    0
106      1    10       4    0    0    0
107      1     2       0    0    5    0
108      1     6       0    0    0    5
109      1     9       0    0    9    0
110      1     5       1    0    0    0
111      1     5       0    0    0    4
112      1     4       0    0    9    0
113      1    10       0    0    6    0
114      1     9       1    0    0    0
115      1    10       0   10    0    0
116      1     4       0    8    0    0
117      1     3       0    2    0    0
118      1     3       0    1    0    0
119      1     6       4    0    0    0
120      1     8       0    0   10    0
121      1     8       0    0    0    4
122      1     0       0    0    0    0
************************************************************************
RESOURCEAVAILABILITIES:
  R 1  R 2  R 3  R 4
   26   20   21   28
************************************************************************
