# Supplementary material for: A multi-agent system for distributed multi-project scheduling with two-stage decomposition
Source: PLoS One. 2018 Oct 9;13(10):e0205445. doi: 10.1371/journal.pone.0205445 (PMC6177185; doi:10.1371/journal.pone.0205445)
Supplement: S1 Appendix — (ZIP) [file pone.0205445.s001.zip › S1 Appendix/j120_a5/mp_j120_a5_nr2_set/KolischInstanzen/j120/j1208_2.sm]

************************************************************************
file with basedata            : J1208_.BAS
initial value random generator: 60994656
************************************************************************
projects                      :  1
jobs (incl. supersource/sink ):  122
horizon                       :  690
RESOURCES
  - renewable                 :  4   R
  - nonrenewable              :  0   N
  - doubly constrained        :  0   D
************************************************************************
PROJECT INFORMATION:
pronr.  #jobs rel.date duedate tardcost  MPM-Time
    1    120      0       90       83       90
************************************************************************
PRECEDENCE RELATIONS:
jobnr.    #modes  #successors   successors
   1        1          3           2   3   4
   2        1          2          10  35
   3        1          3           5  30  58
   4        1          3           6   7  20
   5        1          3           8  13  33
   6        1          1          74
   7        1          3          14  23  54
   8        1          3           9  12  56
   9        1          3          19  27  40
  10        1          2          11  16
  11        1          1          15
  12        1          3          22  52 100
  13        1          2         112 114
  14        1          2          17  75
  15        1          3          21  37  66
  16        1          1          18
  17        1          3          93 102 115
  18        1          3          24  25  29
  19        1          1         102
  20        1          2          21  32
  21        1          1          34
  22        1          1          84
  23        1          3          28  39  48
  24        1          3          38  43  70
  25        1          3          26  45  63
  26        1          1          92
  27        1          3          31  41  98
  28        1          2          36  47
  29        1          1          51
  30        1          2          38  54
  31        1          1          72
  32        1          1          63
  33        1          3          50  60  62
  34        1          1          44
  35        1          2          46  49
  36        1          1         121
  37        1          1          71
  38        1          1          42
  39        1          1          94
  40        1          1          55
  41        1          3          49  53  97
  42        1          1          57
  43        1          2          68  76
  44        1          1          70
  45        1          2          59  87
  46        1          3          65  80  86
  47        1          1         106
  48        1          1         118
  49        1          3          78  79  84
  50        1          1          69
  51        1          1          80
  52        1          2          73  99
  53        1          2          61  96
  54        1          1          67
  55        1          1          78
  56        1          1          61
  57        1          1         101
  58        1          3          66  83 109
  59        1          1         108
  60        1          2          91  97
  61        1          2          64  91
  62        1          3          77  88 105
  63        1          1          69
  64        1          1          90
  65        1          1          69
  66        1          2          78 113
  67        1          1          76
  68        1          1         111
  69        1          1          82
  70        1          1          85
  71        1          1          82
  72        1          1         114
  73        1          1         118
  74        1          1          81
  75        1          1         109
  76        1          1         100
  77        1          2          80  81
  78        1          1          89
  79        1          1          95
  80        1          1          85
  81        1          1         107
  82        1          1          85
  83        1          1         104
  84        1          1         110
  85        1          2         116 120
  86        1          1         114
  87        1          1         117
  88        1          2          90  96
  89        1          1         107
  90        1          1          93
  91        1          1         110
  92        1          1         106
  93        1          1         103
  94        1          2          99 105
  95        1          1         113
  96        1          1         103
  97        1          1         104
  98        1          1         106
  99        1          1         115
 100        1          1         109
 101        1          1         108
 102        1          1         121
 103        1          1         108
 104        1          1         105
 105        1          1         116
 106        1          1         110
 107        1          1         112
 108        1          1         121
 109        1          1         116
 110        1          2         111 112
 111        1          1         113
 112        1          1         115
 113        1          1         117
 114        1          1         119
 115        1          1         119
 116        1          1         117
 117        1          1         118
 118        1          1         119
 119        1          1         122
 120        1          1         122
 121        1          1         122
 122        1          0        
************************************************************************
REQUESTS/DURATIONS:
jobnr. mode duration  R 1  R 2  R 3  R 4
------------------------------------------------------------------------
  1      1     0       0    0    0    0
  2      1     9       5    3    0    0
  3      1     7       0    0    3    0
  4      1    10       0    5    0    3
  5      1    10       0   10    7    8
  6      1     1       2    0    6    6
  7      1     3       0    0    7    0
  8      1     3       8    0    0    0
  9      1     4       6    8   10    8
 10      1    10       6    0    7    2
 11      1     6       4    3    7    0
 12      1     2       0    5    1    0
 13      1     1       0    0    6    0
 14      1     3       2    0    6    0
 15      1     7       0    0    7    0
 16      1     8       1    7    2    0
 17      1     4       0    5    0    0
 18      1     6       9    0    1    9
 19      1     8       5    0    4    0
 20      1     1       9    5    3    0
 21      1     5       4    0   10   10
 22      1    10       9    9    2    0
 23      1     6       8    0    5    0
 24      1     7       8    9    1    6
 25      1     2       4    0    7    0
 26      1     5       3    8    0    9
 27      1     5       0    0    0    4
 28      1     4       0    0    4    0
 29      1     5       0    8   10    7
 30      1     5      10    3    0    0
 31      1    10       0    0    0    8
 32      1     8      10    0    0    6
 33      1     5       0    0   10    0
 34      1     2       0    9    0    0
 35      1     6       2    8    0    0
 36      1     4       7    2    0    1
 37      1     4       0    4    0   10
 38      1     4       8    0    0    2
 39      1    10       0    0    7    0
 40      1     3       0   10    0    0
 41      1     3      10   10    1    0
 42      1     4       9    4    4    7
 43      1     6       0    0   10    5
 44      1     8       6    0    0    3
 45      1    10       5    8    2    0
 46      1     3       1    0   10    0
 47      1    10       5    6    0    0
 48      1     7       0    0    7    0
 49      1    10       6    0    0    0
 50      1    10       5    0    8    0
 51      1     6       0    0    0    5
 52      1     4       0    6    8    0
 53      1     4       0    4    0   10
 54      1     9       3    0    0    0
 55      1     3       9    4    0    3
 56      1     6       0    4    0    1
 57      1     5       0    6    7    0
 58      1    10      10   10    0    0
 59      1     7       4    2    5    1
 60      1     1       0    6    0    9
 61      1     9       3    0    0   10
 62      1     1       4    0    0    0
 63      1     8       3    0    7    2
 64      1     3       4    0    9    0
 65      1    10       2    0    9   10
 66      1     6       0    0    0    9
 67      1     8       0    5    0    0
 68      1     5       0    0    7    0
 69      1     8       0    9    3    0
 70      1     6       0    0    1   10
 71      1     9       0    7    0    6
 72      1     8       0    0    8    9
 73      1     9       0    0    0    4
 74      1     5       0    8    1    0
 75      1     7       9    0    2   10
 76      1     8       0    2    0    3
 77      1    10       0    0    0    2
 78      1     2       0    2    4   10
 79      1    10       1    0    7    8
 80      1     3       0    7    0    0
 81      1     9       0    0    5    3
 82      1    10       0    6    9    0
 83      1     5       0    0    9    1
 84      1     8       0    6   10    0
 85      1     9       0    1    0    5
 86      1     4       0    0    0    6
 87      1     5      10    3    0    8
 88      1     2       0    0    8    7
 89      1     3       0    0    6    0
 90      1     6       0    0    7    0
 91      1     2       0   10    3    4
 92      1     8       0    0    0    8
 93      1     6       4    0   10    0
 94      1     6       0    0    6    9
 95      1     5       0    0   10    9
 96      1     6       9    0    0    4
 97      1     4       0   10    2    0
 98      1     5       0    7    0    0
 99      1    10       0    3    0    0
100      1     7       3    0    0    3
101      1     3       4   10    0    0
102      1     5      10    0    0    1
103      1    10       0    0    3    0
104      1     5       0    3    3    0
105      1     8       0    0    0    8
106      1     1       8    6    0    0
107      1     3       0   10    1    5
108      1     7       0    0    0    2
109      1     2       3    6    6    2
110      1     9       0    8    2    0
111      1     9      10    1    0    0
112      1     5       1    5    0    4
113      1     2       0    7    1    0
114      1     2       9    0    1    4
115      1     1       3    0    0    0
116      1     4       9    9    0    6
117      1     5       1    0    0    1
118      1     6       0    0    5    0
119      1     5       0    1    6    0
120      1     3       0   10    1    0
121      1     1       0    8    0    8
122      1     0       0    0    0    0
************************************************************************
RESOURCEAVAILABILITIES:
  R 1  R 2  R 3  R 4
   23   24   27   30
************************************************************************
