# Supplementary material for: A multi-agent system for distributed multi-project scheduling with two-stage decomposition
Source: PLoS One. 2018 Oct 9;13(10):e0205445. doi: 10.1371/journal.pone.0205445 (PMC6177185; doi:10.1371/journal.pone.0205445)
Supplement: S1 Appendix — (ZIP) [file pone.0205445.s001.zip › S1 Appendix/j120_a5/mp_j120_a5_nr2_set/mp_j120_a5_nr2.xml]

<!DOCTYPE mp-list SYSTEM "mp.dtd">
<mp-list>
	<mp>
		<name>mp_j120_a5_nr2</name>
		<project-list>
			<project>
				<filename>KolischInstanzen/j120/j1208_2.sm</filename>
				<start>0</start>
			</project>
			<project>
				<filename>KolischInstanzen/j120/j1204_1.sm</filename>
				<start>5</start>
			</project>
			<project>
				<filename>KolischInstanzen/j120/j1205_1.sm</filename>
				<start>10</start>
			</project>
			<project>
				<filename>KolischInstanzen/j120/j1206_1.sm</filename>
				<start>15</start>
			</project>
			<project>
				<filename>KolischInstanzen/j120/j1207_1.sm</filename>
				<start>15</start>
			</project>
		</project-list>
		<resources>
			<resource>0</resource>
			<resource>0</resource>
			<resource>0</resource>
			<resource>113</resource>
		</resources>
	</mp>
</mp-list>
