# Supplementary material for: A multi-agent system for distributed multi-project scheduling with two-stage decomposition
Source: PLoS One. 2018 Oct 9;13(10):e0205445. doi: 10.1371/journal.pone.0205445 (PMC6177185; doi:10.1371/journal.pone.0205445)
Supplement: S1 Appendix — (ZIP) [file pone.0205445.s001.zip › S1 Appendix/j120_a5/mp_j120_a5_nr3_set/KolischInstanzen/j120/j12038_1.sm]

************************************************************************
file with basedata            : J12038_.BAS
initial value random generator: 16297
************************************************************************
projects                      :  1
jobs (incl. supersource/sink ):  122
horizon                       :  657
RESOURCES
  - renewable                 :  4   R
  - nonrenewable              :  0   N
  - doubly constrained        :  0   D
************************************************************************
PROJECT INFORMATION:
pronr.  #jobs rel.date duedate tardcost  MPM-Time
    1    120      0      103       11      103
************************************************************************
PRECEDENCE RELATIONS:
jobnr.    #modes  #successors   successors
   1        1          3           2   3   4
   2        1          3           6  20  45
   3        1          3          13  17  27
   4        1          3           5  14  33
   5        1          3           7   9  47
   6        1          3           8  16  60
   7        1          1          12
   8        1          3          10  11  15
   9        1          3          28  30  32
  10        1          2          37  40
  11        1          3          24  31  35
  12        1          2          46 104
  13        1          1          55
  14        1          3          34  50  61
  15        1          3          18  48  51
  16        1          3          29  30  91
  17        1          3          22  23  26
  18        1          1          19
  19        1          3          21  70  86
  20        1          3          44  58  90
  21        1          2          39  91
  22        1          3          25  38  52
  23        1          2          36  42
  24        1          3          29  62  77
  25        1          1         110
  26        1          1          85
  27        1          3          43  49  63
  28        1          3          41  72  75
  29        1          3          56  66 114
  30        1          3          46  77 105
  31        1          2          47  76
  32        1          1          54
  33        1          2          40  53
  34        1          2          81  83
  35        1          3          46  67 108
  36        1          2          38  75
  37        1          3          80  81  96
  38        1          1         106
  39        1          2          88 116
  40        1          1          57
  41        1          2          64 117
  42        1          1          60
  43        1          3          69  74  79
  44        1          2          54 110
  45        1          2          54  71
  46        1          1          50
  47        1          1          70
  48        1          1          59
  49        1          1          60
  50        1          2          56 117
  51        1          1          59
  52        1          2          83  87
  53        1          2          58  97
  54        1          1          68
  55        1          1          65
  56        1          1          94
  57        1          1          73
  58        1          2          76  85
  59        1          2          63  68
  60        1          1          70
  61        1          1          94
  62        1          1          95
  63        1          3          66  97 115
  64        1          2          97 107
  65        1          3          72  80 100
  66        1          2          82  95
  67        1          3          95  99 104
  68        1          3          72  78  89
  69        1          1         108
  70        1          2          73  94
  71        1          2          84  99
  72        1          1         118
  73        1          1          88
  74        1          1         118
  75        1          3          77 111 112
  76        1          1         104
  77        1          3          85  88  98
  78        1          2          80  92
  79        1          2          83  96
  80        1          2          87 109
  81        1          1         101
  82        1          3          93 102 119
  83        1          1         108
  84        1          3          89  92 111
  85        1          1         114
  86        1          3         100 105 106
  87        1          1         116
  88        1          2         103 107
  89        1          2          91 112
  90        1          1          93
  91        1          2         103 121
  92        1          1          96
  93        1          1         110
  94        1          1          98
  95        1          2          98 100
  96        1          1         101
  97        1          2          99 102
  98        1          1         113
  99        1          2         111 113
 100        1          1         103
 101        1          3         102 105 107
 102        1          1         106
 103        1          1         109
 104        1          1         119
 105        1          1         109
 106        1          1         112
 107        1          1         115
 108        1          2         114 115
 109        1          1         117
 110        1          1         116
 111        1          1         120
 112        1          1         113
 113        1          1         121
 114        1          1         118
 115        1          1         121
 116        1          1         120
 117        1          1         120
 118        1          1         119
 119        1          1         122
 120        1          1         122
 121        1          1         122
 122        1          0        
************************************************************************
REQUESTS/DURATIONS:
jobnr. mode duration  R 1  R 2  R 3  R 4
------------------------------------------------------------------------
  1      1     0       0    0    0    0
  2      1     5       3    5    1   10
  3      1     7       2    1    1    4
  4      1    10      10    5    2    7
  5      1     5       2    5    8    8
  6      1     6       5    5    9    9
  7      1     5       5    7    2    7
  8      1     4       6    1    5    3
  9      1     4       4    9   10    4
 10      1     4      10    1   10    5
 11      1     4       9    4   10    5
 12      1    10       2    4    7    6
 13      1     4       5    1    3    9
 14      1     6       9    8    1    2
 15      1     6       8    9    8    1
 16      1     3       9    1    1    8
 17      1     3       1    4    5    1
 18      1    10      10    6    5    6
 19      1     7       6    7    6    3
 20      1     5      10   10    9    9
 21      1     6       4    7    9    2
 22      1     1       7    7    7    9
 23      1     2       4    3    7    6
 24      1     6       8   10    5   10
 25      1     2       5    5    6    4
 26      1     6       2    8    5    5
 27      1     2       1    8    3   10
 28      1     1       9    3    2    4
 29      1     3       1    5    9    5
 30      1     3       9    9    9    7
 31      1     4       8    6    9   10
 32      1     7       7    9    1    9
 33      1     9       2    7    5    7
 34      1     4       6    1    7    5
 35      1     5       5    3    1    3
 36      1     1       6    8    7   10
 37      1     3       1    1    1    5
 38      1     1      10    6    4    6
 39      1     1       5   10    9    4
 40      1     8       3    9    3    2
 41      1     7       2    9    5    5
 42      1     1       8    4    7    9
 43      1     1       4    2   10    1
 44      1     2       6    6    8    9
 45      1     9       8    7    3    7
 46      1    10      10    6    7   10
 47      1     1       6    9    8    3
 48      1     7       4    3   10    1
 49      1     7       2    9    2    2
 50      1     3       7    1    2    1
 51      1     3       1    9    8    9
 52      1     7       6    7    3    5
 53      1     8       5   10    6    6
 54      1    10      10    1    9    6
 55      1     4       7    6    4    3
 56      1     8       2   10    1    8
 57      1     3       9    7    3    3
 58      1     6       7    7    2    8
 59      1    10       9    3    3    4
 60      1     8      10    2    8    6
 61      1    10       6    8   10    6
 62      1     9       9    9    7    7
 63      1    10       5    5    1    6
 64      1     7       7    6    7    5
 65      1     9       8    3    9    9
 66      1     8       1    4   10    8
 67      1     4       6    4    1    7
 68      1     4       5    8    4   10
 69      1     3       1    7    7    6
 70      1     5       7    4   10    4
 71      1     7      10    7    9    4
 72      1     2       8    6    3    7
 73      1     4      10    1    8    8
 74      1    10      10    5    4    3
 75      1     5       9    3    2    3
 76      1     2       5    9   10    3
 77      1     5      10    1    1    5
 78      1     7       7    8    2    3
 79      1     5       4    5    6   10
 80      1     4       3    8    3    4
 81      1     6       5    2    8    2
 82      1     6       3    5    5    5
 83      1     9       8    1    9    2
 84      1     5      10    4   10    1
 85      1     4       3    6    5    6
 86      1    10       7    2    6    5
 87      1     9       7    7   10    6
 88      1     2       9    4   10    3
 89      1     2      10    5    7    1
 90      1     5       4    1    2    2
 91      1    10      10    4    5    3
 92      1     7       2    4    7    6
 93      1     5       2    8    7    1
 94      1     6       9    5    1    9
 95      1     8       8   10    2    7
 96      1     3       5   10    7    5
 97      1     8       8    4    1    6
 98      1     1       1    4    5    8
 99      1     9       4    6   10    7
100      1     1      10    8    7    4
101      1    10       6    6    4    9
102      1     8       6    4    8    2
103      1     5       2    6    1    7
104      1     4       4    6    4    8
105      1     7       7    2    3    1
106      1     9       1    8    1    5
107      1     5       5    5    6    9
108      1     2       5    5   10    9
109      1     8       3    7    7    2
110      1     5       9    1    2    9
111      1     4       8    9    4    9
112      1     4      10    4    6    1
113      1     4      10    6    6    6
114      1     7       9    2    4    4
115      1     5      10    7    1    8
116      1     7       9    4    2    9
117      1     9      10   10    4    6
118      1     5       9    3    3    6
119      1     3       7    9    2    3
120      1    10       1    8    3    7
121      1     2       4    6    4    5
122      1     0       0    0    0    0
************************************************************************
RESOURCEAVAILABILITIES:
  R 1  R 2  R 3  R 4
   42   40   42   39
************************************************************************
