# Supplementary material for: A multi-agent system for distributed multi-project scheduling with two-stage decomposition
Source: PLoS One. 2018 Oct 9;13(10):e0205445. doi: 10.1371/journal.pone.0205445 (PMC6177185; doi:10.1371/journal.pone.0205445)
Supplement: S1 Appendix — (ZIP) [file pone.0205445.s001.zip › S1 Appendix/j120_a5/mp_j120_a5_nr3_set/KolischInstanzen/j120/j12038_2.sm]

************************************************************************
file with basedata            : J12038_.BAS
initial value random generator: 1058390795
************************************************************************
projects                      :  1
jobs (incl. supersource/sink ):  122
horizon                       :  658
RESOURCES
  - renewable                 :  4   R
  - nonrenewable              :  0   N
  - doubly constrained        :  0   D
************************************************************************
PROJECT INFORMATION:
pronr.  #jobs rel.date duedate tardcost  MPM-Time
    1    120      0       92       79       92
************************************************************************
PRECEDENCE RELATIONS:
jobnr.    #modes  #successors   successors
   1        1          3           2   3   4
   2        1          3           7  12  35
   3        1          3           5   8   9
   4        1          3          20  46  62
   5        1          3           6  32 104
   6        1          3          10  26  30
   7        1          2          51  95
   8        1          3          14  43  49
   9        1          3          21  38  47
  10        1          3          11  13  15
  11        1          1         107
  12        1          3          17  23  25
  13        1          3          16  48  50
  14        1          1          18
  15        1          3          27  37  72
  16        1          2          75 108
  17        1          3          29  40  52
  18        1          1          19
  19        1          3          31  33  41
  20        1          1          98
  21        1          3          22  24  59
  22        1          1          56
  23        1          1          67
  24        1          3          39  71  86
  25        1          1          76
  26        1          2          28  36
  27        1          2          80  82
  28        1          2          83 117
  29        1          1          70
  30        1          3          42  84 110
  31        1          1          88
  32        1          2          34  60
  33        1          2          39  45
  34        1          2          74  86
  35        1          3          64  74  79
  36        1          2          50  51
  37        1          1          53
  38        1          1          44
  39        1          2          63  83
  40        1          1         112
  41        1          2         102 111
  42        1          3          59  68  69
  43        1          1          65
  44        1          2          77  80
  45        1          1          50
  46        1          2          60  87
  47        1          2          76  85
  48        1          3          55  59 109
  49        1          1          57
  50        1          3          65  69  75
  51        1          1          73
  52        1          3          54  56  61
  53        1          3          58  78  92
  54        1          1         119
  55        1          2          66  75
  56        1          2          72  93
  57        1          3          74  89 114
  58        1          2          67  97
  59        1          3          61  70  90
  60        1          1          90
  61        1          2          63 100
  62        1          1         116
  63        1          2          76 101
  64        1          2          70  80
  65        1          2          81  84
  66        1          1         111
  67        1          2          83  85
  68        1          2         101 107
  69        1          1         106
  70        1          2          72  87
  71        1          2          77 105
  72        1          2          78  95
  73        1          2          86  96
  74        1          2          85  91
  75        1          3          81 103 121
  76        1          1          91
  77        1          2          84 107
  78        1          1          96
  79        1          2          93  95
  80        1          1         120
  81        1          1          82
  82        1          2          93 100
  83        1          3          87  96 110
  84        1          1          89
  85        1          1         109
  86        1          1         121
  87        1          3          91 100 115
  88        1          3          89  99 104
  89        1          2         108 116
  90        1          1         103
  91        1          1          99
  92        1          2          98  99
  93        1          3          94  98 113
  94        1          1         110
  95        1          2         103 118
  96        1          1         101
  97        1          3         102 105 108
  98        1          2         102 106
  99        1          1         105
 100        1          1         106
 101        1          1         118
 102        1          1         114
 103        1          1         111
 104        1          2         112 115
 105        1          1         121
 106        1          1         116
 107        1          1         113
 108        1          2         109 117
 109        1          1         115
 110        1          1         118
 111        1          1         112
 112        1          1         113
 113        1          1         114
 114        1          1         117
 115        1          1         120
 116        1          1         119
 117        1          1         119
 118        1          1         120
 119        1          1         122
 120        1          1         122
 121        1          1         122
 122        1          0        
************************************************************************
REQUESTS/DURATIONS:
jobnr. mode duration  R 1  R 2  R 3  R 4
------------------------------------------------------------------------
  1      1     0       0    0    0    0
  2      1     4       7    3    2    5
  3      1     3       8    1    5    7
  4      1    10       5    4    2    3
  5      1     6       8    4    4    9
  6      1     8       7    8   10    7
  7      1     5       2    2    4   10
  8      1    10      10    6    3    8
  9      1     1       7    1    5    1
 10      1     4       6    9    2    3
 11      1     9       7    7    4    5
 12      1     4       6    6    8    1
 13      1     8       9    3    4    4
 14      1     2       8    9    6    7
 15      1     4       6    2    4    1
 16      1     6       1    5    5    2
 17      1     6       5    2    7    3
 18      1     2       9    7    9    3
 19      1     6       1    7    4    7
 20      1     2       6    3    8    5
 21      1     5       3    8    1   10
 22      1     2       4    1    2    4
 23      1     6       9    4    3   10
 24      1     6       7    1   10   10
 25      1     3       8    7    4    9
 26      1     3       1    4    1    8
 27      1     8       5    6    8    2
 28      1     8       1    7    3    8
 29      1     7       3    5    3    3
 30      1     3       9   10    3    7
 31      1     4       4    7    9    6
 32      1     8       5    5    1    3
 33      1     4       5    1    7    5
 34      1     5       9    5    2    3
 35      1    10       2    8    7   10
 36      1    10      10    7    7   10
 37      1     4       9    4    8    6
 38      1     6       5    8    8    1
 39      1     6       8    9    3    6
 40      1     6       6    6    6    2
 41      1     6       8    6   10    5
 42      1     8       8    9    5    8
 43      1     7       9    4    5    7
 44      1     4       8    2    9    6
 45      1     8       9   10    6   10
 46      1    10       1    1    6    5
 47      1     7       9    3    7    4
 48      1     5       6    5    3    9
 49      1     7       5    1    9    9
 50      1     4       3    4    7    1
 51      1     8       3    6    4    7
 52      1     4       3    7    2    1
 53      1     5       2    5    5    2
 54      1     7       5    6    3   10
 55      1     1       7    1    3    9
 56      1    10       7    2    3    4
 57      1    10       6    9   10    1
 58      1     4       9    7    6    2
 59      1     1       6    4    4    3
 60      1     4       4    1    4    9
 61      1     3       1   10    1    2
 62      1     4       2    6    5    8
 63      1     6       7    9    2    6
 64      1     1       2    2    7    2
 65      1     9       3    8    9    7
 66      1     8       6    3    5    9
 67      1     7       3    2    7    4
 68      1     5       4    3    6    5
 69      1     4       1    3    6    4
 70      1     7       6    8   10    9
 71      1     9       2    8    4    7
 72      1     8       6    2    4    8
 73      1     3       3    3    2    1
 74      1     2       4    5    6    4
 75      1     1       7    7   10    5
 76      1     8       5   10    4    8
 77      1     3      10    6    9    5
 78      1     6       3   10    3    9
 79      1     9       5    7    3    3
 80      1     4       9    4    2    9
 81      1     5       4    9    9    2
 82      1     1       9    8    1    5
 83      1     9       8    2    8    3
 84      1     7       5    7    3    5
 85      1     5       9    3    3    6
 86      1     2       1    8    5    1
 87      1     8       9    6   10    6
 88      1     5       1    2    9    5
 89      1     8       2    8    6    6
 90      1     3      10    6    9    7
 91      1     5      10    9    4    7
 92      1     8      10    2    9    4
 93      1     2      10    5    8    3
 94      1    10       8    2    1    8
 95      1     9       7    8    2    1
 96      1     2       6    4    2   10
 97      1     7       2    3   10   10
 98      1    10       4    1    6    7
 99      1     3       1    1    9    4
100      1     7       1    6    5    5
101      1     3       1    1   10    8
102      1     3       3   10    2    5
103      1     5       1   10    9    3
104      1     2       9    1    3    3
105      1     6       4    5    8    6
106      1     7      10    8    1    2
107      1     3       1    5    9   10
108      1     5       8   10   10    6
109      1     4       7    6    5    7
110      1    10       6    3    1    8
111      1     2      10   10    2    9
112      1     1       3    4    3    2
113      1     5       8    3    4    8
114      1     9       3    8    3    2
115      1     7       9    2    3    7
116      1     6       3   10   10    9
117      1     2       1    4    5   10
118      1     5       6    4   10    3
119      1     9       8    2    6    7
120      1     2       1    3    5    1
121      1     5       7    7    6    1
122      1     0       0    0    0    0
************************************************************************
RESOURCEAVAILABILITIES:
  R 1  R 2  R 3  R 4
   34   32   33   35
************************************************************************
