# Supplementary material for: A multi-agent system for distributed multi-project scheduling with two-stage decomposition
Source: PLoS One. 2018 Oct 9;13(10):e0205445. doi: 10.1371/journal.pone.0205445 (PMC6177185; doi:10.1371/journal.pone.0205445)
Supplement: S1 Appendix — (ZIP) [file pone.0205445.s001.zip › S1 Appendix/j120_a5/mp_j120_a5_nr3_set/KolischInstanzen/j120/j12038_4.sm]

************************************************************************
file with basedata            : J12038_.BAS
initial value random generator: 1045554204
************************************************************************
projects                      :  1
jobs (incl. supersource/sink ):  122
horizon                       :  686
RESOURCES
  - renewable                 :  4   R
  - nonrenewable              :  0   N
  - doubly constrained        :  0   D
************************************************************************
PROJECT INFORMATION:
pronr.  #jobs rel.date duedate tardcost  MPM-Time
    1    120      0      116       22      116
************************************************************************
PRECEDENCE RELATIONS:
jobnr.    #modes  #successors   successors
   1        1          3           2   3   4
   2        1          2          34  53
   3        1          3           7   8  10
   4        1          2           5  74
   5        1          3           6  19  41
   6        1          3          12  26  43
   7        1          3           9  15  33
   8        1          2          76  78
   9        1          1          11
  10        1          3          27  52  71
  11        1          3          13  21  25
  12        1          3          16  17  28
  13        1          3          14  18  23
  14        1          1         119
  15        1          2          39  49
  16        1          3          22  47  69
  17        1          2          32  78
  18        1          3          20  36  45
  19        1          3          29  44  90
  20        1          2          46 116
  21        1          3          24  61  87
  22        1          3          40  73  80
  23        1          1          40
  24        1          1          35
  25        1          3          30  62  64
  26        1          2          58  82
  27        1          1          31
  28        1          3          54  66  83
  29        1          2          87 103
  30        1          1          68
  31        1          2          42  60
  32        1          1          86
  33        1          3          73  81  91
  34        1          2          55  72
  35        1          3          37  48  59
  36        1          3          38  50  72
  37        1          3          40  46  49
  38        1          3          80  85  91
  39        1          2          63  89
  40        1          3         106 108 111
  41        1          3          59  65  67
  42        1          1          74
  43        1          3          51  54  91
  44        1          3          45  66  97
  45        1          3          53  55  60
  46        1          1          97
  47        1          2          77  92
  48        1          1          96
  49        1          2          73  74
  50        1          1         108
  51        1          3          56  88  93
  52        1          1          57
  53        1          1          98
  54        1          2          79 120
  55        1          2         102 107
  56        1          3          96 105 110
  57        1          1         114
  58        1          3          75  98  99
  59        1          1         117
  60        1          1          82
  61        1          3          69  75  99
  62        1          1         100
  63        1          1          95
  64        1          1          78
  65        1          1          72
  66        1          1         112
  67        1          1          88
  68        1          2          70  77
  69        1          3          70  90 105
  70        1          1          81
  71        1          2          77 112
  72        1          2          88 101
  73        1          2          90  92
  74        1          1          92
  75        1          1         113
  76        1          1          80
  77        1          2          94  95
  78        1          2          79  82
  79        1          1          84
  80        1          2          93 103
  81        1          1          93
  82        1          2         101 107
  83        1          1         109
  84        1          1         116
  85        1          2          87 104
  86        1          3          97 107 114
  87        1          3          89  94 118
  88        1          1          98
  89        1          1          95
  90        1          1         120
  91        1          2         101 105
  92        1          1          94
  93        1          2         100 118
  94        1          1         119
  95        1          1         110
  96        1          1         103
  97        1          1          99
  98        1          2         106 115
  99        1          1         100
 100        1          1         102
 101        1          1         104
 102        1          2         104 110
 103        1          2         106 111
 104        1          3         108 109 115
 105        1          1         112
 106        1          3         109 116 117
 107        1          1         111
 108        1          1         117
 109        1          1         113
 110        1          1         113
 111        1          1         118
 112        1          1         114
 113        1          1         120
 114        1          1         115
 115        1          1         121
 116        1          1         121
 117        1          1         119
 118        1          1         121
 119        1          1         122
 120        1          1         122
 121        1          1         122
 122        1          0        
************************************************************************
REQUESTS/DURATIONS:
jobnr. mode duration  R 1  R 2  R 3  R 4
------------------------------------------------------------------------
  1      1     0       0    0    0    0
  2      1     7       7    3    4    7
  3      1     8       8    5    4    4
  4      1     5       6    1    9    2
  5      1     6       6    9    1    4
  6      1     1       9    6    4    3
  7      1    10       1    6    9   10
  8      1     5       5    6    4    3
  9      1     7       6    3    3   10
 10      1     7       2    5    3    5
 11      1     7       4    7    8    8
 12      1     2       4    8    4    2
 13      1     9       5    8    1   10
 14      1     7       8    6   10    8
 15      1     9       7    3   10    3
 16      1     1       7    4    9    2
 17      1     6      10    6    3    7
 18      1     1       7    7    2    5
 19      1     4       7    8    8   10
 20      1     4       8    1   10    5
 21      1     5       8    6    2    8
 22      1     6       7    5    7    9
 23      1     9       5    7    5    7
 24      1     3      10    9    7    6
 25      1     6       9    2    3    9
 26      1     4       4    6    7    1
 27      1     2       2    6    6   10
 28      1     3       8    4    4    5
 29      1     7       7    4    5    1
 30      1     9       3   10    7    6
 31      1     7       3    7    1    3
 32      1     7      10   10    3    7
 33      1     7       9    4    5    2
 34      1     8       6    9    9    9
 35      1     2       1   10    7   10
 36      1     9       3    4    1    1
 37      1     8       4    8    6    8
 38      1     8       9    5    1   10
 39      1     5       7    3    2    8
 40      1     5       9    3    2    9
 41      1     2      10    8    8    8
 42      1     7       5   10    9    6
 43      1     6       9    3    9    4
 44      1     3       8    8    5    3
 45      1     2       2    5    7    3
 46      1     7       2    5    8    7
 47      1     8       8    3    5   10
 48      1     7       4    1    9    3
 49      1     8       4    8    8    9
 50      1     6       5    7    9    8
 51      1     8       5    3    4    9
 52      1     9       9    5    3    3
 53      1     1       4    5    1    3
 54      1    10       1    4    1    7
 55      1     4       4    4    8    5
 56      1     8       2    4    1    7
 57      1     8       1    5   10    8
 58      1    10       6    1    5    1
 59      1     3       4    1    3    8
 60      1     2       3   10    9    2
 61      1     5       4    8    6    2
 62      1     6       2    1    6    3
 63      1     4       8    8    5   10
 64      1     4       6    7    9    2
 65      1     2       9    8    9    7
 66      1     3       6   10    1    3
 67      1     9       4    7    7    9
 68      1     6       4    5    8    9
 69      1     1       8    4    8    2
 70      1     7       7    8    6    7
 71      1    10       7    1    7    2
 72      1     5       1    9    5   10
 73      1     8       1   10    9    8
 74      1     9       3    9    9    6
 75      1     6       6    4    7   10
 76      1    10       6    3    8    8
 77      1     4       7    2    2    5
 78      1    10      10    5    6   10
 79      1     7       8    8    8    2
 80      1    10      10    8    8    1
 81      1     5       7    3    4    8
 82      1     2       4    1    6    1
 83      1     3       3    5    5    9
 84      1     8       6    3    1    9
 85      1    10      10   10    8    9
 86      1     5       1    8    7    7
 87      1     1       4    4    4    5
 88      1     1       4   10    5    3
 89      1     5       3    2    4    1
 90      1     1       7    5    7    5
 91      1    10       5   10    5    9
 92      1     3       7    9    9   10
 93      1     6       6    8    9    6
 94      1     4       3    2    6    5
 95      1     6       9    4    1    2
 96      1     5       7    5    4    7
 97      1     8       6    9    5    5
 98      1     9       1    1    2    8
 99      1     7      10    3    4    2
100      1     9       2    9    4    7
101      1     5       2   10    5    2
102      1     9       2    1    9    3
103      1     2       4    6    9    4
104      1     6       3   10   10    5
105      1     1       5    9    6    4
106      1     7       7    2    4    5
107      1     4       8    9    5    2
108      1     1       3    6   10   10
109      1     8       8   10    7    5
110      1    10       4    7    7    4
111      1     8       7    5    8    3
112      1     5       1    8    8    4
113      1     1       5    6    7    9
114      1     2       9    3    9    1
115      1     4       5    2   10    1
116      1     9       3    3    8    6
117      1     9       7    1    5    9
118      1     6       8    1    9   10
119      1     7       4    1    2    3
120      1     1       8    8    6    8
121      1     2       3    2    1    6
122      1     0       0    0    0    0
************************************************************************
RESOURCEAVAILABILITIES:
  R 1  R 2  R 3  R 4
   38   29   33   36
************************************************************************
