# Supplementary material for: A multi-agent system for distributed multi-project scheduling with two-stage decomposition
Source: PLoS One. 2018 Oct 9;13(10):e0205445. doi: 10.1371/journal.pone.0205445 (PMC6177185; doi:10.1371/journal.pone.0205445)
Supplement: S1 Appendix — (ZIP) [file pone.0205445.s001.zip › S1 Appendix/j120_a5/mp_j120_a5_nr4_set/KolischInstanzen/j120/j12039_1.sm]

************************************************************************
file with basedata            : J12039_.BAS
initial value random generator: 5532
************************************************************************
projects                      :  1
jobs (incl. supersource/sink ):  122
horizon                       :  638
RESOURCES
  - renewable                 :  4   R
  - nonrenewable              :  0   N
  - doubly constrained        :  0   D
************************************************************************
PROJECT INFORMATION:
pronr.  #jobs rel.date duedate tardcost  MPM-Time
    1    120      0       95        1       95
************************************************************************
PRECEDENCE RELATIONS:
jobnr.    #modes  #successors   successors
   1        1          3           2   3   4
   2        1          3           8  15  18
   3        1          3           5   7  67
   4        1          3          11  16  25
   5        1          3           6  12  48
   6        1          3           9  52  57
   7        1          3          13  14  15
   8        1          3          10  22  77
   9        1          2          73  90
  10        1          3          17  42  61
  11        1          2          27  32
  12        1          3          28  38  47
  13        1          3          19  41  86
  14        1          3          39  49  64
  15        1          1          81
  16        1          3          19  54  60
  17        1          3          20  24  44
  18        1          3          23  29 103
  19        1          3          21  65  72
  20        1          3          34  46 105
  21        1          1          53
  22        1          2          44  94
  23        1          3          37  88 108
  24        1          3          26  31  79
  25        1          1          80
  26        1          3          30  50  91
  27        1          2          56  58
  28        1          3          51 100 113
  29        1          2          63 121
  30        1          3          33  45  62
  31        1          1         104
  32        1          1         104
  33        1          2          36  54
  34        1          3          35 106 115
  35        1          1          79
  36        1          1          40
  37        1          2          40  43
  38        1          2          39  60
  39        1          3          69  82  92
  40        1          1          60
  41        1          2          51  84
  42        1          2          65  76
  43        1          3          71  86  97
  44        1          1          80
  45        1          2          75 112
  46        1          1          91
  47        1          2          61  97
  48        1          3          55  70 111
  49        1          2          88  96
  50        1          1          90
  51        1          1          74
  52        1          2          54  55
  53        1          1          62
  54        1          1          64
  55        1          3          59  68  87
  56        1          3          81  85 109
  57        1          2          65 108
  58        1          2          71  92
  59        1          1          94
  60        1          2          95  98
  61        1          2          93 115
  62        1          1         111
  63        1          2          66  88
  64        1          1          75
  65        1          1          96
  66        1          2          89 100
  67        1          2          71  82
  68        1          1          77
  69        1          1          75
  70        1          2          82 116
  71        1          3          74  84  89
  72        1          2          73  77
  73        1          2          78 101
  74        1          1          85
  75        1          1         102
  76        1          1          93
  77        1          1          90
  78        1          1          83
  79        1          2          84 111
  80        1          1         117
  81        1          2          95 102
  82        1          1          94
  83        1          3          95  98 117
  84        1          3          85  87 110
  85        1          1          93
  86        1          2          91 105
  87        1          3          99 116 117
  88        1          2         106 114
  89        1          1         120
  90        1          1          92
  91        1          1         113
  92        1          2          96 101
  93        1          1         112
  94        1          1          97
  95        1          1         105
  96        1          1          99
  97        1          1         121
  98        1          3          99 104 107
  99        1          1         100
 100        1          1         109
 101        1          3         103 107 109
 102        1          1         110
 103        1          2         108 110
 104        1          2         106 120
 105        1          1         112
 106        1          1         116
 107        1          1         114
 108        1          1         113
 109        1          1         120
 110        1          1         119
 111        1          1         118
 112        1          1         121
 113        1          1         114
 114        1          1         115
 115        1          1         118
 116        1          1         119
 117        1          1         118
 118        1          1         119
 119        1          1         122
 120        1          1         122
 121        1          1         122
 122        1          0        
************************************************************************
REQUESTS/DURATIONS:
jobnr. mode duration  R 1  R 2  R 3  R 4
------------------------------------------------------------------------
  1      1     0       0    0    0    0
  2      1     5       4    7   10    9
  3      1     8       6    5    8    8
  4      1     5       5    1    6    6
  5      1     3       5   10    7    7
  6      1     4       5    7    7    7
  7      1     6       4    1   10    4
  8      1     8       7    9    8    8
  9      1     3       4    5    1    4
 10      1     2       1    7   10    3
 11      1    10       4    6   10    3
 12      1     5       8    6    3    9
 13      1    10       5    1   10    4
 14      1     5       2    3   10    6
 15      1     6       5    1   10    4
 16      1     8       7    1    4    2
 17      1     5       9    5    8   10
 18      1     1       7    7    9    6
 19      1     5       3    7    4    3
 20      1     6       3    8    2    7
 21      1     1       1    8    4    6
 22      1     2       4    5    6    3
 23      1     3       3    2    6    9
 24      1     9       7   10    6    5
 25      1     8      10    2    5    7
 26      1     2       2    8    6    4
 27      1     9       2    5    2    1
 28      1     1       9    3    4    1
 29      1     1       7   10    5    8
 30      1     9       1    1    6    8
 31      1     7       2    4    1    1
 32      1    10       1    7    3    8
 33      1    10       8    3    3    4
 34      1     1       8    2    8    3
 35      1     3       6    3    7    8
 36      1     4       1    5    6    7
 37      1     1       6    2   10    2
 38      1     8      10    8   10    9
 39      1     6       4    1    9    3
 40      1     6       9    5    8    1
 41      1     7       6    9    4    8
 42      1    10       5   10    3    5
 43      1     6      10    3    2    8
 44      1     6       5   10    7    5
 45      1     5      10    3    6    5
 46      1    10       6    6    2    2
 47      1     3       4    1    5    5
 48      1    10      10    5    9    4
 49      1     6      10    6    1    9
 50      1     6       1    5    7    1
 51      1     4       8    5    9    1
 52      1     9      10    8    9   10
 53      1     6       4    2   10    5
 54      1     6       1    5    4    7
 55      1     6       2    1    8    1
 56      1     2       3    6    3    1
 57      1    10       8    5    3    4
 58      1     6       2    1    3    5
 59      1     1       8    9    2    3
 60      1     9       2    1    7   10
 61      1     8       2    6    9   10
 62      1     2       8    8    6   10
 63      1     7       8    8    8    4
 64      1     2       2   10    7    1
 65      1     3       5    9    7    9
 66      1     9      10    2   10    6
 67      1     2       8    9    9   10
 68      1     8      10    9   10    1
 69      1     4       7    7    7    3
 70      1     6       3    8    2    6
 71      1     3       4    3    3    1
 72      1     1       2    9    4    7
 73      1     5      10    2    6    2
 74      1     8       8    5    2    7
 75      1     1      10    7    6    2
 76      1     2       9    6    6    2
 77      1     8       7    3    9    8
 78      1     6       5    4    8    7
 79      1     7       6    5    9    9
 80      1     4       3    1   10    6
 81      1     1       2    3    3    4
 82      1     7       2    8    8    6
 83      1     9       9    3    9    4
 84      1     5       9    7    1    7
 85      1     3       8    9    8    9
 86      1     1       7    2    8   10
 87      1     5       3    3    3   10
 88      1     8       2   10   10    1
 89      1     2       3   10    3    9
 90      1     1       5    6    6    4
 91      1     8       2    8    2    8
 92      1     2       6    4    7    7
 93      1     3      10    3    5    7
 94      1    10       2    7    7    3
 95      1     8       8    8    1    3
 96      1     2       9    3    1    3
 97      1     4       7    5    5    3
 98      1     3       9    2    5    2
 99      1     7       1    5    3    3
100      1     9       2    8    6    9
101      1     5       4    6    7    4
102      1     9       8    4    2    5
103      1     5       6    5    2    8
104      1     2       8    5    2    4
105      1    10       9    7    4    4
106      1    10       3    5    1    8
107      1     6       1    2    5    1
108      1     7       2    4    3    1
109      1     3       9    3    5    2
110      1     7       6    4    3    4
111      1     9       1   10    3    9
112      1     1       3    2    9    5
113      1     9      10    2    7    1
114      1     6       7    3    4    8
115      1     1       1    8    8    6
116      1     2       3   10    8    1
117      1     5       6    9    5    8
118      1     1       2    9    8   10
119      1     6       5   10    3    5
120      1     4       2    4    2   10
121      1     2      10    7    4    7
122      1     0       0    0    0    0
************************************************************************
RESOURCEAVAILABILITIES:
  R 1  R 2  R 3  R 4
   44   45   45   42
************************************************************************
