# Supplementary material for: A multi-agent system for distributed multi-project scheduling with two-stage decomposition
Source: PLoS One. 2018 Oct 9;13(10):e0205445. doi: 10.1371/journal.pone.0205445 (PMC6177185; doi:10.1371/journal.pone.0205445)
Supplement: S1 Appendix — (ZIP) [file pone.0205445.s001.zip › S1 Appendix/j120_a5/mp_j120_a5_nr4_set/KolischInstanzen/j120/j12039_2.sm]

************************************************************************
file with basedata            : J12039_.BAS
initial value random generator: 1446791697
************************************************************************
projects                      :  1
jobs (incl. supersource/sink ):  122
horizon                       :  656
RESOURCES
  - renewable                 :  4   R
  - nonrenewable              :  0   N
  - doubly constrained        :  0   D
************************************************************************
PROJECT INFORMATION:
pronr.  #jobs rel.date duedate tardcost  MPM-Time
    1    120      0      104       43      104
************************************************************************
PRECEDENCE RELATIONS:
jobnr.    #modes  #successors   successors
   1        1          3           2   3   4
   2        1          3           5  19  75
   3        1          3           8  13  44
   4        1          3           7  28  71
   5        1          3           6  10  49
   6        1          3          12  23  50
   7        1          3          11  27  62
   8        1          3           9  18  25
   9        1          2          17  37
  10        1          3          15  22  23
  11        1          2          95 111
  12        1          2          42  61
  13        1          3          14  45  60
  14        1          3          21  61  72
  15        1          2          16  35
  16        1          3          30  36  80
  17        1          1          58
  18        1          3          24  26  74
  19        1          3          20  37  43
  20        1          2          40  80
  21        1          2          31  85
  22        1          3          32  83  91
  23        1          3          36  64  68
  24        1          1          56
  25        1          1          38
  26        1          3          29  34  48
  27        1          3          33  54 103
  28        1          1          77
  29        1          3          52  83  99
  30        1          3          39  43 107
  31        1          1          41
  32        1          1         113
  33        1          2          39  63
  34        1          1          47
  35        1          2          84 118
  36        1          2          54 107
  37        1          1          59
  38        1          1          94
  39        1          2          53 109
  40        1          2          58  79
  41        1          2          74 104
  42        1          1          48
  43        1          3          61  64  66
  44        1          1          55
  45        1          2          46  67
  46        1          3          57  71  73
  47        1          2          76  90
  48        1          3          51  86 107
  49        1          2          63  84
  50        1          2          69  77
  51        1          1          59
  52        1          1          89
  53        1          1         119
  54        1          1          88
  55        1          1          70
  56        1          1          97
  57        1          2          72  83
  58        1          1          78
  59        1          2          62 102
  60        1          1          87
  61        1          3          65  69  96
  62        1          2          96 105
  63        1          2          82 110
  64        1          2          72  92
  65        1          1          67
  66        1          2         103 106
  67        1          2          68  77
  68        1          2          82  99
  69        1          3          76  91 117
  70        1          1         116
  71        1          1         112
  72        1          1         111
  73        1          2          78 117
  74        1          3          76  92  99
  75        1          3          86  94 104
  76        1          1          89
  77        1          3          93  94 106
  78        1          1          81
  79        1          2          98 117
  80        1          1          91
  81        1          2          90  93
  82        1          2          86  97
  83        1          3         100 101 102
  84        1          1         121
  85        1          1          90
  86        1          1         120
  87        1          2          92  93
  88        1          1         100
  89        1          2          98 105
  90        1          3          95  96 110
  91        1          2         111 112
  92        1          2          95 101
  93        1          1         102
  94        1          1         105
  95        1          1         108
  96        1          1          97
  97        1          3          98 101 108
  98        1          2         100 112
  99        1          1         118
 100        1          1         106
 101        1          2         109 120
 102        1          1         103
 103        1          1         104
 104        1          2         110 115
 105        1          2         109 120
 106        1          1         115
 107        1          1         114
 108        1          1         116
 109        1          1         113
 110        1          1         118
 111        1          1         114
 112        1          1         113
 113        1          1         114
 114        1          2         115 116
 115        1          1         119
 116        1          1         121
 117        1          1         119
 118        1          1         121
 119        1          1         122
 120        1          1         122
 121        1          1         122
 122        1          0        
************************************************************************
REQUESTS/DURATIONS:
jobnr. mode duration  R 1  R 2  R 3  R 4
------------------------------------------------------------------------
  1      1     0       0    0    0    0
  2      1     8       9    3    3    6
  3      1     1       6    1    3    8
  4      1     4       8    4    9    1
  5      1     5       4    3    7    5
  6      1     7       4    7    9    5
  7      1     9       1    4    9    7
  8      1     3       4    2    5    2
  9      1    10       5    7    6    1
 10      1     2       4    8    8    9
 11      1     4      10    3    8   10
 12      1     2      10    4    8    5
 13      1     1       3    6   10    6
 14      1     3       7    4   10    7
 15      1     4       8    9    4    4
 16      1     1       5    1    1    6
 17      1     6       2    2    8    6
 18      1     4       7    1   10    6
 19      1    10      10   10    5    9
 20      1    10       9    4    5    9
 21      1    10       9    1   10    4
 22      1     9       9   10    7    3
 23      1     2       6    1   10    7
 24      1     1       5    8    8    6
 25      1    10       9    8    3    1
 26      1     1       5   10    6   10
 27      1     2       6    9    2    4
 28      1     3       1    4   10    3
 29      1     1       9    2    8    9
 30      1     4       4    3    5    7
 31      1     4       3    5    5    5
 32      1    10       8    2    2    2
 33      1     7       3    3    4    9
 34      1     3       9    7    3    4
 35      1     7       6    8    9    3
 36      1     3       4    7    6    6
 37      1     8       5    5    8    9
 38      1     3       8    9    8    6
 39      1     6       5    2    8    7
 40      1     6       7    9   10    6
 41      1    10       7    2    8    3
 42      1     3       1    4    1    3
 43      1     9      10    4    2    1
 44      1     9       5    4    5    8
 45      1     7       4    1    5    8
 46      1    10       8    1    2    3
 47      1     1       3    1    4    3
 48      1     8       7    5    1    9
 49      1     7       1    1    5    6
 50      1     4       8   10    6    1
 51      1     9       1    9    4    4
 52      1     4       1    8    7    3
 53      1     4       6    6    7    8
 54      1     3       1    8    1    5
 55      1     3      10    6    3    5
 56      1    10       8    9    1    9
 57      1     2      10    3    1    4
 58      1     6      10    4    6    4
 59      1     3       9    4    6    8
 60      1     5       1    2    6    1
 61      1     4       6    5   10    1
 62      1     4       6    8    3    4
 63      1    10       8    2    4    2
 64      1     9       2    8   10    3
 65      1     9       1    7   10    1
 66      1     5       1    4    2    8
 67      1     3       5   10    6    4
 68      1     3       1    6    1   10
 69      1     4       2    8    5    9
 70      1     1       6    8    8    4
 71      1     4       8    1    5   10
 72      1     9       3    5    4   10
 73      1     9      10    1    7    1
 74      1     7       7    3    3    7
 75      1     5      10   10    8    7
 76      1     8       6    1   10    3
 77      1     9       2    5    6    4
 78      1     6       1    5    8    8
 79      1     9       5    2    1    3
 80      1     7       6    5    6    4
 81      1     8       5    3    7    7
 82      1     1      10    6    2    9
 83      1     1       2   10    8    7
 84      1     9       8    6    1    7
 85      1     4       6    5   10    3
 86      1     5       3    5    9    5
 87      1     3       2    7    7    8
 88      1     3       2    5    3   10
 89      1     5       7    6    9    6
 90      1     7       3    2   10    3
 91      1    10       2    8    1    5
 92      1     9       1    1    9    6
 93      1     9       3    1    9    6
 94      1     3      10    8    5   10
 95      1     3       7    2    5   10
 96      1     1       1    4    8    6
 97      1     5       3    9    1   10
 98      1     9       8    9    3    8
 99      1    10       7    5    3   10
100      1     8       1    6    9    7
101      1     5       1    3    1    1
102      1     7       5    9    9   10
103      1     8       6    5    8    5
104      1     1      10    1    4    7
105      1     9       2    1    9    8
106      1    10       3    8   10    6
107      1     8       7    8    7    5
108      1     4       3    5    1    3
109      1     2       4    2    2    7
110      1     1       6    8    3   10
111      1     3       3    9    2   10
112      1     4       6    6    5   10
113      1     3       6    8    7    7
114      1     9       6    2    1    4
115      1     8       6    9    7    8
116      1     9       2    1    6    8
117      1     5       3    7    6    9
118      1     1       5   10   10    1
119      1     1       3    6    7    9
120      1     6       8   10    5    6
121      1     3      10    3    5    9
122      1     0       0    0    0    0
************************************************************************
RESOURCEAVAILABILITIES:
  R 1  R 2  R 3  R 4
   44   38   39   37
************************************************************************
