# Supplementary material for: A multi-agent system for distributed multi-project scheduling with two-stage decomposition
Source: PLoS One. 2018 Oct 9;13(10):e0205445. doi: 10.1371/journal.pone.0205445 (PMC6177185; doi:10.1371/journal.pone.0205445)
Supplement: S1 Appendix — (ZIP) [file pone.0205445.s001.zip › S1 Appendix/j120_a5/mp_j120_a5_nr4_set/KolischInstanzen/j120/j12039_4.sm]

************************************************************************
file with basedata            : J12039_.BAS
initial value random generator: 815690476
************************************************************************
projects                      :  1
jobs (incl. supersource/sink ):  122
horizon                       :  622
RESOURCES
  - renewable                 :  4   R
  - nonrenewable              :  0   N
  - doubly constrained        :  0   D
************************************************************************
PROJECT INFORMATION:
pronr.  #jobs rel.date duedate tardcost  MPM-Time
    1    120      0       76      111       76
************************************************************************
PRECEDENCE RELATIONS:
jobnr.    #modes  #successors   successors
   1        1          3           2   3   4
   2        1          3           5  12  58
   3        1          3           7  16  18
   4        1          3           6   8  11
   5        1          3          25  43 111
   6        1          1          33
   7        1          3          10  17  30
   8        1          3           9  13  15
   9        1          3          36  65  90
  10        1          1         107
  11        1          3          19  42  63
  12        1          3          22  41  99
  13        1          3          14  37  46
  14        1          2          23  39
  15        1          3          21  37  52
  16        1          3          28  41  66
  17        1          3          27  35  68
  18        1          1          24
  19        1          3          20  29  45
  20        1          3          50  80  81
  21        1          3          38  43  76
  22        1          2          47  72
  23        1          2          32  51
  24        1          2          26  80
  25        1          2          77 102
  26        1          2          48  62
  27        1          3          64  70 116
  28        1          3          34  57  84
  29        1          3          31  51  56
  30        1          1          82
  31        1          3          40  44  71
  32        1          1          40
  33        1          1          51
  34        1          3          59  86 113
  35        1          2          70  93
  36        1          3          37  83 100
  37        1          1          88
  38        1          3          49  54  55
  39        1          1          97
  40        1          1          81
  41        1          2          87 109
  42        1          3          69  84 117
  43        1          1          53
  44        1          2          47  94
  45        1          1         105
  46        1          3          60  96 119
  47        1          2          75 104
  48        1          2          49  67
  49        1          2          91 112
  50        1          3          61  90 100
  51        1          1          62
  52        1          3          58  78  95
  53        1          1          89
  54        1          1          73
  55        1          1         110
  56        1          2          58  61
  57        1          2          60  81
  58        1          2          65 106
  59        1          3          64  93 101
  60        1          2          65 120
  61        1          1          64
  62        1          1          66
  63        1          3          78  99 120
  64        1          1         108
  65        1          2          82 104
  66        1          1          72
  67        1          3          72  78  95
  68        1          3          95 101 115
  69        1          1          74
  70        1          1          92
  71        1          1          85
  72        1          1         114
  73        1          2          75 103
  74        1          1          93
  75        1          1          96
  76        1          2          92 106
  77        1          1          84
  78        1          2          79  90
  79        1          1          96
  80        1          1          91
  81        1          3          83 103 111
  82        1          2          85  94
  83        1          1         112
  84        1          1         103
  85        1          1          98
  86        1          3          88 101 111
  87        1          3          89  91  97
  88        1          2          97 105
  89        1          1         102
  90        1          2          98 104
  91        1          1          94
  92        1          1         107
  93        1          1         109
  94        1          1          98
  95        1          2         105 108
  96        1          1         121
  97        1          2         108 118
  98        1          1         115
  99        1          2         100 114
 100        1          1         102
 101        1          1         107
 102        1          2         106 113
 103        1          1         118
 104        1          1         113
 105        1          1         120
 106        1          2         112 115
 107        1          1         109
 108        1          1         110
 109        1          1         110
 110        1          1         119
 111        1          1         114
 112        1          1         119
 113        1          2         116 118
 114        1          1         116
 115        1          1         117
 116        1          1         117
 117        1          1         121
 118        1          1         121
 119        1          1         122
 120        1          1         122
 121        1          1         122
 122        1          0        
************************************************************************
REQUESTS/DURATIONS:
jobnr. mode duration  R 1  R 2  R 3  R 4
------------------------------------------------------------------------
  1      1     0       0    0    0    0
  2      1     1       8    5    1    1
  3      1     3      10    1    6    8
  4      1     8       6    1    4    5
  5      1     3       9    4    9    1
  6      1     9       5   10    6   10
  7      1     2       2    8    1    7
  8      1     6       5    2    8    7
  9      1     7       4    9    7    4
 10      1     3       2    6    5    6
 11      1     5      10    3    4    1
 12      1     7      10    8    3    9
 13      1     8       1    3    4    9
 14      1     8       7    6    8    4
 15      1     8       5    4    4    6
 16      1     2       3    9   10    3
 17      1     4       2    3    1   10
 18      1     3       8    3    5   10
 19      1     7       2   10    9    2
 20      1     7       5   10    6   10
 21      1     5       6    1   10    3
 22      1     9       9    5    8   10
 23      1     3       6    8    9   10
 24      1     8      10    5    8    6
 25      1     5       5    6    9    8
 26      1     6       8    5    1    3
 27      1     7       4    8    7    8
 28      1     2       7    4    1   10
 29      1     2       5    4    6    5
 30      1     7       8    7    4    6
 31      1     4       7    6    5    1
 32      1     3       3    7    7    8
 33      1     3       5    7    5   10
 34      1     6       9    1    3    1
 35      1     3       4    5    7    4
 36      1     1       6   10    7    7
 37      1     6       9    2    4    2
 38      1     4       4    3    8    4
 39      1     9       6    9    8   10
 40      1     4      10    4   10    7
 41      1     3       9    3    1    8
 42      1     4       7    9    3    8
 43      1    10       2    5    6   10
 44      1     3       2    5    7   10
 45      1     6       7    7    3   10
 46      1     5       2    3    3    7
 47      1     1       9    3    3    8
 48      1     8       6    3    2    3
 49      1     1       2    9    6    2
 50      1     8       2   10    5   10
 51      1     8       9    4    8    2
 52      1     7       4    2    4    2
 53      1     6      10    3    7   10
 54      1     7       6    2    5    5
 55      1     2       4    4    1    2
 56      1     4       6    1    8    5
 57      1     5       4   10    3    2
 58      1     4       3    4    6    4
 59      1    10       6    5    9    6
 60      1     2       2   10   10    8
 61      1     6       1    8    7    7
 62      1     6       5    2    5    7
 63      1     8       9    7   10    7
 64      1    10       8    9    1    7
 65      1     5       9    1    6    1
 66      1     8       3    6    6    5
 67      1     7       2   10    3    1
 68      1     2       6    2    2    8
 69      1     5       9    2    5    1
 70      1     3       2    2    8    8
 71      1     9       1    2    1    4
 72      1     8       5    2    3    1
 73      1     3       1    8    6    9
 74      1     9       5    1    6    2
 75      1     1       3    8    4    4
 76      1     8       5   10    3    3
 77      1     5       3    8    8    1
 78      1     3       9    9    5    2
 79      1     3       6    4    6    7
 80      1     3      10    6    1    3
 81      1     6       2    8    8    2
 82      1     3       2   10    8    5
 83      1     3       7    8    8    7
 84      1     5       9    5    2   10
 85      1     1      10    2    5   10
 86      1     4       9    3    8    5
 87      1    10      10    4    1    3
 88      1     4       5    5    3   10
 89      1     4       7    8   10    7
 90      1     1       6    6    4   10
 91      1    10       9    7    4    6
 92      1     3       5    4    4    3
 93      1     4       5    9    9    9
 94      1     7       1    6    2    1
 95      1     2       8    9   10   10
 96      1     3       3    2    8    4
 97      1     4       5    7    2    9
 98      1     1       8    9   10    4
 99      1     6       1    7    6    7
100      1     3       9   10   10    8
101      1     5       1    8    7    5
102      1     8       1    4    5    4
103      1     6       8    4    6    1
104      1     6       6    9    2    8
105      1     8       8    3    3    2
106      1     7       2    3    3    8
107      1     4       3    5    4    6
108      1    10       5    4    2    8
109      1     7       3    7    7    4
110      1     3       9    7   10    5
111      1     4       6    7    8    1
112      1     2       8    9    3    3
113      1     6       5    4    8   10
114      1     5       6    9    3    6
115      1    10       1    7   10    5
116      1     3       4    7    3    8
117      1     3       8    2    2    1
118      1    10       5    8    4    3
119      1     6       9    1    4   10
120      1    10       9    7    1    7
121      1     1      10    6    8    5
122      1     0       0    0    0    0
************************************************************************
RESOURCEAVAILABILITIES:
  R 1  R 2  R 3  R 4
   42   41   40   38
************************************************************************
