# Supplementary material for: A multi-agent system for distributed multi-project scheduling with two-stage decomposition
Source: PLoS One. 2018 Oct 9;13(10):e0205445. doi: 10.1371/journal.pone.0205445 (PMC6177185; doi:10.1371/journal.pone.0205445)
Supplement: S1 Appendix — (ZIP) [file pone.0205445.s001.zip › S1 Appendix/j120_a5/mp_j120_a5_nr4_set/KolischInstanzen/j120/j12039_5.sm]

************************************************************************
file with basedata            : J12039_.BAS
initial value random generator: 992997703
************************************************************************
projects                      :  1
jobs (incl. supersource/sink ):  122
horizon                       :  589
RESOURCES
  - renewable                 :  4   R
  - nonrenewable              :  0   N
  - doubly constrained        :  0   D
************************************************************************
PROJECT INFORMATION:
pronr.  #jobs rel.date duedate tardcost  MPM-Time
    1    120      0      106       37      106
************************************************************************
PRECEDENCE RELATIONS:
jobnr.    #modes  #successors   successors
   1        1          3           2   3   4
   2        1          3          17  76  80
   3        1          3           5   6   7
   4        1          3           9  19 112
   5        1          3           8  15  76
   6        1          1          26
   7        1          3          10  13  23
   8        1          3          14  21  22
   9        1          3          12  37  61
  10        1          3          11  39  59
  11        1          1          24
  12        1          2          22  73
  13        1          1          27
  14        1          3          16  25  32
  15        1          3          33  35  36
  16        1          3          18  72 111
  17        1          3          31  57  72
  18        1          3          20  60 108
  19        1          3          27  44 117
  20        1          3          41  70  87
  21        1          2          90 102
  22        1          2          36  48
  23        1          3          41  49  64
  24        1          3          28  33  40
  25        1          1         106
  26        1          3          30  42  55
  27        1          3          38  52  53
  28        1          3          29  45  46
  29        1          1          47
  30        1          3          46  84 110
  31        1          1          53
  32        1          2          34  39
  33        1          1          51
  34        1          1          58
  35        1          3          56  65  67
  36        1          1         121
  37        1          1          43
  38        1          2          40  68
  39        1          2          85 118
  40        1          2          78 116
  41        1          1          89
  42        1          2          50  54
  43        1          1         109
  44        1          1          68
  45        1          2          86 118
  46        1          2          81  93
  47        1          2          54  69
  48        1          3          66  74 101
  49        1          1          75
  50        1          3          57  71 100
  51        1          3          66 101 102
  52        1          1          73
  53        1          1          63
  54        1          2          62  83
  55        1          1         108
  56        1          2          80 102
  57        1          2          67  69
  58        1          1          90
  59        1          2          76  97
  60        1          3          66  77  93
  61        1          2          62  84
  62        1          3          71  73  85
  63        1          1         105
  64        1          1          95
  65        1          1          96
  66        1          2          68  83
  67        1          1          79
  68        1          1          89
  69        1          2          88  99
  70        1          1          98
  71        1          2         104 115
  72        1          2          88 103
  73        1          1         103
  74        1          2          82  99
  75        1          2          92 116
  76        1          1          85
  77        1          3          80  82 112
  78        1          2          83  98
  79        1          3          90 107 111
  80        1          1          86
  81        1          2          91  94
  82        1          3          92  95 100
  83        1          1         110
  84        1          2          86  89
  85        1          3          95 107 111
  86        1          3          87  91  94
  87        1          3          96 100 121
  88        1          3          91  93 101
  89        1          1         105
  90        1          3         103 113 116
  91        1          1          97
  92        1          1         109
  93        1          1         104
  94        1          2          96 115
  95        1          1          98
  96        1          1          97
  97        1          1         104
  98        1          1         114
  99        1          1         114
 100        1          1         114
 101        1          1         105
 102        1          2         113 117
 103        1          1         108
 104        1          1         107
 105        1          1         118
 106        1          1         112
 107        1          1         109
 108        1          1         110
 109        1          1         117
 110        1          1         115
 111        1          1         120
 112        1          1         113
 113        1          1         121
 114        1          1         119
 115        1          1         120
 116        1          1         120
 117        1          1         119
 118        1          1         119
 119        1          1         122
 120        1          1         122
 121        1          1         122
 122        1          0        
************************************************************************
REQUESTS/DURATIONS:
jobnr. mode duration  R 1  R 2  R 3  R 4
------------------------------------------------------------------------
  1      1     0       0    0    0    0
  2      1     5       9    9    9    4
  3      1     7       2   10    2   10
  4      1     4       3    9    9    9
  5      1     4       6    7    8    6
  6      1     3       8    9    4   10
  7      1     3       1    1    2    7
  8      1     4       9    1    5    2
  9      1     9       5    8    4    8
 10      1     1       7    7    4    3
 11      1     8      10    9   10    3
 12      1     6      10    7    4    4
 13      1     7       2    7   10    3
 14      1     7       2    9    2   10
 15      1     1       4    1    3    6
 16      1     6       3    2    3    1
 17      1     1      10    8    5    1
 18      1     9       7    4    4    3
 19      1     3       5    9    9    8
 20      1     7       1    2    1    7
 21      1     9       6    7    5    2
 22      1     6       6    8    6   10
 23      1     4      10    7    2    9
 24      1     3       8    3    8    5
 25      1    10       4    6    8    4
 26      1     6       9    9    2    9
 27      1     7       1    2    4   10
 28      1     2       7   10    2    6
 29      1     6       5    2    5    5
 30      1     8       1   10   10    1
 31      1     6       8    5    5    3
 32      1     3       5    8    9    2
 33      1     3       3    9    7    6
 34      1     7       2    4   10   10
 35      1     9       3    2    4   10
 36      1     4       5    8    1    2
 37      1     8       1    3    7   10
 38      1     8       1    6    6    5
 39      1     1       9    2    6    1
 40      1     8       9    6    4    3
 41      1    10       3    6    6    7
 42      1     2      10    4   10    3
 43      1     2       6    9    7    8
 44      1     7       3    9    7   10
 45      1     4       7    8    7    3
 46      1    10       9    2    4   10
 47      1     1       8    6    8    1
 48      1     2       3    4    4    4
 49      1     2       8    5    3    2
 50      1     4       7    7    8    9
 51      1     1       1    2    9    7
 52      1     2       1    8    9    1
 53      1     3       3    2    7    6
 54      1     6       3    5    7   10
 55      1    10       3    8    8    9
 56      1     1       6    3   10    8
 57      1     6       2    2    8   10
 58      1     5       8    6    8    9
 59      1     1       8    5    4    5
 60      1     9       3    6    2    2
 61      1     3       7    4    4    3
 62      1     1       6    9    6    8
 63      1     4       7    8    2    6
 64      1     4      10    4    8   10
 65      1     3       4    4    5    3
 66      1     2      10    9    4   10
 67      1     5       9    3    7    5
 68      1     6       1    6    7    4
 69      1     1       4    8    5    9
 70      1    10       4    6    2    3
 71      1     9       7   10    3    8
 72      1     4       9    1    6    7
 73      1     4       7    5    9    1
 74      1     2       5    3   10    6
 75      1     2       7    4    1    5
 76      1    10       9    6    6    5
 77      1     5       2    9    7    1
 78      1     3       5    3    7    4
 79      1     1       4    9    3    7
 80      1     5       6   10    8    1
 81      1     4       2    9    9   10
 82      1     7       5   10    7    4
 83      1     9       1    2    9    1
 84      1     3       7    8   10    1
 85      1     6       3    1    7    9
 86      1     5      10   10    3    3
 87      1     4       3   10    3    5
 88      1     3       4    8    2    2
 89      1     2       2    4    3    5
 90      1     5       3    7    3   10
 91      1     1       6    7    2    9
 92      1     3       6    1    2    2
 93      1     7       5   10    5    1
 94      1     9       8    2    6    5
 95      1     7      10    3   10    5
 96      1     7       9    8    4   10
 97      1     7       9    6    4    7
 98      1     9       3    3    2    4
 99      1     3       9    6    7   10
100      1     1       6    8    1   10
101      1     2       9    3    6    1
102      1     9       7    1    8    7
103      1     8       7    8    8    5
104      1     5      10    1   10    4
105      1     4       1    6    9    1
106      1     6       6    3    3    4
107      1     1       7    3    7    2
108      1     2       1   10    2    5
109      1     7       1    5    5    3
110      1     1       8   10    1    8
111      1     2      10    8    3    5
112      1     2       4    8    1    5
113      1     8       9   10   10   10
114      1     5      10    7    5    2
115      1     3       2    3    1    3
116      1     7       2    5    3    2
117      1     2       1    3    7    6
118      1     3       9    6    4    9
119      1     7       8    8    8    4
120      1     9       7    8    1    4
121      1     9       5    9   10    1
122      1     0       0    0    0    0
************************************************************************
RESOURCEAVAILABILITIES:
  R 1  R 2  R 3  R 4
   37   40   48   39
************************************************************************
