# Supplementary material for: A multi-agent system for distributed multi-project scheduling with two-stage decomposition
Source: PLoS One. 2018 Oct 9;13(10):e0205445. doi: 10.1371/journal.pone.0205445 (PMC6177185; doi:10.1371/journal.pone.0205445)
Supplement: S1 Appendix — (ZIP) [file pone.0205445.s001.zip › S1 Appendix/j120_a5/mp_j120_a5_nr5_set/KolischInstanzen/j120/j12055_1.sm]

************************************************************************
file with basedata            : J12055_.BAS
initial value random generator: 16578
************************************************************************
projects                      :  1
jobs (incl. supersource/sink ):  122
horizon                       :  653
RESOURCES
  - renewable                 :  4   R
  - nonrenewable              :  0   N
  - doubly constrained        :  0   D
************************************************************************
PROJECT INFORMATION:
pronr.  #jobs rel.date duedate tardcost  MPM-Time
    1    120      0       99       51       99
************************************************************************
PRECEDENCE RELATIONS:
jobnr.    #modes  #successors   successors
   1        1          3           2   3   4
   2        1          3           6   7   9
   3        1          3           8  19  25
   4        1          3           5  10  21
   5        1          3          33  44  50
   6        1          2          20  41
   7        1          3          13  14  17
   8        1          3          11  87 115
   9        1          3          72  74 105
  10        1          3          12  27  51
  11        1          3          18  50  58
  12        1          3          15  30  97
  13        1          3          78  83 107
  14        1          3          16  39  90
  15        1          3          22  47  64
  16        1          3          26  28  69
  17        1          1          38
  18        1          3          22  27  52
  19        1          3          43  72  87
  20        1          3          23  32 106
  21        1          3          24  30  56
  22        1          3          42  68 103
  23        1          3          24  29  34
  24        1          3          36  48  70
  25        1          3          36  45 101
  26        1          2          31  45
  27        1          3          54  66 106
  28        1          3          62  64  71
  29        1          3          37  43  49
  30        1          3          42  60  61
  31        1          3          33  71 102
  32        1          3          35  38  87
  33        1          3          40  65  92
  34        1          2          35 103
  35        1          1          85
  36        1          2          59  92
  37        1          3          84 110 118
  38        1          3          53  64  84
  39        1          3          57  67  78
  40        1          2          63  67
  41        1          3          52  55  56
  42        1          2          49 119
  43        1          3          44  46  54
  44        1          2          51  53
  45        1          1          46
  46        1          2          52  61
  47        1          3          53  96 106
  48        1          2          76 114
  49        1          1         112
  50        1          3          74  79 108
  51        1          3          55  73  84
  52        1          3          74  86  93
  53        1          3          63  85  90
  54        1          1          77
  55        1          3          68  79 103
  56        1          3          75  91  95
  57        1          3          62  68  88
  58        1          3          70  80  96
  59        1          1          86
  60        1          3          62  63 102
  61        1          3          73  81 111
  62        1          2          70  73
  63        1          1          75
  64        1          1         108
  65        1          2          83 101
  66        1          3          75  77  80
  67        1          3          76  94 105
  68        1          3          85  98 117
  69        1          2          71  76
  70        1          1         104
  71        1          2          72  89
  72        1          2          78  92
  73        1          2          83  95
  74        1          3          81  88  94
  75        1          3          89  93 104
  76        1          2          77  80
  77        1          2          79  82
  78        1          2          91 109
  79        1          2          81 113
  80        1          2          98 109
  81        1          1          89
  82        1          3          86  91 101
  83        1          1          99
  84        1          1          94
  85        1          1         111
  86        1          2          88  97
  87        1          1          97
  88        1          2         100 104
  89        1          3          98 100 119
  90        1          3          93  99 102
  91        1          1          96
  92        1          2          99 116
  93        1          3         100 105 113
  94        1          2          95 109
  95        1          1         107
  96        1          1         116
  97        1          1         117
  98        1          1         107
  99        1          2         114 115
 100        1          1         120
 101        1          1         112
 102        1          1         115
 103        1          2         110 120
 104        1          1         112
 105        1          1         110
 106        1          1         108
 107        1          1         121
 108        1          1         116
 109        1          1         111
 110        1          1         114
 111        1          1         113
 112        1          1         121
 113        1          1         120
 114        1          1         117
 115        1          1         118
 116        1          1         118
 117        1          1         119
 118        1          1         121
 119        1          1         122
 120        1          1         122
 121        1          1         122
 122        1          0        
************************************************************************
REQUESTS/DURATIONS:
jobnr. mode duration  R 1  R 2  R 3  R 4
------------------------------------------------------------------------
  1      1     0       0    0    0    0
  2      1     3       1    6   10    1
  3      1     4      10    5    0    0
  4      1     9       5    5    0    6
  5      1     2       8    0    1    4
  6      1     4       9   10    0   10
  7      1     7       0    4    0    4
  8      1     2       0    0    7    3
  9      1     4       7    6    0    5
 10      1     8       1    0    1    4
 11      1     5       7    0    0    0
 12      1     7       4    1    3    0
 13      1     4       7    9   10    7
 14      1     8       7   10    2    8
 15      1     9       6    2    0    4
 16      1     5       1   10    0    6
 17      1     8       4   10    0    9
 18      1     6       0    4    4    1
 19      1     8      10    6    2    7
 20      1     2       7    1    0    0
 21      1    10       3    1    9    4
 22      1     7       8    5    8    8
 23      1     9       6    0    2    0
 24      1     9       2    1    3    8
 25      1     5       7    9    9    7
 26      1     4       1    7    9    0
 27      1     4       0    7    0    0
 28      1     1       4    5    0    0
 29      1    10       0    4    5    9
 30      1    10       0   10   10    0
 31      1     2       0    7    3    0
 32      1     2       9    0    8    0
 33      1     7       4    6    0    6
 34      1     4       0    6    7    0
 35      1     3       5    9    0    2
 36      1     6       7    0    5    5
 37      1     3       0    3    6    6
 38      1     5       9    6    2    0
 39      1     4       0    0    0    8
 40      1     3       2    9    7    8
 41      1     6       6    0   10    3
 42      1     9       9    9    6    0
 43      1     8       8    8    7    2
 44      1     3       0    6    6    0
 45      1     1       6    0    0    3
 46      1     7       8    8    0    8
 47      1     6      10    2    0    3
 48      1     5       1    9    6   10
 49      1     2       0   10    9    0
 50      1     4       6    6    0    2
 51      1     9       0    8    9   10
 52      1    10      10    8    3    0
 53      1     9      10    5   10    9
 54      1     2       6    9    4    0
 55      1     7       4    3    5    7
 56      1     4       0    0    8    1
 57      1    10       3    0    0   10
 58      1     3       1    0    4    0
 59      1     2       8    9    9    4
 60      1     2       8    3   10    5
 61      1     4       9    8    9    0
 62      1     3       0    0    1    0
 63      1     2       1    0    6    4
 64      1     9       0    3    8    7
 65      1     4       4    7    7   10
 66      1     8      10    6    8    0
 67      1     9       8    0    4    6
 68      1    10       6    2    5    1
 69      1     8       5    6    0    0
 70      1     1       8    5    2    2
 71      1     6       1    9    1   10
 72      1     9       6    0    0    0
 73      1     6       3    4    1    8
 74      1     1       4    9    7    6
 75      1     6       6    5    0    2
 76      1     1       9    8    8    7
 77      1     5       0    0    3    0
 78      1     4       0    9    3    0
 79      1     3       0    8    2    5
 80      1     5      10    3    0    0
 81      1    10       6    6    7    4
 82      1     5       2    1    4    4
 83      1     2       4    5    0    8
 84      1     3      10    9    7    0
 85      1    10       0    2    4    4
 86      1     6       2    1    1    0
 87      1     9       4    8    9    0
 88      1     1       9    8    3    9
 89      1     3       1    0    8    7
 90      1     3      10    7    3    0
 91      1     4       9    7    3    2
 92      1     2       7    0    9    0
 93      1     4       4    2    9    0
 94      1     8       0    0    0    4
 95      1     6       0    5   10    7
 96      1     1       8    1    2    6
 97      1     6       2    9    8    0
 98      1     9      10    6    6    8
 99      1     2       1    7    2    4
100      1     3       6    0   10    1
101      1     3       9    6    3   10
102      1     3       0    6    5    1
103      1     8       6    3    0    7
104      1     8       0    3    0    1
105      1     8       1    3    7    4
106      1    10       9    1    1    4
107      1    10       0    4    8    0
108      1     6       6    7    6   10
109      1     3       5    4   10    9
110      1     8       6    8    6    6
111      1     7       0    0    5    6
112      1     1       0    8    5    8
113      1    10       5    9    2    3
114      1     8       7    1    4    0
115      1     6       6    8    4    1
116      1     7       8    8    1    7
117      1     2       3    1    0    6
118      1     1       9    0    2    0
119      1     8       5    7    8    0
120      1     7       9    9    1    4
121      1     6      10    0    0    5
122      1     0       0    0    0    0
************************************************************************
RESOURCEAVAILABILITIES:
  R 1  R 2  R 3  R 4
   39   35   32   37
************************************************************************
