# Supplementary material for: A multi-agent system for distributed multi-project scheduling with two-stage decomposition
Source: PLoS One. 2018 Oct 9;13(10):e0205445. doi: 10.1371/journal.pone.0205445 (PMC6177185; doi:10.1371/journal.pone.0205445)
Supplement: S1 Appendix — (ZIP) [file pone.0205445.s001.zip › S1 Appendix/j120_a5/mp_j120_a5_nr5_set/KolischInstanzen/j120/j12055_2.sm]

************************************************************************
file with basedata            : J12055_.BAS
initial value random generator: 1005192524
************************************************************************
projects                      :  1
jobs (incl. supersource/sink ):  122
horizon                       :  600
RESOURCES
  - renewable                 :  4   R
  - nonrenewable              :  0   N
  - doubly constrained        :  0   D
************************************************************************
PROJECT INFORMATION:
pronr.  #jobs rel.date duedate tardcost  MPM-Time
    1    120      0       83      115       83
************************************************************************
PRECEDENCE RELATIONS:
jobnr.    #modes  #successors   successors
   1        1          3           2   3   4
   2        1          3           6   7   9
   3        1          3           5  12  37
   4        1          3          15  31  33
   5        1          3          13  19  25
   6        1          3           8  21  27
   7        1          3          10  22  28
   8        1          3          11  17  48
   9        1          3          35  59  74
  10        1          3          30  62  77
  11        1          1          78
  12        1          3          14  34  52
  13        1          3          26  45  79
  14        1          3          16  20  24
  15        1          3          32  49  68
  16        1          3          30  36  53
  17        1          3          18  29  46
  18        1          3          37  57 106
  19        1          3          34  42  75
  20        1          2          40  66
  21        1          3          23  39  84
  22        1          1          49
  23        1          3          42  51  62
  24        1          2          65  82
  25        1          2          26  29
  26        1          3          55  61 116
  27        1          3          38  42  47
  28        1          3          33  37  54
  29        1          2          41  86
  30        1          2          54  82
  31        1          2          57  73
  32        1          3          50  71  83
  33        1          2          45  72
  34        1          2          47  84
  35        1          3          58  67  69
  36        1          3          40  41 101
  37        1          3          66  67 117
  38        1          3          70  94  98
  39        1          2          44 110
  40        1          3          45  60 109
  41        1          3          47  92 108
  42        1          3          43  81  86
  43        1          1         113
  44        1          3          69  76  83
  45        1          3          46  58  62
  46        1          2          59 110
  47        1          3          58  81  87
  48        1          3          53  56  63
  49        1          3          55  65  67
  50        1          2          73 104
  51        1          3          61  93  94
  52        1          3          53  78  85
  53        1          2          75  96
  54        1          3          89  91 111
  55        1          3          90  92 100
  56        1          1          73
  57        1          3          70  92  95
  58        1          1         104
  59        1          2          63 120
  60        1          3          80  90 100
  61        1          3          64  76  89
  62        1          3          63  71 103
  63        1          1         105
  64        1          3          72  75 106
  65        1          2          74  76
  66        1          3          71  87 119
  67        1          3          89 119 121
  68        1          3          80  88 117
  69        1          1          91
  70        1          3          72  83 109
  71        1          1         107
  72        1          1         114
  73        1          3          74  87  95
  74        1          1          79
  75        1          1         115
  76        1          1          85
  77        1          3          79  85  90
  78        1          3          81  82  88
  79        1          1         105
  80        1          2          86 108
  81        1          3          93  97  98
  82        1          2          84  94
  83        1          3          88  93 101
  84        1          1         102
  85        1          2         101 103
  86        1          1          95
  87        1          1          97
  88        1          1          91
  89        1          1         115
  90        1          2          96 106
  91        1          1          97
  92        1          3          99 112 113
  93        1          2          99 103
  94        1          3          96 100 109
  95        1          1          98
  96        1          2         102 111
  97        1          1         116
  98        1          2          99 116
  99        1          1         105
 100        1          1         102
 101        1          1         114
 102        1          1         107
 103        1          2         104 111
 104        1          1         115
 105        1          1         119
 106        1          2         107 118
 107        1          1         108
 108        1          1         110
 109        1          1         118
 110        1          1         112
 111        1          2         112 113
 112        1          1         121
 113        1          1         114
 114        1          1         117
 115        1          1         120
 116        1          1         118
 117        1          1         120
 118        1          1         121
 119        1          1         122
 120        1          1         122
 121        1          1         122
 122        1          0        
************************************************************************
REQUESTS/DURATIONS:
jobnr. mode duration  R 1  R 2  R 3  R 4
------------------------------------------------------------------------
  1      1     0       0    0    0    0
  2      1     3       0    7    0    1
  3      1     3       8    5    3    5
  4      1     1       1    2   10    0
  5      1     1       1    0    0    4
  6      1     4       1    2    8    6
  7      1     3       0    6    5    8
  8      1     5       1    0    3    7
  9      1     2       0    2    4    6
 10      1     6       9    7    9    9
 11      1    10       4    1    0    8
 12      1     3      10   10    8    2
 13      1     5       5    6    4    9
 14      1     3       0    0    0    5
 15      1     4       9    1    3    6
 16      1     3       0    5    7    6
 17      1     6       5    2   10    0
 18      1     6       8   10    3    0
 19      1     2       9    5    0    0
 20      1     3       7    4    8    9
 21      1     2       6   10    0    2
 22      1     6       8    1    6    8
 23      1     4       2    0    1    4
 24      1     7       5    3    6    8
 25      1     7       6    9    5    7
 26      1     1       6    5    9    5
 27      1     4       0    8    5    5
 28      1     3       4    1    0    8
 29      1    10       1    8    0    3
 30      1     4       7    0    0    0
 31      1     8       0    8   10    7
 32      1     7       8    3    0    7
 33      1     1       3    7   10    9
 34      1     4       3    1    8    9
 35      1    10       0    0   10    4
 36      1     1       0    1    3   10
 37      1     1       4    0    5    0
 38      1     4       0    0    6    4
 39      1     4       9    5   10    5
 40      1     9       0    2    0    8
 41      1     2       0    1    4    0
 42      1     7      10    7    7    1
 43      1     2       2   10    0    3
 44      1     6       0    1    0    2
 45      1     3       0    8    6    0
 46      1     7       5    7    8    0
 47      1     7       2   10    3    0
 48      1     1       6    0    3    1
 49      1     7       0    2    8    6
 50      1     9       5    0    0    2
 51      1     2       9    9    0    4
 52      1     8       2    0    0    2
 53      1     1      10    3    8    0
 54      1     5      10    6    5    7
 55      1     2       5    3    9    2
 56      1     5       8    5    7    1
 57      1     2       6    3    0    0
 58      1     6       6    5    0    7
 59      1     4       9    1    3    7
 60      1     1       0   10    3    2
 61      1     2       0    6    7    5
 62      1     4       0    1    0    3
 63      1     3       4   10    2    9
 64      1     4       0    3   10    3
 65      1     4      10    0    3    0
 66      1     3       6    1    5    7
 67      1    10       4    8    0    7
 68      1     4      10    1    0    2
 69      1     8      10    6    0    0
 70      1     7       0    1    9    4
 71      1     5       0    3    0    0
 72      1     7       1    2    2    0
 73      1     9       9    1    2    2
 74      1     4       3    9    2    0
 75      1     5       4    6    9    5
 76      1     7       0    0    7    5
 77      1     3       9    1    5    3
 78      1     7       0    5    8    8
 79      1     7       6    2    5    0
 80      1    10       1    1    7    9
 81      1     3       0    9    3    0
 82      1     8       4    0    9    6
 83      1     9       5    0    0    4
 84      1     6       4    6    8    7
 85      1     9       5    5    0   10
 86      1     5       9    9    1    3
 87      1    10       6    4    2    8
 88      1     2       0    2    4    9
 89      1     8       7    2    5    0
 90      1    10       4    0    2    6
 91      1     6       9    3    0    2
 92      1    10       0    4    3   10
 93      1     3       0    0    6    0
 94      1     2       8    6    1    7
 95      1     6       8    9    9    5
 96      1     5       8    1    0    0
 97      1     9       0    8    0    0
 98      1     9      10    0    7    0
 99      1     7       0    0    9    1
100      1    10       6    6    0    0
101      1     5       2    0    3    4
102      1     5       7    6    0    3
103      1     1       0    3    9    9
104      1     5       0   10    4    9
105      1     7       3    9    7    0
106      1     8       7    5    4    8
107      1     7      10    1    9    0
108      1     6       7    1    6   10
109      1     2       4    1    9   10
110      1     7       6    8    0    0
111      1     5       5    7    4    7
112      1     2       5    8    4    0
113      1     1      10    1    9    5
114      1    10       0    8    5    2
115      1     4       0    4    2    7
116      1     2       0    3    9    2
117      1     1       6    0    0    7
118      1     2       9    7    4    0
119      1     3       1    9    4    0
120      1     3       5    0    2    0
121      1     7       5    7   10    1
122      1     0       0    0    0    0
************************************************************************
RESOURCEAVAILABILITIES:
  R 1  R 2  R 3  R 4
   41   40   49   54
************************************************************************
