# Supplementary material for: A multi-agent system for distributed multi-project scheduling with two-stage decomposition
Source: PLoS One. 2018 Oct 9;13(10):e0205445. doi: 10.1371/journal.pone.0205445 (PMC6177185; doi:10.1371/journal.pone.0205445)
Supplement: S1 Appendix — (ZIP) [file pone.0205445.s001.zip › S1 Appendix/j120_a5/mp_j120_a5_nr5_set/KolischInstanzen/j120/j12055_3.sm]

************************************************************************
file with basedata            : J12055_.BAS
initial value random generator: 122022225
************************************************************************
projects                      :  1
jobs (incl. supersource/sink ):  122
horizon                       :  637
RESOURCES
  - renewable                 :  4   R
  - nonrenewable              :  0   N
  - doubly constrained        :  0   D
************************************************************************
PROJECT INFORMATION:
pronr.  #jobs rel.date duedate tardcost  MPM-Time
    1    120      0      126       76      126
************************************************************************
PRECEDENCE RELATIONS:
jobnr.    #modes  #successors   successors
   1        1          3           2   3   4
   2        1          3          29  36  77
   3        1          3          11  28  96
   4        1          3           5   6  14
   5        1          3           7   8   9
   6        1          3          12  21  24
   7        1          3          10  15  32
   8        1          3          23  37  61
   9        1          3          16  30  48
  10        1          3          13  21  23
  11        1          2          13  71
  12        1          3          18  76 105
  13        1          3          20  22 112
  14        1          3          19  86 111
  15        1          3          33  59  65
  16        1          3          17  18  23
  17        1          3          28  32  37
  18        1          3          34  40  45
  19        1          2          73 109
  20        1          2          31  85
  21        1          3          26  56  64
  22        1          2          34  64
  23        1          3          25  74 110
  24        1          3          25  63  82
  25        1          3          35  68  94
  26        1          3          27  47  55
  27        1          2          59 102
  28        1          3          39  65  67
  29        1          3          34  71  91
  30        1          3          31  49  53
  31        1          1         118
  32        1          3          33  38  41
  33        1          3          60  94  96
  34        1          1          74
  35        1          2          57  70
  36        1          3          39  69 106
  37        1          2          55  91
  38        1          3          51  62  74
  39        1          3          56  83  84
  40        1          3          43  44  82
  41        1          3          42  46  47
  42        1          3          52  90 109
  43        1          3          53  67  97
  44        1          2          66  69
  45        1          2          70  85
  46        1          3          50  72  73
  47        1          1          51
  48        1          3          52  54  58
  49        1          2          80  85
  50        1          2          76  89
  51        1          3          53  60 115
  52        1          2          55 117
  53        1          3          70  77  86
  54        1          3          66  67  78
  55        1          2         110 114
  56        1          3          60  87 115
  57        1          1          66
  58        1          2          64 107
  59        1          3          68  93  98
  60        1          1          93
  61        1          2          73  80
  62        1          2          88  98
  63        1          3          72  81  95
  64        1          1          75
  65        1          1          97
  66        1          2          81  89
  67        1          3          69  75  99
  68        1          1          71
  69        1          1         113
  70        1          2          72  89
  71        1          3          90  95 100
  72        1          3          78  79  80
  73        1          2          79 105
  74        1          2          75  81
  75        1          3          84  86 121
  76        1          3          77  90  98
  77        1          3          78  79  92
  78        1          1         102
  79        1          2          91  96
  80        1          2          84 120
  81        1          2         101 106
  82        1          3          93 103 121
  83        1          3          87  88  94
  84        1          1         119
  85        1          2          87  97
  86        1          2         100 104
  87        1          1         104
  88        1          3          92 105 116
  89        1          3          92  95 102
  90        1          1         111
  91        1          1         108
  92        1          1         107
  93        1          2         107 108
  94        1          2         101 111
  95        1          1          99
  96        1          1          99
  97        1          2         100 103
  98        1          1         101
  99        1          2         108 112
 100        1          1         106
 101        1          1         115
 102        1          2         103 104
 103        1          1         114
 104        1          1         116
 105        1          1         110
 106        1          1         109
 107        1          2         112 113
 108        1          1         114
 109        1          1         113
 110        1          1         120
 111        1          2         117 119
 112        1          1         117
 113        1          1         118
 114        1          1         116
 115        1          1         121
 116        1          1         118
 117        1          1         120
 118        1          1         119
 119        1          1         122
 120        1          1         122
 121        1          1         122
 122        1          0        
************************************************************************
REQUESTS/DURATIONS:
jobnr. mode duration  R 1  R 2  R 3  R 4
------------------------------------------------------------------------
  1      1     0       0    0    0    0
  2      1     3       4    0    1    2
  3      1     9       7   10    7    1
  4      1     5       6    3    2    0
  5      1     9      10    0    2    0
  6      1     2       8    0    0    6
  7      1     9       5   10    4   10
  8      1     6       0    6    2    4
  9      1     5       0    2    7    6
 10      1     4       2    9    0    0
 11      1     9       6    1    0    6
 12      1     8       7    3    9    0
 13      1     5       0    4    7    2
 14      1     7       9    7    7    0
 15      1     6       0    8    0    5
 16      1     6       0    6    4    7
 17      1     6       6    3    1    6
 18      1     5       6   10    4    5
 19      1     1       6    2    0    9
 20      1     3       8    8    5   10
 21      1     2       3    0    2   10
 22      1     4       2    5    8    0
 23      1     8       0    4    0    6
 24      1    10       4    0    7    0
 25      1     4       3    0    8    5
 26      1     1       7    3    2    8
 27      1     4       0    3    0   10
 28      1     1       0    0    1    8
 29      1     2       3    9    0    4
 30      1     4       3    7    8    0
 31      1     2      10    0    3    2
 32      1     8       8    5    7    1
 33      1     3       0    0    6    1
 34      1     7      10    2    2    0
 35      1     6      10    5    1    5
 36      1    10       2    0    9    7
 37      1     2       7    8    3    7
 38      1     6       9    7    6    3
 39      1     1       0    0    4    3
 40      1     7      10    0   10   10
 41      1     6       0   10    0    7
 42      1     1       6    0    6    0
 43      1     6       7    3   10    0
 44      1     4       1    0    6    2
 45      1     2       4    7    0    5
 46      1     3       5    9    8    5
 47      1     6      10    4    9    5
 48      1     3       9    8    3    1
 49      1     5       6   10    8    6
 50      1     3       0    0   10    5
 51      1    10       0    4    3    8
 52      1     7       0    4    1    5
 53      1     3       8    2    8    0
 54      1     3       2    6    9    3
 55      1     4       0    0    5    0
 56      1     1       0    8    8    6
 57      1     3       4    0    0    3
 58      1     7       9    5    0    7
 59      1     8       5   10   10    0
 60      1     8       0    9    2    8
 61      1     1       8    0    1    6
 62      1     3       2    0    2    5
 63      1     8       5    8    9    9
 64      1     7      10    4    0    9
 65      1    10       3    8    0    0
 66      1     4       0    9    3    0
 67      1     4       7   10    1    0
 68      1     4       3    1    6    0
 69      1     8       2    4    7    0
 70      1     3       2    5    8    8
 71      1     5       2    1    0    9
 72      1    10       6    4    0    5
 73      1     3       0    0    0    5
 74      1     6       0    3    6    2
 75      1    10       0    4    2    1
 76      1     6       9    1    0    4
 77      1     6       8    8    1    1
 78      1     8       8    0    3    7
 79      1     7       2    1    5    5
 80      1     1       7    4    5    2
 81      1     6       0    1    9    1
 82      1     4       8    0    4    0
 83      1     6       5    8    4    7
 84      1     9       0    9    7    8
 85      1     3       4   10    9   10
 86      1     2       3    3    8    0
 87      1     8       1    4    0    6
 88      1     9       0    6    6    0
 89      1     1       6    5    9    0
 90      1     4       1    4    0    0
 91      1     8       4    6    0    0
 92      1     8       9    7    6    5
 93      1     6       0    1    2    0
 94      1     7       2    2    2    8
 95      1     3       0    8    0    1
 96      1     9      10    3    9    5
 97      1     1       6    8    0    5
 98      1     1       0    3    4    2
 99      1     7       0    9    0    8
100      1     1       0   10   10    4
101      1     9       0    9    0    8
102      1     6       7    3    0    5
103      1     8       3    3    0    1
104      1     4       6    6    0    3
105      1     7       1    3    6    9
106      1    10       5    3   10    7
107      1     7      10    5    7    0
108      1     6       4    1    2    0
109      1     4       0    2    3   10
110      1     5       8    1    3    6
111      1     3       5    0    9    6
112      1     2       5    3    0    2
113      1     5       2    0    9    4
114      1     6       4    2    9    7
115      1     5       0    1    6    4
116      1     6       0    2    1    7
117      1    10       0    0    8    0
118      1     2       3    3    8    3
119      1     6       0    4    5    2
120      1     7       0    1    7   10
121      1     9       0    1    1    6
122      1     0       0    0    0    0
************************************************************************
RESOURCEAVAILABILITIES:
  R 1  R 2  R 3  R 4
   39   32   35   30
************************************************************************
