# Supplementary material for: A multi-agent system for distributed multi-project scheduling with two-stage decomposition
Source: PLoS One. 2018 Oct 9;13(10):e0205445. doi: 10.1371/journal.pone.0205445 (PMC6177185; doi:10.1371/journal.pone.0205445)
Supplement: S1 Appendix — (ZIP) [file pone.0205445.s001.zip › S1 Appendix/j120_a5/mp_j120_a5_nr5_set/KolischInstanzen/j120/j12060_4.sm]

************************************************************************
file with basedata            : J12060_.BAS
initial value random generator: 1922076038
************************************************************************
projects                      :  1
jobs (incl. supersource/sink ):  122
horizon                       :  636
RESOURCES
  - renewable                 :  4   R
  - nonrenewable              :  0   N
  - doubly constrained        :  0   D
************************************************************************
PROJECT INFORMATION:
pronr.  #jobs rel.date duedate tardcost  MPM-Time
    1    120      0      101      117      101
************************************************************************
PRECEDENCE RELATIONS:
jobnr.    #modes  #successors   successors
   1        1          3           2   3   4
   2        1          3           5   6  17
   3        1          2          74 116
   4        1          3           7   9  10
   5        1          3          12  51  52
   6        1          3          11  13  14
   7        1          3           8  20  27
   8        1          3          21  29  40
   9        1          3          30  45  98
  10        1          2          23  83
  11        1          3          15  16  39
  12        1          3          19  26  34
  13        1          3          26  44  46
  14        1          3          55  56  59
  15        1          2          61  76
  16        1          3          18  33  65
  17        1          3          46  57  69
  18        1          3          19  22 102
  19        1          3          24  41  48
  20        1          3          22  54  71
  21        1          2          42 112
  22        1          2          25  95
  23        1          2          88 102
  24        1          3          38  59  82
  25        1          3          28  32  42
  26        1          3          43  83 115
  27        1          2          31  93
  28        1          3          67  69  92
  29        1          3          41  60  76
  30        1          3          68  72 110
  31        1          3          37  58  81
  32        1          2          46 106
  33        1          2          35  36
  34        1          2          57  75
  35        1          3          47  60  85
  36        1          1          77
  37        1          3          71 107 108
  38        1          3          73  87  89
  39        1          3          42  49 117
  40        1          3          43  44  56
  41        1          3          45  63 100
  42        1          3          60  64  99
  43        1          3          50  55 110
  44        1          2          74 121
  45        1          3          53  56  85
  46        1          3          48  66 117
  47        1          3          59  68 106
  48        1          3          91  97 101
  49        1          3          50  58  64
  50        1          1         108
  51        1          3          54  61  76
  52        1          3          58  69  89
  53        1          3          70  72  80
  54        1          3          62  80 103
  55        1          2          79 121
  56        1          2          84 109
  57        1          3          85  93  96
  58        1          2          65  70
  59        1          1          86
  60        1          3          62  66 118
  61        1          2          78  87
  62        1          1          67
  63        1          3          79  92  93
  64        1          1          70
  65        1          1          75
  66        1          3          67  73  94
  67        1          3          68  77  91
  68        1          1          90
  69        1          2          74  88
  70        1          2          73  91
  71        1          3          82  88 102
  72        1          3          75  81 108
  73        1          1         120
  74        1          2          77 104
  75        1          2          82  90
  76        1          3          80  87  99
  77        1          1         100
  78        1          3          79  86  96
  79        1          2          81  98
  80        1          2          84  96
  81        1          1         106
  82        1          2          95 116
  83        1          2          84 104
  84        1          1          89
  85        1          3          86 103 120
  86        1          2         105 114
  87        1          3          90  92  94
  88        1          2          99 100
  89        1          2          94 111
  90        1          2          97 114
  91        1          1         113
  92        1          2          98 103
  93        1          1          95
  94        1          1          97
  95        1          2         101 109
  96        1          2         104 114
  97        1          2         107 121
  98        1          1         107
  99        1          1         113
 100        1          1         101
 101        1          1         120
 102        1          1         105
 103        1          1         113
 104        1          1         105
 105        1          2         109 110
 106        1          1         112
 107        1          1         116
 108        1          1         111
 109        1          1         111
 110        1          1         112
 111        1          1         118
 112        1          1         117
 113        1          1         115
 114        1          1         115
 115        1          1         119
 116        1          1         119
 117        1          1         118
 118        1          1         119
 119        1          1         122
 120        1          1         122
 121        1          1         122
 122        1          0        
************************************************************************
REQUESTS/DURATIONS:
jobnr. mode duration  R 1  R 2  R 3  R 4
------------------------------------------------------------------------
  1      1     0       0    0    0    0
  2      1     4       2    3    8    6
  3      1     2       9   10    4    7
  4      1     5       3    6    6    7
  5      1     3       4    4    9    5
  6      1    10      10    2    1    7
  7      1     3      10   10    8    7
  8      1     1       6    2    7    7
  9      1    10       8    4    4    3
 10      1     4       7    7    1    6
 11      1     2       9    5    5    6
 12      1     3       4    5    4   10
 13      1     7       9    9    1    9
 14      1     3       4    3    1    6
 15      1     5       3    6    1    1
 16      1     9       1    7    8    9
 17      1    10       5    9    1    8
 18      1     8       4    7    5    2
 19      1     3       2    5    6    8
 20      1     6       4    3    2    9
 21      1    10       9    6    5    6
 22      1     5       6    5    3    8
 23      1     6       3    7    2    1
 24      1     2       7    5    9    4
 25      1     5       1    6    9    9
 26      1     1      10    6    3   10
 27      1     8       4   10    5   10
 28      1     8       4    8    6    8
 29      1     7       9    8    9    8
 30      1     6       8    8    5    9
 31      1     6       4    6    3    6
 32      1     2       7    6    5    2
 33      1     3      10    6    7    1
 34      1     9      10    7    1    3
 35      1     4       9    2    4    8
 36      1     1      10    2   10    9
 37      1    10       8    9    5    3
 38      1     7       3    4    2    1
 39      1     5       5    2    7   10
 40      1     7       7    3    3    2
 41      1     5       1   10    2    8
 42      1     9       2    5    4    4
 43      1     9       8    8    9    3
 44      1     5       8    6    7    4
 45      1     1       2    7    9    5
 46      1     3       1   10    6   10
 47      1     9      10    7   10    5
 48      1    10       1    3   10    2
 49      1     8       8    2    7    5
 50      1     7       9    5   10    5
 51      1    10      10    6    7    9
 52      1     3       5    1    3    1
 53      1     3       7    3    4    1
 54      1     8      10    8    3    6
 55      1     1       8    7    9    3
 56      1     3       2   10   10    3
 57      1     8       4    3    5    3
 58      1     8       2    3    2    2
 59      1     2       2    8    4    8
 60      1     1       5    6    2    5
 61      1     8       4    6    7    3
 62      1     2       9    7    1    6
 63      1     4       2   10    5    6
 64      1     7       5    8    3    3
 65      1     1       1   10    9    1
 66      1     9       9    3    9    3
 67      1     5       9    6    7    2
 68      1     4       9   10    9    8
 69      1     9       1    1    8   10
 70      1     7       3    6    8   10
 71      1    10       1    9    1    2
 72      1     1       9    5   10    1
 73      1     5       8    7    4    6
 74      1     3       2    2    8   10
 75      1     4       3    9    6    1
 76      1     1       8    1    2    1
 77      1     3      10    4    1    2
 78      1     2       5    8    6    3
 79      1     5       8    8    8    8
 80      1     1       6    4    3   10
 81      1     5       8    7    6    6
 82      1     8       2    2    9    4
 83      1     8      10    4    3    3
 84      1     3       4    4    3    2
 85      1     3       9    8    4   10
 86      1     1      10   10    4   10
 87      1     4       5    2    7    7
 88      1     8       5   10    2    2
 89      1     3       1    4    2    6
 90      1     1       4    1   10    1
 91      1     4       3    3    3   10
 92      1     1       3    1    7    6
 93      1     8       4    5    1    3
 94      1    10       4    6    4    9
 95      1    10       2    4    8    3
 96      1     5       7   10   10    2
 97      1     6       1    3    8    2
 98      1     9       5   10    6    2
 99      1     3      10    1    8    8
100      1     8       6    9    6   10
101      1     5       7    2    8    7
102      1    10       8    9    6    4
103      1     6       6    1    4   10
104      1     2       4    3    1   10
105      1     2       1   10    8    1
106      1     5       9    9    8    5
107      1     1      10    1    7    4
108      1    10       3    9    7    3
109      1     2       9    1    4    4
110      1    10      10    6    4    9
111      1     6       9    4    9    6
112      1     8      10    7    8    6
113      1     3      10    7   10    5
114      1     5       7    2    7    4
115      1     2       3    3    4    1
116      1     6       7    9    3    2
117      1     9       2    7    7    7
118      1     3       4    4    7    4
119      1     4       2    8   10   10
120      1     9       3   10    3    6
121      1     6       6    8    6   10
122      1     0       0    0    0    0
************************************************************************
RESOURCEAVAILABILITIES:
  R 1  R 2  R 3  R 4
   46   44   39   42
************************************************************************
