# Supplementary material for: A multi-agent system for distributed multi-project scheduling with two-stage decomposition
Source: PLoS One. 2018 Oct 9;13(10):e0205445. doi: 10.1371/journal.pone.0205445 (PMC6177185; doi:10.1371/journal.pone.0205445)
Supplement: S1 Appendix — (ZIP) [file pone.0205445.s001.zip › S1 Appendix/j30_a10/mp_j30_a10_nr2_set/KolischInstanzen/j30/j3012_2.sm]

************************************************************************
file with basedata            : j30_28.bas
initial value random generator: 890933679
************************************************************************
projects                      :  1
jobs (incl. supersource/sink ):  32
horizon                       :  178
RESOURCES
  - renewable                 :  4   R
  - nonrenewable              :  0   N
  - doubly constrained        :  0   D
************************************************************************
PROJECT INFORMATION:
pronr.  #jobs rel.date duedate tardcost  MPM-Time
    1     30      0       46       17       46
************************************************************************
PRECEDENCE RELATIONS:
jobnr.    #modes  #successors   successors
   1        1          3           2   3   4
   2        1          2           5   7
   3        1          2           8  13
   4        1          3          15  23  25
   5        1          2           6  11
   6        1          2          10  18
   7        1          3           9  12  16
   8        1          1          20
   9        1          2          21  27
  10        1          2          19  22
  11        1          2          23  29
  12        1          2          14  26
  13        1          2          16  26
  14        1          2          17  24
  15        1          1          31
  16        1          1          30
  17        1          1          20
  18        1          1          20
  19        1          1          28
  20        1          1          28
  21        1          1          30
  22        1          1          25
  23        1          1          31
  24        1          1          29
  25        1          1          30
  26        1          2          27  28
  27        1          1          31
  28        1          1          29
  29        1          1          32
  30        1          1          32
  31        1          1          32
  32        1          0        
************************************************************************
REQUESTS/DURATIONS:
jobnr. mode duration  R 1  R 2  R 3  R 4
------------------------------------------------------------------------
  1      1     0       0    0    0    0
  2      1     8       0    9    7    7
  3      1     6      10    2    8    5
  4      1     3       0    0   10    6
  5      1     7       2    0    9    8
  6      1     1       0    5   10    9
  7      1     4       0    7    4    6
  8      1     6       3    7    0    0
  9      1     3      10    1    7    3
 10      1     4       1    4    0    9
 11      1     4       0    0    8    0
 12      1     9       0    0    9    6
 13      1    10       0    0    3    1
 14      1     7       1    8    0    0
 15      1     9       2    0    9    3
 16      1     7       3    0    6    9
 17      1     1       0   10    4    6
 18      1    10       3    5    7    8
 19      1     3       7    2    2    6
 20      1     7       0    7   10    4
 21      1     2       0    2    4    6
 22      1     9       7    3    0    7
 23      1     2       5    1    6    6
 24      1    10       6    3   10    2
 25      1     7       8    1    2    7
 26      1     7       7    7    6    8
 27      1     9       8    0    2    8
 28      1     2       3    1    0    5
 29      1     8       0    8    6    4
 30      1    10       7    0    8    9
 31      1     3       0    1    3    6
 32      1     0       0    0    0    0
************************************************************************
RESOURCEAVAILABILITIES:
  R 1  R 2  R 3  R 4
   28   25   34   42
************************************************************************
