# Supplementary material for: A multi-agent system for distributed multi-project scheduling with two-stage decomposition
Source: PLoS One. 2018 Oct 9;13(10):e0205445. doi: 10.1371/journal.pone.0205445 (PMC6177185; doi:10.1371/journal.pone.0205445)
Supplement: S1 Appendix — (ZIP) [file pone.0205445.s001.zip › S1 Appendix/j30_a10/mp_j30_a10_nr2_set/KolischInstanzen/j30/j3019_2.sm]

************************************************************************
file with basedata            : j30_35.bas
initial value random generator: 1068454457
************************************************************************
projects                      :  1
jobs (incl. supersource/sink ):  32
horizon                       :  185
RESOURCES
  - renewable                 :  4   R
  - nonrenewable              :  0   N
  - doubly constrained        :  0   D
************************************************************************
PROJECT INFORMATION:
pronr.  #jobs rel.date duedate tardcost  MPM-Time
    1     30      0       58        6       58
************************************************************************
PRECEDENCE RELATIONS:
jobnr.    #modes  #successors   successors
   1        1          3           2   3   4
   2        1          3           5   6   7
   3        1          3           8  17  20
   4        1          3          11  16  26
   5        1          2           9  19
   6        1          1          18
   7        1          2          18  25
   8        1          3          10  15  27
   9        1          3          12  13  14
  10        1          1          11
  11        1          1          29
  12        1          1          25
  13        1          3          16  27  29
  14        1          2          20  31
  15        1          3          16  19  22
  16        1          3          18  21  23
  17        1          1          22
  18        1          1          30
  19        1          3          21  24  25
  20        1          2          26  27
  21        1          1          28
  22        1          3          23  24  26
  23        1          1          31
  24        1          1          30
  25        1          1          31
  26        1          2          28  29
  27        1          1          28
  28        1          1          30
  29        1          1          32
  30        1          1          32
  31        1          1          32
  32        1          0        
************************************************************************
REQUESTS/DURATIONS:
jobnr. mode duration  R 1  R 2  R 3  R 4
------------------------------------------------------------------------
  1      1     0       0    0    0    0
  2      1     5       0    0    8    0
  3      1     6       0    0    0    5
  4      1     8       5    0    0    0
  5      1     6       0    0    0    4
  6      1     5       0    0    4    0
  7      1     4       0    0    1    0
  8      1     6       0    0    6    0
  9      1     5       0    3    0    0
 10      1     8       0    0    0    3
 11      1    10       0    0    0    1
 12      1     8       0    0    0    8
 13      1     9       0    0    0    4
 14      1     7       0    0    0    1
 15      1     3       0    0    2    0
 16      1     9       0    0    1    0
 17      1     1       0   10    0    0
 18      1     1       0    7    0    0
 19      1     6       0    0    0    1
 20      1     6       0    0    0    8
 21      1     6       5    0    0    0
 22      1     7       0    0    9    0
 23      1     5       0    0    0    4
 24      1     6       0    0    0    2
 25      1     8       9    0    0    0
 26      1     5       0    0   10    0
 27      1     3       2    0    0    0
 28      1     8       0    9    0    0
 29      1     6       0    0    3    0
 30      1    10       0    0    0    6
 31      1     8       0    0    0   10
 32      1     0       0    0    0    0
************************************************************************
RESOURCEAVAILABILITIES:
  R 1  R 2  R 3  R 4
   10   10   11   19
************************************************************************
